# Supplementary material for: Crystal structure of N,N′-di­decyl­pyromellitic di­imide
Source: Acta Crystallogr E Crystallogr Commun. 2017 May 12;73(Pt 6):838–41. doi: 10.1107/S2056989017006867 (PMC5458305; doi:10.1107/S2056989017006867)
Supplement: Supplementary file 1 [file e-73-00838-sup1.cif]

##############################################################################
#                                                                            #
# This CIF contains the data in a paper accepted for publication in          #
# Acta Crystallographica Section E. It conforms to the requirements of       #
# Notes for Authors for Acta Crystallographica Section E, and has been       #
# peer reviewed under the auspices of the IUCr Commission on Journals.       #
#                                                                            #
# Full details of the Crystallographic Information File format               #
# are given in the paper "The Crystallographic Information File (CIF):       #
# a New Standard Archive File for Crystallography" by S. R. Hall, F. H.      #
# Allen and I. D. Brown [Acta Cryst. (1991), A47, 655-685].                  #
#                                                                            #
# The current version of the core CIF dictionary is obtainable from          #
# ftp://ftp.iucr.org/pub/cif_core.dic.                                       #
#                                                                            #
# Software is freely available for graphical display of the structure(s)     #
# in this CIF. For information consult the CIF software page                 #
# http://www.iucr.org/resources/cif/software.                                #
#                                                                            #
# This file may be used for bona fide research purposes within the           #
# scientific community so long as proper attribution is given to the journal # 
# article from which it was obtained.                                        #
#                                                                            #
##############################################################################
data_I
_audit_creation_method     'SHELXL-2014/7'
_publ_section_title_footnote     .
_chemical_name_systematic
;\
2,6-Didecylpyrrolo[3,4-<i>f</i>]isoindole-1,3,5,7(2<i>H</i>,6<i>H</i>)-\
tetraone
;
_chemical_name_common
;
<i>N</i>,<i>N</i>'-Didecylpyromellitic diimide
;
_chemical_formula_moiety     'C30 H44 N2 O4'
_chemical_formula_sum     'C30 H44 N2 O4'
_chemical_formula_iupac     'C30 H44 N2 O4'
_chemical_formula_weight     496.67
_chemical_melting_point     ?
_shelx_space_group_comment
;
The symmetry employed for this shelxl refinement is uniquely defined
by the following loop, which should always be used as a source of
symmetry information in preference to the above space-group names.
They are only intended as comments.
;
_space_group_crystal_system     monoclinic
_space_group_name_H-M_alt     'P 21/c'
_space_group_name_Hall     '-P 2ybc'
loop_
    _space_group_symop_operation_xyz
    'x, y, z'
    '-x, y+1/2, -z+1/2'
    '-x, -y, -z'
    'x, -y-1/2, z-1/2'
_cell_length_a     30.6365(16)
_cell_length_b     5.0149(3)
_cell_length_c     8.9393(5)
_cell_angle_alpha     90
_cell_angle_beta     93.980(3)
_cell_angle_gamma     90
_cell_volume     1370.11(13)
_cell_formula_units_Z     2
_cell_measurement_reflns_used     9966
_cell_measurement_theta_min     3.33
_cell_measurement_theta_max     28.13
_cell_measurement_temperature     173(2)
_exptl_crystal_description     block
_exptl_crystal_colour     colourless
_exptl_crystal_size_max     0.66
_exptl_crystal_size_mid     0.65
_exptl_crystal_size_min     0.13
_exptl_crystal_density_diffrn     1.204
_exptl_crystal_density_meas     ?
_exptl_crystal_density_method     ?
_exptl_crystal_F_000     540
_exptl_absorpt_coefficient_mu     0.079
_exptl_absorpt_correction_type     multi-scan
_exptl_absorpt_process_details
;
(SADABS; Bruker, 2014)
;
_shelx_estimated_absorpt_T_min     0.950
_shelx_estimated_absorpt_T_max     0.990
_exptl_absorpt_correction_T_min     0.7033
_exptl_absorpt_correction_T_max     0.7457
_diffrn_ambient_temperature     173(2)
_diffrn_radiation_type     MoK\a
_diffrn_radiation_wavelength     0.71073
_diffrn_measurement_device_type     'Bruker APEXII CCD'
_diffrn_measurement_method     '\f and \w scans'
_diffrn_detector_area_resol_mean     ?
_diffrn_reflns_number     22193
_diffrn_reflns_av_R_equivalents     0.0261
_diffrn_reflns_theta_min     1.333
_diffrn_reflns_theta_max     28.293
_diffrn_reflns_theta_full     25.242
_diffrn_measured_fraction_theta_max     0.990
_diffrn_measured_fraction_theta_full     0.999
_diffrn_reflns_limit_h_min     -40
_diffrn_reflns_limit_h_max     40
_diffrn_reflns_limit_k_min     -6
_diffrn_reflns_limit_k_max     6
_diffrn_reflns_limit_l_min     -11
_diffrn_reflns_limit_l_max     10
_refine_special_details     ?
_reflns_number_total     3364
_reflns_number_gt     2964
_reflns_threshold_expression     'I > 2\s(I)'
_refine_ls_structure_factor_coef     Fsqd
_refine_ls_matrix_type     full
_refine_ls_R_factor_all     0.0461
_refine_ls_R_factor_gt     0.0409
_refine_ls_wR_factor_gt     0.1098
_refine_ls_wR_factor_ref     0.1133
_refine_ls_goodness_of_fit_ref     1.092
_refine_ls_restrained_S_all     1.092
_refine_ls_number_reflns     3364
_refine_ls_number_parameters     164
_refine_ls_number_restraints     0
_refine_ls_hydrogen_treatment     constr
_refine_ls_weighting_scheme     calc
_refine_ls_weighting_details
              'w=1/[\s^2^(Fo^2^)+(0.0502P)^2^+0.4968P] where P=(Fo^2^+2Fc^2^)/3'
_atom_sites_solution_hydrogens     geom
_atom_sites_solution_primary     direct
_atom_sites_solution_secondary     ?
_refine_ls_shift/su_max     0.001
_refine_ls_shift/su_mean     0.000
_refine_diff_density_max     0.331
_refine_diff_density_min     -0.201
_refine_ls_extinction_method     none
_refine_ls_extinction_coef     .
loop_
    _atom_type_symbol
    _atom_type_description
    _atom_type_scat_dispersion_real
    _atom_type_scat_dispersion_imag
    _atom_type_scat_source
    'C' 'C' 0.0033 0.0016
                         'International Tables Vol C Tables 4.2.6.8 and 6.1.1.4'
    'H' 'H' 0.0000 0.0000
                         'International Tables Vol C Tables 4.2.6.8 and 6.1.1.4'
    'N' 'N' 0.0061 0.0033
                         'International Tables Vol C Tables 4.2.6.8 and 6.1.1.4'
    'O' 'O' 0.0106 0.0060
                         'International Tables Vol C Tables 4.2.6.8 and 6.1.1.4'
_computing_data_collection
;
APEX2 (Bruker, 2014)
;
_computing_cell_refinement
;
SAINT (Bruker, 2014)
;
_computing_data_reduction
;
SAINT (Bruker, 2014)
;
_computing_structure_solution
;
SHELXS97 (Sheldrick, 2008)
;
_computing_structure_refinement
;
SHELXL2014 (Sheldrick, 2015)
;
_computing_molecular_graphics
;
DIAMOND (Brandenburg, 2010)
;
_computing_publication_material
;
SHELXTL (Sheldrick, 2008) and publCIF (Westrip, 2010)
;
loop_
    _atom_site_type_symbol
    _atom_site_label
    _atom_site_fract_x
    _atom_site_fract_y
    _atom_site_fract_z
    _atom_site_U_iso_or_equiv
    _atom_site_adp_type
    _atom_site_calc_flag
    _atom_site_occupancy
    _atom_site_disorder_assembly
    _atom_site_disorder_group
    C C3 0.46219(3) 0.6062(2) 1.04594(11) 0.0174(2) Uani d 1 . .
    O O1 0.40031(3) 0.12036(16) 0.84589(9) 0.0248(2) Uani d 1 . .
    O O2 0.40323(3) 0.85647(16) 1.14895(9) 0.02379(19) Uani d 1 . .
    N N1 0.39028(3) 0.47982(19) 1.00209(10) 0.0198(2) Uani d 1 . .
    C C2 0.46141(3) 0.3850(2) 0.95188(11) 0.0175(2) Uani d 1 . .
    C C4 0.41601(3) 0.6734(2) 1.07673(11) 0.0185(2) Uani d 1 . .
    C C5 0.49907(3) 0.2709(2) 0.90256(11) 0.0183(2) Uani d 1 . .
    H H5 0.4984 0.1198 0.8383 0.022 Uiso calc 1 . .
    C C1 0.41477(3) 0.3030(2) 0.92185(12) 0.0189(2) Uani d 1 . .
    C C6 0.34303(3) 0.4510(2) 1.00787(13) 0.0233(2) Uani d 1 . .
    H H6A 0.3336 0.5442 1.0977 0.028 Uiso calc 1 . .
    H H6B 0.3358 0.2597 1.0174 0.028 Uiso calc 1 . .
    C C7 0.31819(4) 0.5643(3) 0.86860(13) 0.0251(2) Uani d 1 . .
    H H7A 0.3175 0.7612 0.8764 0.030 Uiso calc 1 . .
    H H7B 0.3340 0.5180 0.7793 0.030 Uiso calc 1 . .
    C C8 0.27152(4) 0.4597(3) 0.84738(13) 0.0257(3) Uani d 1 . .
    H H8A 0.2554 0.5098 0.9355 0.031 Uiso calc 1 . .
    H H8B 0.2722 0.2626 0.8417 0.031 Uiso calc 1 . .
    C C9 0.24734(4) 0.5696(3) 0.70588(14) 0.0275(3) Uani d 1 . .
    H H9A 0.2444 0.7651 0.7165 0.033 Uiso calc 1 . .
    H H9B 0.2652 0.5359 0.6197 0.033 Uiso calc 1 . .
    C C10 0.20209(4) 0.4500(3) 0.67147(14) 0.0288(3) Uani d 1 . .
    H H10A 0.1840 0.4845 0.7570 0.035 Uiso calc 1 . .
    H H10B 0.2049 0.2544 0.6607 0.035 Uiso calc 1 . .
    C C12 0.13370(4) 0.4426(3) 0.49163(14) 0.0305(3) Uani d 1 . .
    H H12A 0.1152 0.4744 0.5765 0.037 Uiso calc 1 . .
    H H12B 0.1367 0.2474 0.4797 0.037 Uiso calc 1 . .
    C C11 0.17877(4) 0.5626(3) 0.52925(14) 0.0292(3) Uani d 1 . .
    H H11A 0.1757 0.7579 0.5408 0.035 Uiso calc 1 . .
    H H11B 0.1972 0.5307 0.4442 0.035 Uiso calc 1 . .
    C C13 0.11075(4) 0.5574(3) 0.34923(14) 0.0312(3) Uani d 1 . .
    H H13A 0.1079 0.7527 0.3611 0.037 Uiso calc 1 . .
    H H13B 0.1292 0.5249 0.2644 0.037 Uiso calc 1 . .
    C C14 0.06564(4) 0.4394(3) 0.31123(16) 0.0378(3) Uani d 1 . .
    H H14A 0.0469 0.4755 0.3948 0.045 Uiso calc 1 . .
    H H14B 0.0683 0.2436 0.3012 0.045 Uiso calc 1 . .
    C C15 0.04360(5) 0.5520(4) 0.16677(17) 0.0469(4) Uani d 1 . .
    H H15A 0.0394 0.7445 0.1778 0.070 Uiso calc 1 . .
    H H15B 0.0151 0.4656 0.1460 0.070 Uiso calc 1 . .
    H H15C 0.0621 0.5182 0.0836 0.070 Uiso calc 1 . .
loop_
    _atom_site_aniso_label
    _atom_site_aniso_U_11
    _atom_site_aniso_U_22
    _atom_site_aniso_U_33
    _atom_site_aniso_U_12
    _atom_site_aniso_U_13
    _atom_site_aniso_U_23
    C3 0.0191(5) 0.0168(5) 0.0161(5) 0.0019(4) 0.0005(4) 0.0016(4)
    O1 0.0268(4) 0.0240(4) 0.0230(4) -0.0051(3) -0.0021(3) -0.0033(3)
    O2 0.0258(4) 0.0219(4) 0.0241(4) 0.0038(3) 0.0050(3) -0.0017(3)
    N1 0.0168(4) 0.0238(5) 0.0186(4) -0.0001(3) -0.0004(3) 0.0000(4)
    C2 0.0200(5) 0.0165(5) 0.0157(5) -0.0005(4) -0.0013(4) 0.0016(4)
    C4 0.0201(5) 0.0193(5) 0.0162(5) 0.0011(4) 0.0006(4) 0.0035(4)
    C5 0.0218(5) 0.0159(5) 0.0170(5) 0.0008(4) -0.0002(4) -0.0010(4)
    C1 0.0208(5) 0.0191(5) 0.0164(5) 0.0000(4) -0.0009(4) 0.0031(4)
    C6 0.0156(5) 0.0321(6) 0.0222(5) -0.0020(4) 0.0008(4) 0.0023(4)
    C7 0.0184(5) 0.0313(6) 0.0252(6) -0.0014(4) -0.0017(4) 0.0041(5)
    C8 0.0186(5) 0.0324(6) 0.0257(6) -0.0017(4) -0.0012(4) 0.0019(5)
    C9 0.0201(5) 0.0341(6) 0.0279(6) -0.0006(5) -0.0026(4) 0.0019(5)
    C10 0.0215(6) 0.0345(7) 0.0296(6) -0.0016(5) -0.0040(5) 0.0014(5)
    C12 0.0229(6) 0.0371(7) 0.0305(6) -0.0020(5) -0.0055(5) 0.0009(5)
    C11 0.0218(5) 0.0355(7) 0.0296(6) -0.0009(5) -0.0043(5) 0.0017(5)
    C13 0.0241(6) 0.0388(7) 0.0298(6) -0.0005(5) -0.0049(5) 0.0011(5)
    C14 0.0253(6) 0.0519(9) 0.0349(7) -0.0032(6) -0.0074(5) 0.0005(6)
    C15 0.0311(7) 0.0702(11) 0.0374(8) 0.0019(7) -0.0111(6) 0.0015(7)
_geom_special_details
;
 All esds (except the esd in the dihedral angle between two l.s. planes)
 are estimated using the full covariance matrix.  The cell esds are taken
 into account individually in the estimation of esds in distances, angles
 and torsion angles; correlations between esds in cell parameters are only
 used when they are defined by crystal symmetry.  An approximate (isotropic)
 treatment of cell esds is used for estimating esds involving l.s. planes.
;
loop_
    _geom_bond_atom_site_label_1
    _geom_bond_atom_site_label_2
    _geom_bond_site_symmetry_2
    _geom_bond_distance
    _geom_bond_publ_flag
    C3 C5 3_667 1.3873(14) ?
    C3 C2 . 1.3911(15) ?
    C3 C4 . 1.4984(14) ?
    O1 C1 . 1.2059(13) ?
    O2 C4 . 1.2034(13) ?
    N1 C4 . 1.3915(14) ?
    N1 C1 . 1.3924(14) ?
    N1 C6 . 1.4590(13) ?
    C2 C5 . 1.3869(14) ?
    C2 C1 . 1.4933(14) ?
    C5 C3 3_667 1.3872(14) ?
    C5 H5 . 0.9500 ?
    C6 C7 . 1.5235(15) ?
    C6 H6A . 0.9900 ?
    C6 H6B . 0.9900 ?
    C7 C8 . 1.5225(15) ?
    C7 H7A . 0.9900 ?
    C7 H7B . 0.9900 ?
    C8 C9 . 1.5238(16) ?
    C8 H8A . 0.9900 ?
    C8 H8B . 0.9900 ?
    C9 C10 . 1.5221(15) ?
    C9 H9A . 0.9900 ?
    C9 H9B . 0.9900 ?
    C10 C11 . 1.5230(16) ?
    C10 H10A . 0.9900 ?
    C10 H10B . 0.9900 ?
    C12 C11 . 1.5223(16) ?
    C12 C13 . 1.5235(17) ?
    C12 H12A . 0.9900 ?
    C12 H12B . 0.9900 ?
    C11 H11A . 0.9900 ?
    C11 H11B . 0.9900 ?
    C13 C14 . 1.5200(17) ?
    C13 H13A . 0.9900 ?
    C13 H13B . 0.9900 ?
    C14 C15 . 1.5236(19) ?
    C14 H14A . 0.9900 ?
    C14 H14B . 0.9900 ?
    C15 H15A . 0.9800 ?
    C15 H15B . 0.9800 ?
    C15 H15C . 0.9800 ?
loop_
    _geom_angle_atom_site_label_1
    _geom_angle_atom_site_label_2
    _geom_angle_atom_site_label_3
    _geom_angle_site_symmetry_1
    _geom_angle_site_symmetry_3
    _geom_angle
    _geom_angle_publ_flag
    C5 C3 C2 3_667 . 122.23(10) ?
    C5 C3 C4 3_667 . 129.49(10) ?
    C2 C3 C4 . . 108.27(9) ?
    C4 N1 C1 . . 112.56(9) ?
    C4 N1 C6 . . 125.64(9) ?
    C1 N1 C6 . . 121.77(9) ?
    C5 C2 C3 . . 122.78(10) ?
    C5 C2 C1 . . 129.49(10) ?
    C3 C2 C1 . . 107.72(9) ?
    O2 C4 N1 . . 126.50(10) ?
    O2 C4 C3 . . 128.08(10) ?
    N1 C4 C3 . . 105.42(9) ?
    C2 C5 C3 . 3_667 114.99(10) ?
    C2 C5 H5 . . 122.5 ?
    C3 C5 H5 3_667 . 122.5 ?
    O1 C1 N1 . . 125.71(10) ?
    O1 C1 C2 . . 128.31(10) ?
    N1 C1 C2 . . 105.97(9) ?
    N1 C6 C7 . . 112.01(9) ?
    N1 C6 H6A . . 109.2 ?
    C7 C6 H6A . . 109.2 ?
    N1 C6 H6B . . 109.2 ?
    C7 C6 H6B . . 109.2 ?
    H6A C6 H6B . . 107.9 ?
    C8 C7 C6 . . 112.63(10) ?
    C8 C7 H7A . . 109.1 ?
    C6 C7 H7A . . 109.1 ?
    C8 C7 H7B . . 109.1 ?
    C6 C7 H7B . . 109.1 ?
    H7A C7 H7B . . 107.8 ?
    C7 C8 C9 . . 112.15(10) ?
    C7 C8 H8A . . 109.2 ?
    C9 C8 H8A . . 109.2 ?
    C7 C8 H8B . . 109.2 ?
    C9 C8 H8B . . 109.2 ?
    H8A C8 H8B . . 107.9 ?
    C10 C9 C8 . . 114.13(10) ?
    C10 C9 H9A . . 108.7 ?
    C8 C9 H9A . . 108.7 ?
    C10 C9 H9B . . 108.7 ?
    C8 C9 H9B . . 108.7 ?
    H9A C9 H9B . . 107.6 ?
    C9 C10 C11 . . 113.00(11) ?
    C9 C10 H10A . . 109.0 ?
    C11 C10 H10A . . 109.0 ?
    C9 C10 H10B . . 109.0 ?
    C11 C10 H10B . . 109.0 ?
    H10A C10 H10B . . 107.8 ?
    C11 C12 C13 . . 113.21(11) ?
    C11 C12 H12A . . 108.9 ?
    C13 C12 H12A . . 108.9 ?
    C11 C12 H12B . . 108.9 ?
    C13 C12 H12B . . 108.9 ?
    H12A C12 H12B . . 107.7 ?
    C12 C11 C10 . . 113.81(11) ?
    C12 C11 H11A . . 108.8 ?
    C10 C11 H11A . . 108.8 ?
    C12 C11 H11B . . 108.8 ?
    C10 C11 H11B . . 108.8 ?
    H11A C11 H11B . . 107.7 ?
    C14 C13 C12 . . 113.54(11) ?
    C14 C13 H13A . . 108.9 ?
    C12 C13 H13A . . 108.9 ?
    C14 C13 H13B . . 108.9 ?
    C12 C13 H13B . . 108.9 ?
    H13A C13 H13B . . 107.7 ?
    C13 C14 C15 . . 112.82(13) ?
    C13 C14 H14A . . 109.0 ?
    C15 C14 H14A . . 109.0 ?
    C13 C14 H14B . . 109.0 ?
    C15 C14 H14B . . 109.0 ?
    H14A C14 H14B . . 107.8 ?
    C14 C15 H15A . . 109.5 ?
    C14 C15 H15B . . 109.5 ?
    H15A C15 H15B . . 109.5 ?
    C14 C15 H15C . . 109.5 ?
    H15A C15 H15C . . 109.5 ?
    H15B C15 H15C . . 109.5 ?
loop_
    _geom_torsion_atom_site_label_1
    _geom_torsion_atom_site_label_2
    _geom_torsion_atom_site_label_3
    _geom_torsion_atom_site_label_4
    _geom_torsion_site_symmetry_1
    _geom_torsion_site_symmetry_2
    _geom_torsion_site_symmetry_3
    _geom_torsion_site_symmetry_4
    _geom_torsion
    _geom_torsion_publ_flag
    C5 C3 C2 C5 3_667 . . . 0.00(18) ?
    C4 C3 C2 C5 . . . . -179.64(9) ?
    C5 C3 C2 C1 3_667 . . . 178.88(9) ?
    C4 C3 C2 C1 . . . . -0.76(11) ?
    C1 N1 C4 O2 . . . . 176.76(10) ?
    C6 N1 C4 O2 . . . . -5.30(17) ?
    C1 N1 C4 C3 . . . . -2.53(11) ?
    C6 N1 C4 C3 . . . . 175.41(9) ?
    C5 C3 C4 O2 3_667 . . . 3.09(18) ?
    C2 C3 C4 O2 . . . . -177.30(11) ?
    C5 C3 C4 N1 3_667 . . . -177.63(10) ?
    C2 C3 C4 N1 . . . . 1.98(11) ?
    C3 C2 C5 C3 . . . 3_667 0.00(17) ?
    C1 C2 C5 C3 . . . 3_667 -178.62(10) ?
    C4 N1 C1 O1 . . . . -178.71(10) ?
    C6 N1 C1 O1 . . . . 3.26(17) ?
    C4 N1 C1 C2 . . . . 2.09(12) ?
    C6 N1 C1 C2 . . . . -175.94(9) ?
    C5 C2 C1 O1 . . . . -1.11(19) ?
    C3 C2 C1 O1 . . . . -179.89(11) ?
    C5 C2 C1 N1 . . . . 178.05(10) ?
    C3 C2 C1 N1 . . . . -0.73(11) ?
    C4 N1 C6 C7 . . . . 101.29(12) ?
    C1 N1 C6 C7 . . . . -80.95(13) ?
    N1 C6 C7 C8 . . . . 161.36(10) ?
    C6 C7 C8 C9 . . . . -178.71(10) ?
    C7 C8 C9 C10 . . . . 174.31(11) ?
    C8 C9 C10 C11 . . . . -179.78(11) ?
    C13 C12 C11 C10 . . . . 179.93(11) ?
    C9 C10 C11 C12 . . . . 179.16(11) ?
    C11 C12 C13 C14 . . . . -179.76(12) ?
    C12 C13 C14 C15 . . . . -178.76(13) ?
loop_
    _geom_hbond_atom_site_label_D
    _geom_hbond_atom_site_label_H
    _geom_hbond_atom_site_label_A
    _geom_hbond_site_symmetry_A
    _geom_hbond_distance_DH
    _geom_hbond_distance_HA
    _geom_hbond_distance_DA
    _geom_hbond_angle_DHA
    C7 H7B O2 4_575 0.99 2.57 3.3929(14) 141
_shelx_hkl_file
;
   0   0  -1   -1.80    0.10
   0   0   1   -2.00    0.10
   0   0   1   -2.00    0.10
   0   0   1   -2.00    0.10
   0   0  -1   -1.90    0.10
   0   0  -1   -2.00    0.10
   0   0  -1   -1.90    0.10
   0   0  -2 1333.97   31.30
   0   0  -2 1334.17   31.60
   0   0   2 1306.27   31.00
   0   0  -2 1340.27   31.40
   0   0   2 1317.27   31.50
   0   0  -3   -1.40    0.40
   0   0  -3   -1.70    0.20
   0   0   3   -1.60    0.20
   0   0   3   -1.70    0.30
   0   0  -3   -1.60    0.30
   0   0   4  413.36   10.00
   0   0  -4  410.46    9.80
   0   0  -4  407.26   11.00
   0   0   4  425.56   11.00
   0   0  -4  398.66   10.70
   0   0  -4  409.86   10.90
   0   0  -5    1.40    0.50
   0   0   5    1.60    0.30
   0   0  -5    1.10    0.30
   0   0  -5    0.90    0.60
   0   0  -5    0.80    0.60
   0   0  -6 1169.48   29.50
   0   0  -6 1136.79   27.70
   0   0  -6 1187.08   29.00
   0   0  -6 1181.18   29.40
   0   0  -7    4.00    1.00
   0   0  -7    2.30    1.10
   0   0  -7    2.70    1.00
   0   0  -8    4.10    1.40
   0   0  -8    3.00    1.10
   0   0  -8    3.70    1.30
   0   0  -9    0.80    1.20
   0   0  -9    0.20    0.80
   0   0 -10   25.80    3.30
   0   0 -10   30.40    3.30
   0   0 -11   -1.20    1.40
   0   0 -11   -0.80    1.00
   0   1   0   -4.30    0.30
   0   1   0   -4.50    0.10
   0   1   0   -4.70    0.10
   0   1   0   -4.60    0.40
   0  -1   0   -4.70    0.20
   0  -1   0   -4.60    0.30
   0  -1   0   -4.60    0.10
   0  -1   0   -5.10    0.30
   0   1   1  371.06    9.30
   0   1   1  372.26    9.20
   0   1  -1  393.96    9.40
   0   1   1  374.66    9.50
   0   1  -1  369.76    9.50
   0   1   1  380.16    9.30
   0  -1  -1  372.96    9.20
   0  -1  -1  369.26    9.50
   0  -1   1  382.86    9.10
   0  -1   1  370.96    9.50
   0  -1  -1  358.26    9.10
   0  -1  -1  366.16    9.20
   0  -1   1  364.76    8.90
   0  -1   1  380.96    9.40
   0  -1  -1  381.86    9.30
   0  -1  -1  393.86    9.10
   0   1   2 3938.21   84.19
   0   1   2 3425.06   90.89
   0   1  -2 3581.44   91.19
   0   1  -2 3865.21   83.89
   0   1   2 3407.76   90.99
   0   1   2 3538.65   85.69
   0   1  -2 3577.54   92.69
   0  -1   2 3454.15   89.19
   0  -1  -2 3799.32   83.99
   0  -1  -2 3501.65   90.69
   0  -1  -2 3375.76   89.59
   0  -1  -2 3670.23   87.19
   0  -1  -2 3406.16   89.69
   0  -1   2 3627.64   87.89
   0  -1   2 3541.95   91.89
   0  -1  -2 3493.85   93.09
   0  -1   2 3472.95   94.69
   0   1   3 1692.13   39.80
   0   1  -3 1678.63   40.30
   0   1   3 1704.23   39.50
   0   1  -3 1667.93   40.00
   0   1   3 1705.03   40.40
   0   1  -3 1667.63   39.90
   0   1  -3 1688.83   40.40
   0   1  -3 1686.13   39.70
   0   1   3 1665.93   39.90
   0  -1   3 1686.03   39.70
   0  -1   3 1718.73   40.00
   0  -1  -3 1638.84   40.20
   0  -1  -3 1676.53   40.40
   0  -1   3 1654.83   40.30
   0  -1  -3 1644.74   40.50
   0  -1  -3 1685.33   39.90
   0  -1   3 1742.73   40.40
   0  -1  -3 1720.13   39.80
   0  -1  -3 1680.53   40.00
   0  -1   3 1714.23   40.10
   0   1  -4  147.49    4.90
   0   1   4  144.69    3.80
   0   1   4  140.99    4.80
   0   1  -4  143.19    4.30
   0   1  -4  144.99    4.30
   0   1   4  148.79    4.00
   0   1   4  145.99    4.40
   0   1  -4  144.89    4.90
   0   1  -4  142.99    4.50
   0   1   4  144.79    3.90
   0  -1  -4  146.19    5.00
   0  -1   4  144.79    4.40
   0  -1  -4  141.79    4.20
   0  -1  -4  147.39    4.70
   0  -1  -4  147.29    5.00
   0  -1  -4  141.09    4.40
   0  -1   4  148.09    4.90
   0  -1   4  149.49    4.50
   0   1  -5  131.39    4.70
   0   1  -5  126.99    3.90
   0   1  -5  137.49    4.50
   0   1  -5  126.19    4.20
   0  -1  -5  123.29    4.90
   0  -1  -5  127.19    4.20
   0  -1  -5  130.39    4.60
   0  -1  -5  133.19    5.00
   0  -1  -5  130.09    4.00
   0  -1   5  125.79    4.20
   0   1  -6   67.99    3.00
   0   1  -6   68.59    2.40
   0   1  -6   69.09    3.20
   0   1  -6   67.89    3.40
   0  -1  -6   67.49    3.20
   0  -1  -6   66.29    3.50
   0  -1   6   68.49    2.80
   0  -1  -6   67.59    2.70
   0  -1  -6   63.59    3.50
   0  -1  -6   72.89    2.90
   0   1  -7    7.60    1.40
   0   1  -7    3.30    1.10
   0   1  -7    4.60    1.10
   0  -1   7    4.20    1.20
   0  -1  -7    4.10    1.20
   0  -1  -7    4.60    0.90
   0  -1  -7    5.50    1.10
   0  -1  -7    8.50    1.70
   0  -1  -7    4.20    1.40
   0   1  -8    1.70    1.10
   0   1  -8    1.00    0.90
   0   1  -8    1.30    0.80
   0  -1  -8    2.80    0.80
   0  -1  -8    0.70    0.90
   0  -1  -8    1.10    1.20
   0  -1  -8    1.20    1.10
   0  -1  -8    0.90    0.80
   0   1  -9    6.40    1.60
   0   1  -9    7.80    1.60
   0  -1  -9    4.30    1.60
   0  -1  -9    7.20    1.20
   0  -1  -9    7.10    1.60
   0   1 -10   36.30    3.00
   0   1 -10   33.40    3.60
   0  -1 -10   30.90    3.80
   0  -1 -10   28.00    3.20
   0  -1 -10   27.70    2.50
   0   1 -11    1.90    1.40
   0   1 -11    2.00    1.80
   0  -1 -11    1.50    1.70
   0  -1 -11   -0.70    0.90
   0  -1 -11   -0.20    1.10
   0   2   0 3125.59   73.29
   0   2   0 3050.69   75.19
   0   2   0 3133.69   72.59
   0   2   0 3179.98   72.89
   0  -2   0 2924.81   77.79
   0  -2   0 3202.38   72.99
   0  -2   0 3258.47   73.29
   0  -2   0 2934.91   76.49
   0   2   1  131.49    4.20
   0   2  -1  126.59    3.90
   0   2   1  129.39    4.30
   0   2   1  131.19    3.80
   0   2   1  133.49    3.90
   0  -2  -1  130.89    4.10
   0  -2   1  128.79    3.40
   0  -2   1  130.89    4.10
   0  -2   1  124.19    3.70
   0  -2   1  126.49    4.40
   0  -2  -1  127.09    3.30
   0  -2  -1  131.19    3.70
   0  -2  -1  127.89    3.40
   0   2   2   10.20    1.00
   0   2  -2   13.30    1.10
   0   2   2   10.60    1.20
   0   2  -2   11.50    1.30
   0   2   2   10.00    0.90
   0   2   2   11.40    1.30
   0  -2   2   11.60    1.30
   0  -2  -2    9.70    1.20
   0  -2  -2    9.00    0.90
   0  -2  -2   11.50    0.90
   0  -2  -2   10.90    0.90
   0  -2   2   10.40    1.20
   0  -2   2   11.00    0.60
   0  -2  -2    9.70    1.00
   0  -2   2   10.70    0.80
   0   2  -3  295.07    8.40
   0   2   3  283.27    7.90
   0   2   3  291.17    7.90
   0   2   3  293.77    8.00
   0   2   3  289.07    8.50
   0   2  -3  281.27    8.30
   0   2  -3  293.87    8.20
   0  -2   3  291.77    7.80
   0  -2  -3  279.97    8.00
   0  -2  -3  290.47    7.90
   0  -2   3  287.87    7.30
   0  -2   3  276.17    8.30
   0  -2  -3  284.47    7.80
   0  -2  -3  280.97    8.00
   0  -2   3  284.47    8.40
   0  -2  -3  287.07    8.50
   0   2  -4  238.18    6.70
   0   2  -4  236.78    7.10
   0   2   4  243.98    6.70
   0   2  -4  233.58    7.30
   0   2   4  230.28    6.90
   0   2  -4  231.08    6.30
   0   2   4  239.18    6.60
   0  -2   4  232.28    6.40
   0  -2  -4  230.28    6.80
   0  -2  -4  225.68    7.00
   0  -2  -4  226.08    7.10
   0  -2   4  249.58    6.90
   0  -2   4  232.98    7.20
   0  -2  -4  222.38    7.40
   0  -2   4  229.68    7.30
   0   2  -5  484.15   12.80
   0   2   5  483.55   12.40
   0   2  -5  480.25   12.50
   0   2  -5  484.65   13.50
   0   2   5  470.15   12.80
   0   2  -5  477.35   12.90
   0   2   5  489.75   12.20
   0  -2   5  478.45   12.90
   0  -2   5  481.95   13.50
   0  -2   5  480.85   13.20
   0  -2  -5  474.65   13.70
   0  -2  -5  488.55   13.40
   0  -2   5  487.85   12.50
   0  -2  -5  471.45   13.20
   0  -2  -5  484.25   12.80
   0   2   6  928.31   22.10
   0   2  -6  884.51   22.50
   0   2  -6  910.31   23.50
   0   2  -6  923.61   22.90
   0   2   6  881.31   21.80
   0   2  -6  909.01   22.50
   0   2   6  883.71   22.60
   0  -2  -6  893.71   23.40
   0  -2  -6  895.81   22.40
   0  -2   6  851.31   22.80
   0  -2  -6  916.11   22.80
   0  -2  -6  905.71   24.00
   0  -2   6  897.51   22.90
   0  -2  -6  873.81   23.10
   0   2  -7    0.30    0.50
   0   2   7   -0.10    0.20
   0   2  -7   -0.50    0.80
   0   2  -7   -0.60    0.50
   0   2  -7   -0.40    0.70
   0  -2  -7    0.80    0.70
   0  -2  -7    0.10    0.70
   0  -2   7    0.70    0.60
   0  -2  -7    0.00    0.80
   0  -2  -7   -0.40    0.50
   0  -2  -7    0.10    0.90
   0   2  -8   57.69    3.50
   0   2  -8   56.59    3.60
   0   2  -8   57.79    3.20
   0  -2  -8   54.69    3.70
   0  -2  -8   53.59    3.10
   0  -2  -8   50.49    3.80
   0  -2  -8   49.40    3.30
   0  -2  -8   55.59    2.90
   0   2  -9   56.99    3.40
   0   2  -9   56.29    3.70
   0  -2  -9   51.39    3.30
   0  -2  -9   50.39    3.50
   0  -2  -9   56.79    3.10
   0  -2  -9   53.29    3.80
   0   2 -10    0.00    1.20
   0  -2 -10    1.60    1.30
   0  -2 -10    1.80    1.10
   0  -2 -10    2.40    1.50
   0  -2 -10    1.80    1.20
   0   2 -11   33.20    3.80
   0  -2 -11   42.90    4.40
   0  -2 -11   33.30    3.80
   0  -2 -11   31.40    3.30
   0   3   0    0.20    0.40
   0   3   0    0.70    0.80
   0   3   0    0.30    0.60
   0   3   0    0.00    0.20
   0  -3   0    0.50    0.50
   0  -3   0    0.40    0.30
   0  -3   0    0.00    0.20
   0  -3   0    0.30    0.50
   0   3  -1    9.00    1.40
   0   3   1   10.10    1.10
   0   3   1   10.10    1.50
   0   3   1   11.70    1.20
   0  -3   1   10.50    0.70
   0  -3   1    8.90    0.90
   0  -3   1    9.00    1.40
   0  -3  -1   10.60    1.10
   0  -3  -1   11.30    1.30
   0  -3  -1   10.90    0.90
   0  -3   1   13.20    1.40
   0   3  -2   77.99    3.60
   0   3   2   75.29    3.10
   0   3   2   73.19    3.40
   0   3   2   73.99    2.90
   0  -3  -2   71.69    3.20
   0  -3   2   75.09    3.60
   0  -3   2   71.29    2.30
   0  -3  -2   68.69    2.30
   0  -3   2   70.19    2.70
   0  -3  -2   70.09    2.70
   0  -3  -2   74.89    2.20
   0  -3  -2   70.19    2.80
   0  -3   2   70.79    3.20
   0   3   3  110.69    4.20
   0   3   3  112.69    4.00
   0   3  -3  113.09    4.60
   0   3   3  102.99    4.20
   0  -3   3  106.29    3.20
   0  -3  -3  108.59    3.80
   0  -3  -3  111.29    3.90
   0  -3  -3  107.29    4.40
   0  -3   3  111.39    4.50
   0  -3   3  106.29    3.80
   0  -3  -3  112.09    3.90
   0  -3  -3  108.29    3.70
   0   3  -4   28.50    2.30
   0   3   4   25.40    1.90
   0   3   4   25.70    1.80
   0   3   4   29.00    2.00
   0   3  -4   24.90    2.10
   0  -3  -4   23.40    1.70
   0  -3   4   26.50    1.80
   0  -3   4   28.30    1.40
   0  -3  -4   26.40    1.80
   0  -3  -4   29.10    1.90
   0  -3   4   26.10    2.20
   0  -3  -4   25.20    2.50
   0   3  -5   78.59    3.90
   0   3  -5   81.89    3.50
   0   3  -5   78.69    4.00
   0   3  -5   79.99    3.00
   0   3   5   82.89    3.70
   0   3   5   77.29    3.40
   0   3   5   84.09    3.40
   0  -3  -5   82.19    3.70
   0  -3   5   83.59    3.60
   0  -3   5   83.49    4.20
   0  -3   5   80.59    3.00
   0  -3  -5   83.29    4.30
   0  -3  -5   85.19    3.50
   0  -3  -5   74.59    3.60
   0   3  -6  190.88    7.10
   0   3  -6  184.48    6.60
   0   3   6  188.78    6.50
   0   3  -6  193.08    5.90
   0   3  -6  183.98    6.40
   0   3   6  186.78    6.10
   0  -3   6  183.38    6.60
   0  -3  -6  183.58    6.30
   0  -3  -6  186.88    7.40
   0  -3   6  190.98    7.20
   0  -3   6  187.88    5.90
   0  -3  -6  196.98    6.80
   0  -3  -6  190.98    6.70
   0   3  -7  409.66   11.80
   0   3   7  382.96   10.80
   0   3   7  398.26   11.70
   0   3  -7  402.06   11.90
   0   3  -7  412.06   12.60
   0  -3  -7  405.76   11.70
   0  -3  -7  395.66   12.10
   0  -3  -7  391.76   12.10
   0  -3  -7  416.66   13.10
   0  -3   7  389.46   12.00
   0   3   8  111.39    4.90
   0   3   8  114.59    3.80
   0   3  -8  107.99    5.20
   0  -3  -8  117.69    5.40
   0  -3  -8  119.79    5.10
   0  -3  -8  122.69    5.50
   0   3  -9   15.80    2.40
   0  -3  -9   14.10    2.30
   0  -3  -9   16.10    2.40
   0  -3  -9   13.90    2.10
   0   3 -10    4.30    1.80
   0  -3 -10    4.60    1.70
   0  -3 -10    6.60    2.00
   0  -3 -10    5.00    1.50
   0   4   0    2.70    1.10
   0  -4   0    3.60    1.00
   0  -4   0    2.40    0.60
   0  -4   0    3.40    0.80
   0   4  -1    7.70    1.60
   0   4   1    8.00    1.60
   0   4   1    6.30    1.00
   0  -4   1    7.00    1.40
   0  -4  -1    7.00    1.30
   0  -4   1    7.70    0.80
   0  -4  -1    8.40    1.10
   0  -4   1    7.80    1.10
   0  -4  -1    6.10    0.80
   0   4   2    4.50    1.20
   0   4  -2    4.50    1.40
   0   4   2    5.20    1.10
   0  -4  -2    5.00    1.00
   0  -4  -2    5.00    1.20
   0  -4   2    3.70    1.20
   0  -4  -2    4.70    0.80
   0  -4   2    3.80    0.80
   0  -4   2    4.50    0.70
   0   4   3   47.90    3.30
   0   4   3   48.50    2.70
   0   4  -3   47.00    3.50
   0   4   3   48.70    3.10
   0  -4   3   48.10    2.50
   0  -4   3   51.09    3.20
   0  -4   3   48.80    2.00
   0  -4  -3   49.99    3.00
   0  -4  -3   49.70    2.50
   0  -4  -3   50.49    2.60
   0  -4  -3   47.80    1.70
   0   4   4   20.70    2.20
   0   4   4   22.10    2.30
   0   4   4   20.70    2.10
   0  -4  -4   22.90    2.20
   0  -4  -4   25.70    1.90
   0  -4   4   22.90    2.60
   0  -4  -4   25.50    2.70
   0  -4  -4   22.60    1.70
   0  -4   4   24.30    2.30
   0   4   5  127.99    5.20
   0   4  -5  129.49    5.70
   0   4   5  122.89    5.00
   0  -4   5  128.69    5.80
   0  -4  -5  119.89    4.60
   0  -4  -5  123.69    5.70
   0  -4  -5  121.39    4.90
   0  -4  -5  119.39    4.90
   0  -4   5  136.09    5.10
   0   4  -6    0.10    1.00
   0   4  -6   -0.80    1.50
   0   4   6    0.10    0.60
   0   4   6   -0.50    0.70
   0  -4  -6   -0.10    0.70
   0  -4   6    0.20    1.20
   0  -4   6    1.50    1.10
   0  -4  -6   -0.10    0.70
   0  -4  -6   -0.50    0.80
   0   4  -7   24.10    2.60
   0   4   7   23.40    2.70
   0   4   7   18.20    2.00
   0  -4   7   21.90    2.70
   0  -4  -7   19.30    2.30
   0  -4  -7   22.60    2.50
   0  -4  -7   21.90    2.40
   0   4   8   36.30    3.00
   0   4   8   34.80    2.30
   0   4  -8   32.10    3.30
   0  -4  -8   40.60    3.10
   0  -4   8   42.40    3.80
   0  -4  -8   33.40    3.20
   0  -4  -8   42.90    3.00
   0   4   9   24.10    1.70
   0   4  -9   25.30    3.20
   0  -4  -9   33.20    3.50
   0  -4  -9   26.70    3.10
   0  -4  -9   29.50    3.10
   0  -5   0    2.10    0.80
   0  -5   0    1.70    0.60
   0  -5   0    2.90    1.20
   0  -5  -1   52.39    3.20
   0  -5   1   57.69    3.60
   0  -5   1   51.99    2.50
   0  -5  -1   50.39    2.40
   0  -5   1   54.89    2.80
   0  -5  -1   52.59    2.80
   0   5   2   51.99    3.00
   0  -5   2   50.69    3.50
   0  -5  -2   42.40    2.90
   0  -5  -2   49.90    2.80
   0  -5  -2   47.50    2.30
   0  -5   2   48.90    2.80
   0   5   3   26.60    2.30
   0  -5   3   25.60    3.10
   0  -5  -3   27.00    2.20
   0  -5   3   26.10    2.50
   0  -5  -3   29.20    1.90
   0  -5  -3   29.20    3.20
   0   5   4   -0.80    0.60
   0  -5  -4   -0.10    0.70
   0  -5  -4   -0.10    0.60
   0  -5   4    1.60    0.90
   0   5   5    1.10    0.80
   0  -5  -5    0.50    0.60
   0  -5   5   -0.50    0.90
   0  -5  -5   -0.10    0.70
   0  -5  -5    0.30    0.80
   0   5   6   10.20    1.70
   0   5  -6   11.70    2.00
   0  -5   6   10.50    2.00
   0  -5  -6   11.70    1.80
   0  -5  -6    9.40    1.60
   0  -5  -6    7.30    1.30
   0   5   7    3.00    1.10
   0   5  -7    3.30    1.70
   0  -5  -7    4.70    1.40
   0  -5   7    4.60    1.80
   0  -5  -7    3.00    1.30
   0  -5  -7    4.40    1.30
   0  -6   0   30.10    2.40
   0  -6  -1   42.60    2.80
   0  -6   1   41.20    2.80
   0  -6  -2    0.50    0.90
   0  -6   2    0.70    1.00
   0   6   3    2.40    1.20
   0  -6   3    5.30    1.40
   0  -6  -3    3.50    0.90
   0  -6  -3    5.50    1.40
   0   6   4   -0.20    0.80
   0  -6  -4    0.40    0.90
   0  -6   4    1.30    1.20
   0  -6  -4   -0.20    0.70
   0   6   5  101.29    5.20
   0  -6   5  112.59    5.40
   0  -6  -5  101.39    4.90
   0  -6  -5  103.59    4.50
   1   0 -11    0.60    1.10
   1   0 -11   -0.60    1.40
   1   0 -10   25.00    3.10
   1   0 -10   13.70    2.50
   1   0  -9    0.60    1.20
   1   0  -9   -0.70    0.70
   1   0  -8   13.00    2.10
   1   0  -8   10.30    1.70
   1   0  -8   10.10    1.90
   1   0  -7    0.60    0.90
   1   0  -7   -0.30    0.80
   1   0  -7   -0.10    0.60
   1   0  -6  628.84   15.40
   1   0  -6  631.64   17.30
   1   0  -6  644.54   17.10
   1   0  -6  655.03   16.80
   1   0  -5   -0.20    0.30
   1   0  -5   -0.30    0.40
   1   0  -5   -0.30    0.20
   1   0  -5   -0.50    0.50
   1   0  -4  225.18    6.40
  -1   0   4  221.08    5.50
   1   0  -4  224.98    6.40
  -1   0   4  222.08    6.50
   1   0  -4  216.88    5.40
  -1   0   3   -0.30    0.30
   1   0  -3   -0.80    0.30
  -1   0   3   -0.30    0.10
   1   0  -3   -0.30    0.10
   1   0  -3    0.20    0.30
   1   0  -3   -0.10    0.30
   1   0  -2 3772.92   88.29
  -1   0   2 3768.92   87.99
   1   0  -2 3738.63   91.79
   1   0  -2 3925.61   89.89
  -1   0   2 3598.44   94.19
   1   0  -2 3653.93   89.69
   1   0  -2 3618.54   93.39
  -1   0   1   -1.40    0.10
   1   0  -1   -1.40    0.10
   1   0  -1   -1.40    0.10
  -1   0   1   -1.20    0.10
   1   0  -1   -1.30    0.10
  -1   0   1   -1.50    0.10
   1   0  -1   -1.50    0.10
  -1   0   1   -1.30    0.10
  -1   0  -1   -0.40    0.10
  -1   0  -1   -0.20    0.10
  -1   0  -1   -0.40    0.10
  -1   0  -1   -0.30    0.10
  -1   0  -1   -0.40    0.10
   1   0   1   -0.30    0.10
  -1   0  -2 1536.75   39.10
   1   0   2 1662.23   39.00
   1   0   2 1651.43   39.90
  -1   0  -2 1676.73   38.80
  -1   0  -2 1681.73   38.80
  -1   0  -2 1687.93   39.10
   1   0   3   -0.10    0.30
  -1   0  -3    0.00    0.20
  -1   0  -3    0.00    0.10
   1   0   3   -0.30    0.10
  -1   0  -3   -0.50    0.30
  -1   0  -3    0.20    0.30
  -1   0  -4   58.89    2.50
   1   0   4   56.39    1.80
  -1   0  -4   59.39    1.70
  -1   0  -4   55.59    2.30
   1   0   4   57.69    2.50
  -1   0  -4   58.19    2.60
   1   0   5    0.00    0.20
  -1   0  -5   -0.20    0.40
  -1   0  -5    0.10    0.20
  -1   0  -5    0.50    0.40
  -1   0  -5    0.20    0.60
  -1   0  -6   23.60    1.20
  -1   0  -6   26.70    2.40
  -1   0  -6   25.60    2.00
  -1   0  -6   24.00    1.80
   1   0   6   25.30    1.20
  -1   0  -7    0.60    0.80
  -1   0  -7    0.60    0.90
  -1   0  -7    1.10    0.70
  -1   0  -8    4.00    1.10
  -1   0  -8    4.40    1.40
  -1   0  -8    4.10    1.40
  -1   0  -9   -0.60    0.80
  -1   0  -9   -0.10    1.20
  -1   0 -10   11.00    2.40
  -1   0 -10   14.20    2.20
  -1   0 -11    0.60    1.60
  -1   0 -11   -1.50    0.90
   1   1 -11    2.90    1.50
   1   1 -11    0.70    1.60
   1  -1 -11    6.00    1.90
   1  -1 -11    4.90    1.60
   1  -1 -11    3.10    1.70
   1   1 -10   48.80    3.90
   1   1 -10   46.20    3.40
   1  -1 -10   42.70    2.80
   1  -1 -10   49.70    4.00
   1  -1 -10   41.70    3.50
   1   1  -9   19.30    2.30
   1   1  -9   15.80    2.40
   1  -1  -9   20.80    2.00
   1  -1  -9   15.30    2.50
   1  -1  -9   24.20    2.80
   1   1  -8    0.50    0.80
   1   1  -8    0.40    0.70
   1   1  -8    0.20    1.00
   1  -1  -8    1.90    1.30
   1  -1  -8    0.20    0.60
   1  -1  -8    0.30    0.80
   1  -1  -8    0.90    1.00
   1   1  -7    4.30    1.30
   1   1  -7    3.20    1.00
   1   1  -7    4.10    1.10
   1   1  -7    1.10    0.60
   1  -1  -7    2.60    1.20
   1  -1  -7    3.10    0.80
   1  -1  -7    3.60    1.10
   1  -1  -7    1.20    1.10
   1  -1  -7    2.90    0.90
   1   1  -6   49.60    2.50
   1   1  -6   46.20    2.50
   1   1  -6   44.70    1.90
   1   1  -6   43.40    2.60
   1  -1  -6   46.90    2.90
  -1  -1   6   46.20    2.10
   1  -1  -6   45.90    2.20
   1  -1  -6   44.50    2.80
   1  -1  -6   48.20    2.60
   1  -1  -6   45.50    2.10
   1   1  -5   36.90    1.70
  -1   1   5   34.20    1.70
   1   1  -5   34.40    2.10
   1   1  -5   35.60    2.00
   1   1  -5   37.60    1.90
   1  -1  -5   35.90    2.30
   1  -1  -5   32.30    2.00
  -1  -1   5   35.60    1.80
   1  -1  -5   33.80    1.70
   1  -1  -5   33.10    1.80
   1  -1  -5   35.00    2.30
   1   1  -4  141.49    4.80
  -1   1   4  142.89    3.90
   1   1  -4  142.29    4.40
   1   1  -4  146.89    4.90
   1   1  -4  144.59    4.30
  -1   1   4  145.69    4.30
   1   1  -4  147.39    4.40
  -1   1   4  148.49    3.90
  -1   1   4  145.49    4.90
   1  -1  -4  149.88    4.40
  -1  -1   4  146.59    4.50
  -1  -1   4  146.19    4.40
   1  -1  -4  143.59    5.00
  -1  -1   4  144.69    4.80
   1  -1  -4  143.89    4.20
   1  -1  -4  141.69    4.70
   1  -1  -4  144.39    4.90
  -1   1   3 1404.46   34.20
   1   1  -3 1444.86   34.60
   1   1  -3 1453.65   34.10
  -1   1   3 1443.16   33.70
  -1   1   3 1423.36   34.70
   1   1  -3 1431.56   34.30
  -1   1   3 1452.25   33.90
   1   1  -3 1437.86   34.60
   1   1  -3 1453.85   34.00
   1  -1  -3 1430.66   34.60
   1  -1  -3 1475.95   34.20
  -1  -1   3 1426.86   34.60
   1  -1  -3 1452.55   34.00
  -1  -1   3 1472.75   34.60
  -1  -1   3 1465.95   34.00
  -1  -1   3 1434.56   34.30
   1  -1  -3 1447.76   34.60
   1  -1  -3 1337.07   34.70
  -1  -1   3 1459.65   34.20
   1  -1  -3 1431.46   34.50
  -1   1   2 1680.23   39.40
  -1   1   2 1665.63   39.70
  -1   1   2 1620.84   40.00
   1   1  -2 1731.93   39.90
   1   1  -2 1705.23   39.90
  -1   1   2 1689.73   39.60
   1   1  -2 1690.73   39.90
   1  -1  -2 1676.53   39.70
  -1  -1   2 1709.03   39.90
   1  -1  -2 1696.33   39.50
  -1  -1   2 1719.63   39.50
   1  -1  -2 1651.03   39.60
   1  -1  -2 1620.24   40.00
  -1  -1   2 1697.33   39.70
   1  -1  -2 1677.53   39.80
   1  -1  -2 1702.93   39.90
  -1  -1   2 1679.43   39.90
   1   1  -1 6457.25  154.48
  -1   1   1 6153.38  153.78
   1   1  -1 6483.65  155.18
  -1   1   1 6067.49  153.78
  -1   1   1 6122.49  154.18
  -1   1   1 6163.48  154.08
   1  -1  -1 6604.54  152.98
   1  -1  -1 6260.17  153.68
  -1  -1   1 6163.08  151.38
  -1  -1   1 5916.31  149.19
   1  -1  -1 6295.67  154.58
  -1  -1   1 6429.96  158.28
   1  -1  -1 5967.60  152.68
  -1  -1   1 6405.46  153.98
   1  -1  -1 6552.54  153.28
   1  -1  -1 6161.98  151.68
   1  -1  -1 6325.27  153.68
   1   1   0    6.90    0.50
   1   1   0    5.70    0.60
   1   1   0    5.90    0.70
  -1   1   0    5.50    0.70
  -1   1   0    6.60    0.70
  -1   1   0    5.40    0.40
  -1   1   0    6.00    0.30
   1  -1   0    5.70    0.40
   1  -1   0    5.40    0.60
   1  -1   0    6.00    0.70
  -1  -1   0    5.90    0.40
  -1  -1   0    5.30    0.50
   1  -1   0    6.50    0.50
  -1  -1   0    6.20    0.60
  -1   1  -1  885.61   21.80
  -1   1  -1  931.21   21.70
   1   1   1  895.81   21.60
   1   1   1  897.41   21.70
   1   1   1  899.71   21.80
   1   1   1  917.31   21.50
   1  -1   1  907.71   21.20
   1  -1   1  908.71   21.50
  -1  -1  -1  892.31   21.50
  -1  -1  -1  898.91   21.60
  -1  -1  -1  923.51   21.60
  -1  -1  -1  909.41   21.50
  -1  -1  -1  932.81   21.50
   1  -1   1  914.31   21.90
  -1  -1  -1  904.71   21.70
  -1   1  -2 2833.72   64.69
  -1   1  -2 2895.21   64.79
   1   1   2 2849.81   64.89
   1   1   2 2723.93   64.69
  -1   1  -2 2848.52   65.09
   1   1   2 2628.34   70.19
   1  -1   2 2740.93   64.49
  -1  -1  -2 2772.02   64.69
   1  -1   2 2810.52   65.19
  -1  -1  -2 2745.43   64.59
  -1  -1  -2 2563.94   69.19
  -1  -1  -2 2752.52   64.39
   1  -1   2 2822.72   64.89
  -1  -1  -2 2829.12   65.09
  -1  -1  -2 2591.84   68.19
   1  -1   2 2624.34   66.59
  -1   1  -3 1350.16   32.10
  -1   1  -3 1325.27   32.50
  -1   1  -3 1343.37   31.90
  -1   1  -3 1341.57   32.60
   1   1   3 1365.76   32.50
  -1   1  -3 1359.76   32.10
   1   1   3 1384.36   31.90
   1   1   3 1367.26   32.10
   1  -1   3 1363.86   32.30
   1  -1   3 1296.87   32.50
  -1  -1  -3 1339.17   32.20
  -1  -1  -3 1334.37   32.60
  -1  -1  -3 1365.36   31.90
  -1  -1  -3 1317.27   32.10
   1  -1   3 1374.46   31.90
   1  -1   3 1364.56   32.20
  -1  -1  -3 1350.16   32.30
  -1  -1  -3 1307.37   32.60
  -1   1  -4  468.25   11.70
   1   1   4  461.35   12.40
   1   1   4  470.85   11.80
  -1   1  -4  449.46   12.30
  -1   1  -4  467.85   12.00
   1   1   4  467.15   11.40
  -1   1  -4  458.15   12.40
  -1   1  -4  458.85   11.70
   1   1   4  451.85   11.20
  -1  -1  -4  463.15   11.80
   1  -1   4  472.25   12.00
  -1  -1  -4  457.25   11.60
   1  -1   4  464.35   12.40
  -1  -1  -4  470.35   12.60
  -1  -1  -4  468.15   12.20
  -1  -1  -4  457.35   12.60
   1   1   5  279.37    6.80
   1   1   5  284.17    6.90
  -1   1  -5  290.47    8.10
  -1   1  -5  277.77    8.40
  -1   1  -5  276.67    7.50
  -1   1  -5  296.87    7.90
  -1  -1  -5  275.07    8.20
   1  -1   5  269.57    7.80
  -1  -1  -5  281.07    8.70
  -1  -1  -5  276.77    7.80
  -1  -1  -5  281.97    8.70
  -1  -1  -5  282.07    7.60
  -1   1  -6    2.30    0.50
  -1   1  -6    3.20    1.00
  -1   1  -6    2.60    0.80
  -1   1  -6    3.20    0.90
  -1  -1  -6    3.20    0.90
  -1  -1  -6    3.00    0.80
  -1  -1  -6    4.70    1.20
  -1  -1  -6    2.80    0.70
  -1  -1  -6    3.20    1.10
   1  -1   6    3.90    0.80
  -1   1  -7   23.70    2.40
  -1   1  -7   22.20    2.20
  -1   1  -7   21.40    1.80
  -1  -1  -7   21.10    1.60
  -1  -1  -7   20.20    2.50
   1  -1   7   23.10    2.00
  -1  -1  -7   20.90    2.50
  -1  -1  -7   20.20    2.20
  -1  -1  -7   21.70    1.70
  -1   1  -8    0.20    0.80
  -1   1  -8   -1.50    0.80
  -1   1  -8    1.30    0.80
  -1  -1  -8   -0.90    0.60
  -1  -1  -8   -1.30    0.80
  -1  -1  -8   -1.40    0.50
  -1  -1  -8    0.10    1.00
  -1  -1  -8    1.20    0.80
  -1   1  -9    4.80    1.30
  -1   1  -9    4.90    1.60
  -1  -1  -9    1.50    0.90
  -1  -1  -9    6.70    1.70
  -1  -1  -9    4.30    1.60
  -1   1 -10   15.30    2.30
  -1   1 -10   13.30    2.50
  -1  -1 -10   16.80    2.90
  -1  -1 -10   17.90    2.00
  -1  -1 -10   16.10    2.40
  -1   1 -11    3.00    1.50
  -1   1 -11    2.70    1.70
  -1  -1 -11    4.60    2.00
  -1  -1 -11    0.90    1.30
  -1  -1 -11    4.30    1.40
   1   2 -11    8.90    2.20
   1  -2 -11    8.80    2.20
   1  -2 -11   12.20    2.50
   1  -2 -11   14.40    2.10
   1   2 -10    1.60    1.30
   1   2 -10    2.40    1.20
   1  -2 -10   -0.10    0.90
   1  -2 -10    0.50    0.90
   1  -2 -10   -0.70    0.90
   1  -2 -10    0.00    1.10
   1   2  -9   82.89    4.50
   1   2  -9   76.79    4.10
   1  -2  -9   76.79    4.60
   1  -2  -9   80.39    4.10
   1  -2  -9   83.39    4.70
   1  -2  -9   83.39    3.80
   1   2  -8   96.39    4.80
   1   2  -8   96.49    4.50
   1   2  -8   92.59    4.20
   1  -2  -8   93.29    4.60
   1  -2  -8   89.89    4.10
   1  -2  -8   91.49    5.40
   1  -2  -8   87.69    3.80
   1  -2  -8   92.89    4.70
  -1   2   7    5.00    1.10
   1   2  -7    3.80    0.90
   1   2  -7    2.20    1.10
   1   2  -7    4.10    1.00
  -1   2   7    3.70    0.50
   1   2  -7    3.20    1.10
   1  -2  -7    4.10    1.20
   1  -2  -7    4.40    1.00
   1  -2  -7    2.90    1.30
   1  -2  -7    4.40    1.30
   1  -2  -7    4.40    1.10
   1   2  -6    5.00    1.10
   1   2  -6    3.30    0.80
   1   2  -6    3.20    0.90
   1   2  -6    3.00    1.00
  -1   2   6    4.30    0.90
  -1   2   6    4.60    0.70
   1  -2  -6    2.70    0.90
   1  -2  -6    5.30    1.20
   1  -2  -6    3.40    1.10
  -1  -2   6    2.90    1.00
  -1  -2   6    3.80    0.80
   1  -2  -6    4.00    1.30
  -1  -2   6    3.30    0.90
   1  -2  -6    0.60    0.60
   1   2  -5  786.32   20.20
  -1   2   5  771.52   19.50
   1   2  -5  763.32   19.70
   1   2  -5  762.62   19.20
  -1   2   5  789.82   19.10
  -1   2   5  773.42   18.80
   1   2  -5  772.42   19.50
   1  -2  -5  772.32   19.60
   1  -2  -5  784.82   20.60
  -1  -2   5  778.72   19.90
   1  -2  -5  758.92   19.90
  -1  -2   5  790.02   20.30
  -1  -2   5  769.02   19.20
   1  -2  -5  760.72   20.00
  -1  -2   5  741.43   19.60
  -1   2   4  170.38    5.20
   1   2  -4  169.38    5.80
   1   2  -4  175.58    5.00
   1   2  -4  168.58    5.60
  -1   2   4  175.98    5.10
  -1   2   4  170.38    5.40
   1   2  -4  167.28    5.20
   1  -2  -4  168.48    6.00
   1  -2  -4  176.18    5.60
  -1  -2   4  169.68    5.70
  -1  -2   4  172.18    5.30
  -1  -2   4  179.88    5.90
   1  -2  -4  178.88    5.60
   1  -2  -4  176.58    5.40
  -1  -2   4  172.58    5.00
  -1   2   3   74.99    2.90
  -1   2   3   78.09    3.40
   1   2  -3   83.09    3.20
  -1   2   3   77.29    2.90
   1   2  -3   78.79    3.30
   1   2  -3   77.59    3.20
  -1   2   3   78.79    3.00
   1  -2  -3   73.89    3.00
  -1  -2   3   93.29    3.50
  -1  -2   3   80.69    3.30
  -1  -2   3   79.59    2.50
   1  -2  -3   79.89    3.00
   1  -2  -3   83.09    3.50
  -1  -2   3   78.29    2.80
   1  -2  -3   76.69    2.90
   1  -2  -3   77.99    2.90
   1   2  -2  149.88    5.00
  -1   2   2  148.79    5.00
   1   2  -2  149.59    4.60
  -1   2   2  153.18    4.70
  -1   2   2  154.18    4.60
  -1   2   2  150.98    4.50
  -1  -2   2  151.58    5.00
   1  -2  -2  151.78    4.50
   1  -2  -2  153.18    4.50
   1  -2  -2  153.88    4.40
  -1  -2   2  147.49    4.00
  -1  -2   2  152.38    4.30
   1  -2  -2  144.69    4.90
   1  -2  -2  150.38    4.40
  -1  -2   2  146.59    4.80
  -1   2   1  298.27    8.40
  -1   2   1  296.67    8.40
  -1   2   1  311.07    7.90
   1   2  -1  309.67    8.00
   1   2  -1  300.77    8.60
  -1   2   1  304.57    8.00
   1  -2  -1  304.97    7.80
   1  -2  -1  307.87    7.90
  -1  -2   1  312.47    7.80
   1  -2  -1  304.77    7.50
  -1  -2   1  294.87    8.10
   1  -2  -1  315.07    7.50
   1  -2  -1  303.27    8.20
  -1  -2   1  309.77    7.60
  -1  -2   1  309.77    8.60
   1  -2  -1  299.77    8.40
  -1   2   0  786.52   18.40
  -1   2   0  762.22   18.60
  -1   2   0  765.62   19.40
  -1   2   0  769.22   19.10
   1   2   0  771.22   18.60
   1   2   0  769.72   19.50
   1   2   0  781.22   18.30
   1   2   0  790.72   19.00
  -1  -2   0  794.92   19.50
   1  -2   0  769.92   18.40
   1  -2   0  792.02   18.90
  -1  -2   0  788.32   18.80
   1  -2   0  757.22   19.40
  -1  -2   0  764.82   18.70
  -1  -2   0  776.22   18.40
   1  -2   0  766.42   18.70
   1   2   1   58.49    2.00
   1   2   1   58.09    2.50
  -1   2  -1   57.19    2.20
   1   2   1   55.39    2.10
   1   2   1   59.29    2.40
   1  -2   1   62.59    2.60
  -1  -2  -1   55.99    2.10
   1  -2   1   57.59    2.00
   1  -2   1   54.79    1.70
  -1  -2  -1   56.29    2.00
  -1  -2  -1   55.49    1.70
   1  -2   1   61.29    2.40
  -1  -2  -1   59.99    1.80
  -1  -2  -1   54.79    2.30
   1   2   2    4.10    0.90
  -1   2  -2    4.70    0.80
   1   2   2    3.80    0.70
   1   2   2    4.30    0.60
   1   2   2    5.20    0.90
  -1   2  -2    4.90    0.90
   1  -2   2    5.30    0.70
  -1  -2  -2    3.40    0.80
   1  -2   2    4.70    0.40
  -1  -2  -2    3.80    0.60
  -1  -2  -2    4.10    0.70
   1  -2   2    3.80    0.80
  -1  -2  -2    3.80    0.60
   1  -2   2    4.60    0.90
  -1  -2  -2    3.80    0.60
   1   2   3  381.16   10.20
  -1   2  -3  386.16   10.60
   1   2   3  390.66   10.30
  -1   2  -3  378.16   10.70
   1   2   3  390.86   10.20
   1   2   3  395.66   10.80
  -1   2  -3  385.76   10.50
  -1  -2  -3  389.06   10.40
  -1  -2  -3  381.86   10.30
  -1  -2  -3  378.06   10.70
  -1  -2  -3  383.96   10.30
   1  -2   3  395.26   10.80
   1  -2   3  393.86    9.60
   1  -2   3  394.86   10.80
  -1  -2  -3  386.16   10.10
   1  -2   3  382.06   10.10
  -1   2  -4  362.66   10.60
  -1   2  -4  385.16   10.40
  -1   2  -4  364.76    9.50
   1   2   4  367.56   10.10
   1   2   4  372.66   10.00
  -1   2  -4  372.16   10.00
   1   2   4  385.96    9.90
  -1  -2  -4  372.96   10.30
   1  -2   4  372.86   10.70
   1  -2   4  364.06   10.50
   1  -2   4  369.46   10.10
   1  -2   4  375.86    9.60
  -1  -2  -4  372.96   10.50
  -1  -2  -4  377.86   10.80
  -1  -2  -4  375.76   10.10
  -1   2  -5 1415.86   33.70
  -1   2  -5 1438.56   34.30
   1   2   5 1438.76   33.60
  -1   2  -5 1385.16   34.20
   1   2   5 1422.56   34.20
  -1   2  -5 1381.96   34.90
   1   2   5 1414.66   33.80
  -1  -2  -5 1373.36   34.50
   1  -2   5 1441.26   33.80
  -1  -2  -5 1358.96   34.70
  -1  -2  -5 1405.66   35.20
   1  -2   5 1386.66   34.60
  -1  -2  -5 1425.56   34.20
  -1  -2  -5 1377.16   33.80
   1  -2   5 1410.96   35.00
   1  -2   5 1368.46   34.30
  -1   2  -6  211.58    7.50
   1   2   6  220.08    6.90
   1   2   6  225.98    6.30
  -1   2  -6  223.38    6.70
   1   2   6  231.98    6.30
  -1   2  -6  225.38    7.20
  -1   2  -6  221.58    6.80
  -1  -2  -6  226.58    7.70
  -1  -2  -6  213.38    7.30
  -1  -2  -6  221.78    7.90
  -1  -2  -6  224.98    6.70
   1  -2   6  227.08    7.20
  -1  -2  -6  222.08    7.00
  -1   2  -7    5.80    0.90
  -1   2  -7    4.60    1.10
   1   2   7    4.30    0.60
  -1   2  -7    7.70    1.50
  -1   2  -7    2.60    1.10
  -1  -2  -7    4.20    0.90
  -1  -2  -7    6.40    1.70
  -1  -2  -7    4.90    1.10
  -1  -2  -7    2.50    1.20
  -1  -2  -7    3.20    1.10
   1  -2   7    2.70    0.90
  -1   2  -8   20.70    2.50
  -1   2  -8   23.00    2.50
  -1   2  -8   22.40    2.20
  -1  -2  -8   19.70    2.20
  -1  -2  -8   25.30    3.00
  -1  -2  -8   21.70    2.70
  -1  -2  -8   23.80    2.60
  -1  -2  -8   24.70    2.20
  -1   2  -9   27.50    2.70
  -1   2  -9   27.10    2.90
  -1  -2  -9   23.50    3.00
  -1  -2  -9   31.90    3.30
  -1  -2  -9   26.30    2.40
  -1  -2  -9   26.00    2.70
  -1   2 -10    2.30    1.50
  -1  -2 -10    1.00    1.00
  -1  -2 -10    1.50    1.30
  -1  -2 -10    0.30    1.00
  -1  -2 -10    3.90    1.70
  -1   2 -11    2.50    1.80
  -1  -2 -11    0.90    1.20
  -1  -2 -11    7.60    2.10
  -1  -2 -11    4.00    1.90
   1   3 -10    0.90    1.50
   1  -3 -10   -0.60    1.10
   1  -3 -10   -0.10    1.00
   1  -3 -10   -0.10    1.10
   1   3  -9    9.30    2.00
   1  -3  -9    8.80    1.80
   1  -3  -9    9.90    2.10
   1  -3  -9   11.30    2.00
   1   3  -8   60.49    3.70
  -1   3   8   74.29    3.70
  -1   3   8   71.29    2.60
   1  -3  -8   65.79    3.70
   1  -3  -8   68.19    3.90
   1  -3  -8   64.79    4.00
  -1   3   7  337.67   10.00
  -1   3   7  326.37    9.10
   1   3  -7  321.17   10.10
   1   3  -7  323.67   10.10
   1   3  -7  317.77   10.60
   1   3  -7  327.47    9.60
   1  -3  -7  327.87   10.30
   1  -3  -7  331.17   11.30
  -1  -3   7  320.57   10.20
  -1  -3   7  330.97    9.60
   1  -3  -7  328.67   10.00
   1  -3  -7  327.37   10.40
   1   3  -6   30.80    2.60
   1   3  -6   29.90    2.40
   1   3  -6   30.30    1.90
  -1   3   6   30.60    2.30
  -1   3   6   29.30    1.90
   1   3  -6   29.70    2.20
   1  -3  -6   29.60    2.30
   1  -3  -6   26.00    2.20
  -1  -3   6   23.20    2.50
  -1  -3   6   29.20    2.30
   1  -3  -6   24.40    2.90
   1  -3  -6   29.10    2.20
  -1  -3   6   26.40    1.80
   1   3  -5  131.99    4.70
  -1   3   5  126.69    4.80
  -1   3   5  113.39    4.40
  -1   3   5  124.89    4.40
   1   3  -5  126.89    5.20
   1   3  -5  123.59    5.20
   1   3  -5  130.39    4.20
   1  -3  -5  123.69    4.80
   1  -3  -5  126.29    4.80
   1  -3  -5  124.79    5.50
  -1  -3   5  126.39    5.30
  -1  -3   5  131.39    4.20
  -1  -3   5  125.49    4.70
   1  -3  -5  128.19    4.60
   1   3  -4   26.90    2.20
  -1   3   4   24.00    1.70
  -1   3   4   25.40    1.90
  -1   3   4   28.60    2.00
   1   3  -4   23.60    2.40
  -1  -3   4   25.30    1.40
  -1  -3   4   26.30    1.80
   1  -3  -4   26.20    1.80
  -1  -3   4   27.50    2.20
   1  -3  -4   28.40    1.80
   1  -3  -4   31.10    2.00
   1  -3  -4   27.70    2.30
  -1   3   3   70.79    3.10
  -1   3   3   76.59    3.10
  -1   3   3   66.79    3.20
   1   3  -3   69.29    3.50
   1  -3  -3   74.59    3.50
  -1  -3   3   69.49    2.80
  -1  -3   3   69.69    3.40
   1  -3  -3   75.29    3.00
   1  -3  -3   69.09    2.90
  -1  -3   3   72.59    2.40
   1  -3  -3   71.79    2.80
   1  -3  -3   71.19    2.90
  -1   3   2    0.20    0.50
   1   3  -2    0.10    0.60
  -1   3   2    0.00    0.30
  -1   3   2   -0.30    0.50
   1  -3  -2    0.00    0.20
  -1  -3   2   -0.10    0.50
   1  -3  -2    0.10    0.70
   1  -3  -2    0.50    0.40
  -1  -3   2    0.70    0.40
  -1  -3   2    0.70    0.30
  -1  -3   2   -0.20    0.50
   1  -3  -2    0.20    0.40
   1  -3  -2   -0.80    0.30
   1   3  -1   96.39    4.10
  -1   3   1   94.79    3.40
   1   3  -1   85.39    2.90
  -1   3   1   90.39    3.20
  -1   3   1   84.09    3.80
  -1  -3   1   94.59    2.80
  -1  -3   1   88.79    3.10
   1  -3  -1   91.09    3.90
  -1  -3   1   96.39    3.60
   1  -3  -1   90.09    3.40
   1  -3  -1   88.39    3.10
   1  -3  -1   92.49    3.00
  -1   3   0    0.60    0.30
   1   3   0    0.50    0.60
   1   3   0    0.30    0.60
   1   3   0    1.00    0.40
   1   3   0    0.30    0.20
  -1   3   0    1.50    0.50
  -1   3   0   -0.30    0.50
  -1  -3   0    0.50    0.30
   1  -3   0    0.30    0.30
  -1  -3   0    0.90    0.40
  -1  -3   0    0.20    0.50
   1  -3   0    0.50    0.60
   1  -3   0    0.60    0.30
   1  -3   0    0.40    0.60
   1   3   1    8.60    1.10
   1   3   1    7.10    1.40
  -1   3  -1    9.90    1.50
   1   3   1    7.60    0.90
  -1  -3  -1    6.20    1.00
   1  -3   1    9.80    1.50
  -1  -3  -1    7.70    0.90
   1  -3   1    6.10    0.80
   1  -3   1    8.70    1.20
   1  -3   1    7.80    0.60
  -1  -3  -1    8.20    0.80
   1   3   2   39.50    2.40
  -1   3  -2   42.30    2.60
   1   3   2   44.10    2.20
   1   3   2   41.60    2.10
   1  -3   2   37.00    2.40
  -1  -3  -2   42.10    1.60
  -1  -3  -2   40.10    1.90
   1  -3   2   45.10    2.00
   1  -3   2   41.80    2.40
  -1  -3  -2   40.40    1.60
   1  -3   2   39.60    1.50
  -1  -3  -2   41.40    1.40
  -1  -3  -2   41.60    1.90
  -1  -3  -2   39.80    2.30
  -1  -3  -2   43.30    2.00
   1   3   3   70.29    3.20
   1   3   3   73.39    3.00
  -1   3  -3   68.79    3.40
   1   3   3   69.19    3.00
  -1  -3  -3   64.49    2.80
   1  -3   3   65.69    2.70
   1  -3   3   66.69    2.20
  -1  -3  -3   61.69    2.60
  -1  -3  -3   66.39    3.30
   1  -3   3   67.89    3.30
  -1  -3  -3   58.39    2.70
  -1  -3  -3   60.69    2.70
   1   3   4    6.60    1.20
  -1   3  -4    4.90    1.20
  -1   3  -4    6.10    1.30
   1   3   4    5.10    1.00
   1   3   4    4.50    1.00
   1  -3   4    6.40    0.80
  -1  -3  -4    5.20    1.00
   1  -3   4    5.90    1.10
  -1  -3  -4    5.90    1.00
  -1  -3  -4    7.20    1.20
  -1  -3  -4    8.40    1.60
   1  -3   4    7.10    1.40
  -1   3  -5  233.28    7.40
  -1   3  -5  247.18    8.00
  -1   3  -5  238.38    8.20
  -1   3  -5  235.48    6.80
   1   3   5  248.28    7.70
   1   3   5  236.28    7.30
   1   3   5  238.78    7.40
   1  -3   5  240.28    6.80
   1  -3   5  232.38    7.50
   1  -3   5  252.07    8.40
  -1  -3  -5  260.87    8.50
  -1  -3  -5  240.98    7.40
  -1  -3  -5  239.48    7.70
  -1  -3  -5  235.48    7.70
   1   3   6   78.29    3.40
  -1   3  -6   75.09    3.70
   1   3   6   79.09    3.70
  -1   3  -6   82.79    3.30
  -1   3  -6   79.19    4.20
  -1   3  -6   80.59    3.80
   1  -3   6   75.09    4.20
  -1  -3  -6   72.69    4.30
  -1  -3  -6   76.79    3.90
  -1  -3  -6   79.09    3.80
  -1  -3  -6   83.49    3.70
   1  -3   6   83.39    3.20
   1  -3   6   75.89    3.80
  -1   3  -7  244.08    8.80
  -1   3  -7  233.68    7.90
   1   3   7  248.28    8.00
   1   3   7  246.58    7.30
  -1   3  -7  249.97    8.30
   1  -3   7  253.77    8.40
  -1  -3  -7  243.98    8.40
  -1  -3  -7  245.18    8.40
  -1  -3  -7  241.78    8.00
  -1  -3  -7  244.68    9.20
   1   3   8  121.59    3.90
  -1   3  -8  115.79    5.30
  -1  -3  -8  111.79    5.00
  -1  -3  -8  122.49    5.50
  -1  -3  -8  125.49    5.60
  -1   3  -9   12.20    2.20
  -1  -3  -9   11.50    2.20
  -1  -3  -9   16.70    2.60
  -1  -3  -9   16.40    2.30
  -1   3 -10    2.80    1.70
  -1  -3 -10    3.50    1.60
  -1  -3 -10    5.30    1.60
  -1  -3 -10    6.70    2.00
   1   4  -9    0.30    1.50
  -1   4   9    2.90    0.80
   1  -4  -9    2.80    1.30
   1  -4  -9    2.60    1.40
   1  -4  -9    2.70    1.50
  -1   4   8   21.20    1.80
  -1   4   8   22.00    2.60
   1   4  -8   27.70    2.90
   1  -4  -8   25.00    2.70
   1  -4  -8   27.00    2.90
  -1  -4   8   23.90    2.90
   1  -4  -8   24.50    2.80
  -1   4   7   35.10    3.20
   1   4  -7   33.50    3.00
  -1   4   7   29.00    2.20
   1  -4  -7   33.20    2.70
   1  -4  -7   30.50    2.50
   1  -4  -7   28.30    2.80
  -1  -4   7   31.10    3.00
   1   4  -6   21.80    2.80
  -1   4   6   21.10    1.90
  -1   4   6   21.40    2.30
   1   4  -6   25.10    2.60
   1  -4  -6   30.00    2.80
  -1  -4   6   23.60    2.50
   1  -4  -6   25.10    2.60
  -1  -4   6   24.10    3.00
   1  -4  -6   22.80    2.10
   1   4  -5    8.00    1.70
  -1   4   5   13.40    2.00
  -1   4   5   10.90    1.60
  -1  -4   5   12.80    1.80
   1  -4  -5    7.00    1.80
   1  -4  -5   10.10    1.50
  -1  -4   5   11.80    2.00
   1  -4  -5   10.00    1.50
   1  -4  -5   10.80    1.50
  -1   4   4   22.00    2.30
  -1   4   4   21.00    1.90
  -1   4   4   21.80    2.40
   1   4  -4   19.80    2.40
   1  -4  -4   21.60    2.50
  -1  -4   4   21.00    2.60
   1  -4  -4   19.00    1.60
   1  -4  -4   20.50    2.00
  -1  -4   4   21.20    1.30
   1  -4  -4   23.70    1.80
  -1  -4   4   21.10    2.00
  -1   4   3  161.88    5.70
  -1   4   3  148.89    5.80
   1   4  -3  162.28    6.90
  -1   4   3  155.68    6.10
   1  -4  -3  161.58    4.30
  -1  -4   3  161.28    6.20
   1  -4  -3  157.78    5.90
  -1  -4   3  162.58    5.40
  -1  -4   3  154.68    4.60
   1  -4  -3  165.18    5.30
   1  -4  -3  157.28    5.40
  -1   4   2   15.60    1.70
   1   4  -2   10.20    1.80
  -1   4   2   15.20    2.00
   1  -4  -2   13.80    1.30
   1  -4  -2   14.00    1.50
  -1  -4   2   10.80    1.30
  -1  -4   2   14.00    1.00
   1  -4  -2   15.60    1.80
  -1  -4   2   14.10    1.90
  -1   4   1   56.59    3.40
   1   4  -1   53.99    3.40
  -1   4   1   54.49    2.60
  -1  -4   1   57.09    2.20
   1  -4  -1   56.19    2.90
  -1  -4   1   58.69    2.60
   1  -4  -1   57.49    2.60
   1  -4  -1   55.59    2.20
  -1  -4   1   60.39    3.10
   1   4   0  182.58    7.00
  -1   4   0  178.98    6.90
   1  -4   0  182.58    5.70
  -1  -4   0  189.18    6.20
   1  -4   0  178.68    5.20
  -1  -4   0  185.18    5.70
   1  -4   0  187.88    6.30
  -1  -4   0  186.38    5.30
   1   4   1    7.50    1.60
   1   4   1    5.90    1.00
  -1   4  -1    6.10    1.50
   1  -4   1    5.90    1.30
  -1  -4  -1    7.90    1.00
   1  -4   1    6.90    0.80
  -1  -4  -1    7.10    1.20
   1  -4   1    7.50    1.10
  -1  -4  -1    6.40    1.00
  -1   4  -2   -0.60    0.80
   1   4   2    1.30    0.90
   1   4   2   -0.30    0.50
   1  -4   2    0.30    0.50
  -1  -4  -2    0.90    0.50
  -1  -4  -2   -0.60    0.50
   1  -4   2    1.10    0.40
  -1  -4  -2    0.40    0.80
   1  -4   2    0.30    0.80
   1   4   3    4.70    1.40
  -1   4  -3    3.70    1.50
   1   4   3    3.60    1.00
  -1  -4  -3    4.80    1.30
   1  -4   3    3.50    0.90
  -1  -4  -3    5.00    1.00
  -1  -4  -3    4.90    0.60
   1  -4   3    6.70    1.50
  -1  -4  -3    3.70    0.80
   1  -4   3    5.30    0.70
   1   4   4   15.20    1.80
   1   4   4   17.60    2.00
   1   4   4   18.40    2.30
  -1  -4  -4   19.80    2.00
   1  -4   4   16.30    1.90
  -1  -4  -4   18.60    1.90
  -1  -4  -4   15.90    1.60
   1  -4   4   16.60    2.40
  -1  -4  -4   12.40    1.90
  -1   4  -5   43.30    3.30
   1   4   5   46.80    3.00
   1   4   5   40.90    2.60
  -1  -4  -5   38.40    2.60
  -1  -4  -5   44.30    2.50
  -1  -4  -5   42.30    3.30
   1  -4   5   44.00    3.40
  -1  -4  -5   44.90    2.80
   1  -4   5   43.10    2.80
  -1   4  -6   11.10    1.80
   1   4   6    7.00    1.30
   1   4   6    9.00    1.70
  -1  -4  -6   11.80    1.80
   1  -4   6    9.40    1.70
  -1  -4  -6    8.80    1.60
  -1  -4  -6    6.60    1.40
   1   4   7   16.00    1.90
   1   4   7   20.10    2.50
  -1   4  -7   20.00    2.50
   1  -4   7   23.00    2.70
  -1  -4  -7   23.50    2.70
  -1  -4  -7   22.30    2.60
  -1  -4  -7   21.90    2.30
   1   4   8   34.20    2.30
  -1   4  -8   36.30    3.50
   1   4   8   29.70    3.00
   1  -4   8   33.20    3.40
  -1  -4  -8   33.70    3.30
  -1  -4  -8   32.80    2.70
  -1  -4  -8   33.20    3.40
  -1   4  -9   28.50    3.40
   1   4   9   26.70    1.80
  -1  -4  -9   30.60    3.30
  -1  -4  -9   23.40    2.80
  -1  -4  -9   26.50    3.00
   1   5  -7    2.80    1.50
  -1   5   7    2.40    1.00
   1  -5  -7    3.70    1.30
   1  -5  -7    2.10    1.00
  -1  -5   7    3.80    1.60
   1  -5  -7    4.80    1.40
  -1   5   6   52.49    3.40
   1   5  -6   64.79    3.80
  -1  -5   6   62.39    3.90
   1  -5  -6   63.29    3.10
   1  -5  -6   65.39    3.60
   1  -5  -6   62.99    3.60
  -1   5   5   27.20    2.40
   1  -5  -5   27.60    1.50
   1  -5  -5   30.10    2.40
   1  -5  -5   27.50    2.20
  -1  -5   5   30.50    2.90
  -1   5   4    6.10    1.50
   1  -5  -4    3.40    1.00
  -1  -5   4    3.30    1.20
   1  -5  -4    4.40    1.20
  -1   5   3    9.70    1.70
  -1  -5   3   13.50    1.80
   1  -5  -3   12.80    1.50
  -1  -5   3   14.50    2.30
   1  -5  -3   11.80    1.70
  -1   5   2   94.99    4.30
   1  -5  -2  100.69    3.60
   1  -5  -2   96.99    4.10
   1  -5  -2   92.69    4.40
  -1  -5   2   93.89    4.00
  -1  -5   2  105.09    5.00
   1  -5  -1   11.70    1.80
  -1  -5   1   15.00    1.20
   1  -5  -1   12.10    1.60
   1  -5  -1   12.90    1.30
  -1  -5   1   14.10    2.10
  -1  -5   1   13.00    1.70
  -1  -5   0   15.60    2.10
   1  -5   0   12.10    1.90
  -1  -5   0   15.60    1.30
  -1  -5   0   16.60    1.80
   1  -5   0   13.90    1.70
   1  -5   0   16.00    1.20
  -1  -5  -1    5.30    0.90
   1  -5   1    6.90    1.70
  -1  -5  -1    5.30    1.40
  -1  -5  -1    7.90    1.30
   1  -5   1    4.90    1.10
   1   5   2   11.10    1.70
   1  -5   2   12.30    2.10
  -1  -5  -2    9.50    1.20
  -1  -5  -2    9.20    1.60
   1  -5   2   15.40    1.90
  -1  -5  -2   11.50    1.60
   1   5   3   22.10    2.40
   1  -5   3   27.00    2.20
  -1  -5  -3   27.10    1.80
  -1  -5  -3   26.70    2.60
  -1  -5  -3   23.00    2.20
   1  -5   3   29.10    3.40
   1   5   4    4.00    1.20
   1  -5   4    4.40    1.30
  -1  -5  -4    2.60    0.90
  -1  -5  -4    4.10    1.20
   1   5   5    4.60    1.30
  -1  -5  -5    1.20    0.90
   1  -5   5    3.60    1.30
  -1  -5  -5    3.10    0.70
  -1  -5  -5    3.90    1.10
   1   5   6    0.20    0.80
  -1   5  -6    0.20    1.10
  -1  -5  -6    0.00    0.90
  -1  -5  -6    0.10    0.80
  -1  -5  -6   -1.10    0.80
   1  -5   6    0.80    1.10
  -1  -5  -6   -0.10    0.90
  -1   5  -7    1.40    1.30
   1   5   7   -0.30    0.80
  -1  -5  -7    1.60    1.10
  -1  -5  -7    2.20    1.20
   1  -5   7    0.50    1.20
  -1  -5  -7    1.50    1.10
  -1   6   5   28.40    3.10
   1  -6  -5   42.30    2.70
   1  -6  -5   39.60    3.00
  -1  -6   5   33.30    3.30
  -1   6   4   -0.40    0.80
   1  -6  -4   -0.60    0.60
   1  -6  -4    1.20    1.00
  -1  -6   4    0.90    1.10
  -1   6   3   -0.10    0.90
   1  -6  -3    0.80    0.90
  -1  -6   3    0.60    0.90
   1  -6  -3    0.20    0.60
  -1  -6   2    5.00    1.40
   1  -6  -2    5.50    1.30
   1  -6  -1    0.60    0.80
  -1  -6   1    0.30    0.80
   1  -6   0    7.40    1.50
  -1  -6   0    5.90    1.40
   1  -6   1   40.20    2.80
  -1  -6  -1   42.40    2.80
  -1  -6  -2    3.70    1.00
  -1  -6  -2    3.30    1.10
   1  -6   2    3.40    1.20
   1   6   3    8.40    2.00
  -1  -6  -3    8.70    1.70
  -1  -6  -3    8.30    1.30
   1  -6   3    7.70    1.70
   1   6   4    0.80    0.90
  -1  -6  -4   -0.10    0.70
  -1  -6  -4   -0.40    1.00
   1  -6   4    1.70    1.30
   1   6   5    6.30    1.60
  -1  -6  -5    7.20    1.40
   1  -6   5    7.40    1.90
  -1  -6  -5    8.20    1.70
   2   0 -11    1.50    1.60
   2   0 -11    1.90    1.40
   2   0 -10   26.30    3.20
   2   0 -10   17.00    2.60
   2   0  -9    0.50    0.80
   2   0  -9   -0.90    1.10
   2   0  -8   76.49    4.20
   2   0  -8   70.49    3.80
   2   0  -8   75.59    4.30
   2   0  -7    0.70    0.90
   2   0  -7   -0.60    0.50
   2   0  -7    0.50    0.90
   2   0  -6  176.08    6.00
   2   0  -6  184.18    6.20
   2   0  -6  185.28    6.40
   2   0  -6  173.78    4.80
   2   0  -5    0.00    0.50
   2   0  -5    0.20    0.50
   2   0  -5    0.00    0.20
   2   0  -5    0.80    0.60
   2   0  -4  164.78    5.10
   2   0  -4  174.88    5.20
   2   0  -4  172.68    5.40
   2   0  -3   -0.80    0.30
   2   0  -3   -0.50    0.20
   2   0  -3   -0.60    0.30
  -2   0   3   -0.50    0.30
  -2   0   2  955.60   22.80
  -2   0   2  957.50   22.90
   2   0  -2  983.30   22.40
   2   0  -2  972.50   23.00
   2   0  -2  919.41   22.50
   2   0  -2  959.70   22.70
   2   0  -2  967.70   22.80
   2   0  -1   -7.10    0.10
  -2   0   1   -7.20    0.10
   2   0  -1   -7.30    0.10
  -2   0   1   -7.30    0.10
  -2   0   1   -7.20    0.10
   2   0  -1   -7.20    0.10
   2   0  -1   -7.20    0.10
  -2   0   1   -7.30    0.10
   2   0   0  452.95   10.60
  -2   0   0  426.16   11.00
   2   0   0  434.46   10.90
   2   0   0  451.65   10.60
  -2   0   0  351.76   10.40
   2   0   0  454.95   10.50
  -2   0   0  418.06   10.70
  -2   0  -1    0.00    0.10
  -2   0  -1    0.00    0.10
   2   0   1    0.00    0.10
   2   0   1    0.10    0.10
  -2   0  -1    0.20    0.10
  -2   0  -1    0.10    0.10
  -2   0  -1    0.10    0.10
  -2   0  -1    0.20    0.10
  -2   0  -2  228.78    6.00
  -2   0  -2  220.88    6.10
  -2   0  -2  229.68    5.50
   2   0   2  235.88    5.60
  -2   0  -2  228.68    5.90
  -2   0  -3   -0.70    0.30
   2   0   3   -0.70    0.10
  -2   0  -3    1.10    0.40
  -2   0  -3   -0.70    0.30
  -2   0  -3   -0.50    0.10
   2   0   3   -0.90    0.30
  -2   0  -4  135.39    3.50
   2   0   4  133.49    3.70
  -2   0  -4  138.59    4.50
  -2   0  -4  125.69    4.20
  -2   0  -4  137.89    4.50
   2   0   4  140.89    4.60
   2   0   5   -0.10    0.20
  -2   0  -5   -0.30    0.30
  -2   0  -5    0.10    0.60
  -2   0  -5   -0.40    0.40
  -2   0  -5    0.40    0.30
   2   0   6   76.69    2.50
  -2   0  -6   74.99    2.50
  -2   0  -6   76.59    3.70
  -2   0  -6   80.59    3.40
  -2   0  -6   73.59    3.60
  -2   0  -7   -0.20    0.70
  -2   0  -7   -0.50    0.80
  -2   0  -7   -0.40    0.60
  -2   0  -8  102.49    5.00
  -2   0  -8   93.69    4.90
  -2   0  -8  101.69    4.50
  -2   0  -9   -0.50    0.70
  -2   0  -9    1.00    1.20
  -2   0 -10    3.60    1.40
  -2   0 -10    1.30    1.50
  -2   0 -11   -1.10    1.30
  -2   0 -11   -1.00    0.90
   2   1 -11    0.80    1.50
   2   1 -11    6.80    1.90
   2  -1 -11    0.30    1.40
   2  -1 -11    3.50    1.60
   2   1 -10   17.00    2.50
   2   1 -10   13.40    2.40
   2  -1 -10   14.30    1.80
   2  -1 -10   10.70    2.10
   2  -1 -10   14.20    2.60
   2   1  -9    5.50    1.60
   2   1  -9    8.30    1.90
   2  -1  -9    8.20    1.80
   2  -1  -9    5.60    1.10
   2  -1  -9    5.90    1.70
   2   1  -8   -0.20    0.90
   2   1  -8   -0.50    0.80
   2   1  -8    0.60    0.80
   2  -1  -8   -0.50    0.60
   2  -1  -8    0.80    1.10
   2  -1  -8    0.10    0.70
   2  -1  -8   -0.60    0.90
   2   1  -7  190.38    5.50
   2   1  -7  194.98    7.00
   2   1  -7  208.98    6.80
   2   1  -7  204.78    6.70
   2  -1  -7  208.98    7.00
   2  -1  -7  199.58    6.00
   2  -1  -7  189.48    6.20
   2  -1  -7  196.38    7.40
   2  -1  -7  195.38    7.20
   2   1  -6    1.50    0.80
   2   1  -6    2.20    0.50
   2   1  -6    2.20    0.80
   2   1  -6    2.70    0.90
   2  -1  -6    2.20    0.60
   2  -1  -6    2.50    0.70
   2  -1  -6    2.20    1.00
   2  -1  -6    2.10    0.90
   2  -1  -6    3.30    0.90
   2   1  -5   35.60    2.10
   2   1  -5   35.80    1.90
   2   1  -5   32.50    1.60
   2   1  -5   39.60    2.00
  -2   1   5   36.70    1.70
   2  -1  -5   35.90    2.30
   2  -1  -5   34.70    1.80
  -2  -1   5   35.00    1.90
   2  -1  -5   34.90    2.10
   2  -1  -5   35.80    1.70
   2  -1  -5   40.20    2.50
  -2   1   4   78.89    3.30
  -2   1   4   77.59    2.30
   2   1  -4   81.19    2.80
   2   1  -4   76.89    3.10
   2   1  -4   83.69    2.90
   2   1  -4   79.39    3.20
  -2   1   4   75.49    2.30
  -2   1   4   81.49    2.80
   2   1  -4   75.79    2.80
   2  -1  -4   79.19    3.40
   2  -1  -4   75.79    3.00
   2  -1  -4   72.39    2.60
  -2  -1   4   80.29    2.80
  -2  -1   4   75.19    2.80
   2  -1  -4   76.49    2.80
   2  -1  -4   79.89    3.20
  -2  -1   4   75.99    2.80
  -2  -1   4   76.59    3.10
  -2   1   3  327.87    8.80
   2   1  -3  323.47    8.70
  -2   1   3  306.87    7.80
   2   1  -3  321.17    8.20
   2   1  -3  321.47    8.40
   2   1  -3  318.07    8.20
  -2   1   3  315.87    8.30
   2   1  -3  315.47    8.60
  -2   1   3  330.47    8.00
   2  -1  -3  320.07    8.30
   2  -1  -3  321.27    8.60
   2  -1  -3  305.97    8.80
  -2  -1   3  329.87    8.70
   2  -1  -3  318.87    8.10
  -2  -1   3  326.67    8.30
  -2  -1   3  322.37    8.20
  -2  -1   3  311.27    8.40
  -2   1   2 1033.80   24.20
   2   1  -2 1000.40   24.50
   2   1  -2 1027.10   24.50
  -2   1   2 1001.80   24.40
  -2   1   2  999.20   24.10
   2   1  -2 1025.90   24.60
  -2   1   2 1061.39   24.80
   2  -1  -2 1020.90   24.80
   2  -1  -2 1014.30   24.40
   2  -1  -2 1006.40   24.30
  -2  -1   2 1010.40   24.10
   2  -1  -2 1039.80   24.50
  -2  -1   2 1044.10   24.50
   2  -1  -2  978.00   24.30
  -2  -1   2 1038.60   24.50
   2  -1  -2 1031.00   24.10
  -2  -1   2 1008.70   24.00
   2   1  -1 1832.52   46.20
  -2   1   1 1917.21   43.50
   2   1  -1 1958.20   43.70
  -2   1   1 1872.41   43.40
  -2   1   1 1909.31   43.70
  -2   1   1 1915.51   43.50
  -2  -1   1 1760.92   47.70
   2  -1  -1 1742.93   46.20
  -2  -1   1 1825.12   45.40
   2  -1  -1 1920.91   43.40
   2  -1  -1 1686.33   46.80
   2  -1  -1 1798.82   46.10
   2  -1  -1 1954.30   43.50
   2  -1  -1 1797.52   48.40
   2  -1  -1 1914.31   43.80
  -2  -1   1 1698.23   45.80
  -2   1   0    7.00    0.70
  -2   1   0    6.70    0.70
   2   1   0    7.70    0.50
   2   1   0    8.20    0.70
  -2   1   0    7.60    0.40
  -2  -1   0    7.30    0.50
  -2  -1   0    8.10    0.60
   2  -1   0    7.80    0.40
   2  -1   0    8.60    0.70
   2  -1   0    7.00    0.70
  -2  -1   0    7.90    0.40
   2  -1   0    7.10    0.30
  -2  -1   0    6.70    0.40
   2  -1   0    7.30    0.50
   2   1   1    4.90    0.40
  -2   1  -1    4.70    0.60
   2   1   1    5.10    0.70
   2   1   1    5.00    0.60
  -2   1  -1    6.20    0.70
  -2  -1  -1    5.90    0.70
   2  -1   1    5.90    0.70
   2  -1   1    5.30    0.50
   2  -1   1    4.20    0.60
  -2  -1  -1    5.20    0.50
  -2  -1  -1    5.90    0.70
  -2  -1  -1    5.60    0.50
  -2  -1  -1    6.40    0.60
  -2  -1  -1    5.00    0.40
  -2   1  -2 1918.31   46.60
   2   1   2 1931.81   46.50
  -2   1  -2 1956.00   46.40
   2   1   2 1946.81   46.50
   2   1   2 2017.10   46.40
  -2   1  -2 1941.41   46.20
  -2   1  -2 2024.40   46.60
  -2   1  -2 2005.90   45.90
   2  -1   2 1971.50   46.40
  -2  -1  -2 1950.50   46.40
   2  -1   2 2006.40   45.90
  -2  -1  -2 1923.01   46.50
   2  -1   2 1947.51   46.30
  -2  -1  -2 1960.90   46.60
  -2  -1  -2 1980.10   46.40
  -2  -1  -2 1959.90   46.60
  -2  -1  -2 1984.10   46.10
  -2   1  -3  336.57    9.20
   2   1   3  333.67    8.60
  -2   1  -3  331.67    8.70
   2   1   3  348.07    9.10
  -2   1  -3  345.67    9.20
  -2   1  -3  334.47    8.50
   2   1   3  337.17    8.70
  -2   1  -3  327.67    8.70
  -2  -1  -3  329.97    8.90
   2  -1   3  333.47    9.20
  -2  -1  -3  326.67    8.80
  -2  -1  -3  332.77    8.70
   2  -1   3  338.17    8.80
   2  -1   3  339.47    8.90
  -2  -1  -3  335.87    9.20
  -2  -1  -3  340.07    8.60
  -2  -1  -3  329.87    9.20
   2  -1   3  341.47    8.50
  -2   1  -4  257.37    7.10
   2   1   4  259.77    7.40
   2   1   4  252.87    6.50
  -2   1  -4  240.48    7.30
   2   1   4  252.67    6.80
   2   1   4  245.88    6.30
  -2   1  -4  243.98    6.70
  -2   1  -4  246.58    6.70
  -2   1  -4  254.97    7.50
  -2  -1  -4  244.78    6.80
   2  -1   4  253.97    7.40
  -2  -1  -4  243.98    6.70
   2  -1   4  247.28    7.00
  -2  -1  -4  243.18    7.10
  -2  -1  -4  243.98    7.60
  -2  -1  -4  237.98    7.40
  -2   1  -5  436.46   11.60
   2   1   5  433.16   10.40
  -2   1  -5  423.96   11.30
  -2   1  -5  430.96   11.90
  -2   1  -5  429.26   10.90
   2  -1   5  423.26   11.30
  -2  -1  -5  424.16   12.20
  -2  -1  -5  431.46   11.70
  -2  -1  -5  436.26   12.20
  -2  -1  -5  427.16   11.00
  -2  -1  -5  420.06   11.20
  -2   1  -6    1.40    0.70
  -2   1  -6    2.40    0.90
  -2   1  -6    2.00    0.50
  -2   1  -6    1.00    0.80
  -2  -1  -6    2.60    0.80
  -2  -1  -6    1.90    0.70
  -2  -1  -6    1.60    0.60
  -2  -1  -6    1.30    1.00
   2  -1   6    2.10    0.60
  -2  -1  -6    2.80    1.00
  -2   1  -7   99.49    4.50
  -2   1  -7  100.29    4.40
  -2   1  -7   96.69    3.90
  -2  -1  -7   91.29    4.70
  -2  -1  -7   94.79    3.70
  -2  -1  -7   86.59    4.50
   2  -1   7   89.99    3.80
  -2  -1  -7   96.29    3.50
  -2  -1  -7   88.89    4.10
  -2   1  -8    0.10    0.90
  -2   1  -8   -0.20    0.80
  -2   1  -8   -0.20    0.60
  -2  -1  -8   -0.60    0.60
  -2  -1  -8   -0.50    0.90
  -2  -1  -8   -0.30    1.00
  -2  -1  -8    0.20    0.70
  -2  -1  -8    0.40    0.80
  -2   1  -9   20.20    2.30
  -2   1  -9   14.80    2.30
  -2  -1  -9   22.00    2.60
  -2  -1  -9   21.70    3.10
  -2  -1  -9   20.40    2.00
  -2   1 -10   20.40    2.90
  -2   1 -10   22.40    2.70
  -2  -1 -10   17.90    2.50
  -2  -1 -10   18.20    2.10
  -2  -1 -10   22.30    3.20
  -2   1 -11    8.50    2.30
  -2   1 -11    5.80    1.70
  -2  -1 -11    3.80    1.30
  -2  -1 -11    3.80    1.60
  -2  -1 -11    3.50    1.90
   2   2 -11   -0.30    1.50
   2  -2 -11    3.60    1.20
   2  -2 -11    0.10    1.40
   2  -2 -11    2.80    1.60
   2   2 -10    7.20    1.90
   2   2 -10    5.70    1.60
   2  -2 -10    7.80    2.00
   2  -2 -10    5.80    1.30
   2  -2 -10    6.70    1.60
   2  -2 -10    4.80    1.70
   2   2  -9    9.60    1.80
   2   2  -9    9.70    1.90
   2  -2  -9   11.50    1.70
   2  -2  -9   12.30    2.30
   2  -2  -9   15.30    2.40
   2  -2  -9   10.50    1.80
   2   2  -8    2.00    1.20
   2   2  -8    0.90    0.80
   2   2  -8    0.70    1.00
   2  -2  -8    1.10    0.80
   2  -2  -8    0.60    0.90
   2  -2  -8    2.10    1.50
   2  -2  -8    0.60    1.00
   2  -2  -8    0.40    0.80
   2   2  -7    0.50    0.60
   2   2  -7   -0.60    0.60
  -2   2   7    0.50    0.60
  -2   2   7    0.30    0.20
   2   2  -7    0.40    0.80
   2   2  -7    0.50    0.50
   2  -2  -7   -0.10    0.50
   2  -2  -7    0.10    0.60
   2  -2  -7   -0.10    0.90
   2  -2  -7   -0.30    0.90
   2  -2  -7    0.30    0.70
   2   2  -6    0.30    0.60
  -2   2   6    0.40    0.60
  -2   2   6   -0.90    0.30
   2   2  -6   -0.60    0.60
   2   2  -6    0.30    0.80
   2   2  -6    0.10    0.70
   2  -2  -6   -0.70    0.70
  -2  -2   6    0.10    0.50
  -2  -2   6    0.60    0.70
   2  -2  -6    1.70    0.90
   2  -2  -6    0.70    0.60
   2  -2  -6    0.10    0.60
   2  -2  -6    0.50    1.00
  -2   2   5  121.99    3.70
   2   2  -5  120.59    4.70
  -2   2   5  126.59    4.40
   2   2  -5  125.89    4.10
   2   2  -5  125.19    4.30
  -2   2   5  125.99    4.00
   2   2  -5  119.09    4.50
   2  -2  -5  124.89    5.10
   2  -2  -5  125.89    4.70
  -2  -2   5  123.89    4.40
  -2  -2   5  126.19    4.10
   2  -2  -5  122.09    4.40
  -2  -2   5  121.69    4.60
   2  -2  -5  125.89    4.70
   2   2  -4   21.30    1.70
  -2   2   4   20.60    1.30
   2   2  -4   22.10    1.40
   2   2  -4   21.30    1.70
  -2   2   4   20.90    1.30
  -2   2   4   20.00    1.50
   2  -2  -4   21.90    2.10
  -2  -2   4   20.50    1.60
  -2  -2   4   22.20    1.80
   2  -2  -4   24.10    1.60
  -2  -2   4   21.40    1.40
   2  -2  -4   21.90    1.60
   2  -2  -4   22.10    1.50
  -2  -2   4   21.20    1.20
  -2   2   3   74.49    3.40
  -2   2   3   84.29    3.10
   2   2  -3   79.89    3.10
  -2   2   3   75.99    2.90
  -2   2   3   85.49    3.00
   2   2  -3   80.89    3.20
   2   2  -3   77.59    3.30
   2  -2  -3   82.49    3.00
   2  -2  -3   76.49    3.40
   2  -2  -3   73.39    2.90
  -2  -2   3   79.09    2.50
  -2  -2   3   82.99    3.30
   2  -2  -3   93.59    3.20
  -2  -2   3   81.79    3.30
  -2  -2   3   80.39    2.80
   2  -2  -3   77.59    2.90
  -2   2   2    3.20    0.60
  -2   2   2    3.30    0.80
   2   2  -2    4.90    0.90
  -2   2   2    3.30    0.70
   2   2  -2    5.40    0.80
  -2   2   2    3.50    0.60
   2  -2  -2    3.40    0.60
   2  -2  -2    3.90    0.90
   2  -2  -2    3.60    0.60
   2  -2  -2    3.50    0.60
   2  -2  -2    4.10    0.70
  -2  -2   2    3.50    0.60
  -2  -2   2    4.80    0.90
  -2  -2   2    3.50    0.40
  -2  -2   2    5.20    0.90
   2  -2  -2    2.90    0.70
  -2   2   1    4.70    0.70
  -2   2   1    3.10    0.50
   2   2  -1    5.50    0.70
   2   2  -1    4.50    0.90
  -2   2   1    4.00    0.80
  -2   2   1    5.40    0.90
  -2  -2   1    5.70    0.60
  -2  -2   1    6.70    0.50
   2  -2  -1    4.70    0.50
   2  -2  -1    5.20    0.80
   2  -2  -1    5.10    0.50
  -2  -2   1    6.60    0.80
   2  -2  -1    3.90    0.60
   2  -2  -1    3.30    0.80
   2  -2  -1    5.50    0.70
   2   2   0  793.22   19.10
   2   2   0  788.32   20.00
   2   2   0  805.12   19.40
  -2   2   0  792.82   19.50
  -2   2   0  801.92   18.90
   2   2   0  819.62   18.70
  -2   2   0  774.22   19.80
  -2  -2   0  781.12   19.20
  -2  -2   0  790.82   18.90
   2  -2   0  770.62   19.10
  -2  -2   0  797.62   19.20
   2  -2   0  821.62   19.50
   2  -2   0  804.92   18.80
   2  -2   0  787.52   19.90
   2   2   1   75.79    2.60
   2   2   1   74.19    2.90
   2   2   1   75.19    2.40
  -2   2  -1   73.89    2.70
  -2   2  -1   77.79    3.10
   2   2   1   69.39    2.90
  -2  -2  -1   73.49    2.50
   2  -2   1   77.69    2.50
  -2  -2  -1   74.19    2.10
  -2  -2  -1   76.19    2.20
   2  -2   1   77.49    3.10
   2  -2   1   76.59    2.10
   2  -2   1   75.19    2.80
  -2  -2  -1   78.29    2.80
  -2  -2  -1   79.59    2.50
   2   2   2   47.10    2.00
  -2   2  -2   50.79    2.20
   2   2   2   50.09    2.40
   2   2   2   51.99    2.20
  -2   2  -2   48.60    2.40
   2   2   2   46.10    2.20
   2  -2   2   49.60    2.40
   2  -2   2   47.90    1.90
  -2  -2  -2   47.40    2.00
  -2  -2  -2   51.19    2.10
   2  -2   2   49.60    2.40
  -2  -2  -2   46.10    1.90
  -2  -2  -2   50.39    2.00
   2  -2   2   48.70    1.50
  -2  -2  -2   47.40    2.30
  -2   2  -3  495.65   12.90
   2   2   3  480.85   12.60
   2   2   3  507.85   12.70
   2   2   3  490.55   12.60
   2   2   3  489.95   13.10
  -2   2  -3  485.05   13.00
  -2  -2  -3  480.45   12.70
   2  -2   3  492.95   11.90
   2  -2   3  509.85   13.20
  -2  -2  -3  496.35   12.50
  -2  -2  -3  480.25   13.10
   2  -2   3  479.55   12.50
  -2  -2  -3  469.05   12.60
  -2  -2  -3  481.45   12.80
   2  -2   3  489.55   13.20
   2   2   4  108.69    3.80
   2   2   4  108.39    3.70
  -2   2  -4  106.29    4.30
  -2   2  -4  106.39    3.40
   2   2   4  110.99    3.90
  -2   2  -4  111.89    4.10
  -2   2  -4  113.89    3.90
  -2  -2  -4  104.39    4.30
  -2  -2  -4  108.09    3.80
   2  -2   4  102.39    4.10
   2  -2   4  110.49    4.40
   2  -2   4  111.59    3.90
  -2  -2  -4  105.99    4.20
   2  -2   4  111.19    3.40
  -2  -2  -4  103.19    3.90
  -2   2  -5  846.52   20.70
  -2   2  -5  843.82   21.90
   2   2   5  859.01   20.60
  -2   2  -5  843.12   21.20
   2   2   5  841.32   21.10
  -2   2  -5  835.52   21.20
   2   2   5  864.61   20.90
  -2  -2  -5  842.72   22.10
   2  -2   5  842.32   20.60
   2  -2   5  848.12   22.00
  -2  -2  -5  813.32   21.70
  -2  -2  -5  822.52   20.80
   2  -2   5  840.22   21.60
   2  -2   5  822.62   21.30
  -2  -2  -5  822.02   21.10
  -2  -2  -5  829.12   21.50
  -2   2  -6   40.60    2.20
   2   2   6   38.20    1.90
   2   2   6   40.90    1.90
  -2   2  -6   43.00    2.80
  -2   2  -6   41.40    2.60
   2   2   6   44.40    2.40
  -2   2  -6   43.90    2.30
  -2  -2  -6   42.70    2.40
  -2  -2  -6   41.90    3.00
  -2  -2  -6   37.20    2.50
  -2  -2  -6   40.30    2.80
   2  -2   6   44.70    2.60
  -2  -2  -6   41.70    2.20
  -2   2  -7   21.60    2.30
  -2   2  -7   22.50    1.80
   2   2   7   22.80    1.20
  -2   2  -7   26.00    2.70
  -2   2  -7   24.20    1.60
   2  -2   7   20.30    2.10
  -2  -2  -7   23.90    2.00
  -2  -2  -7   24.80    1.90
  -2  -2  -7   23.90    2.50
  -2  -2  -7   21.20    2.70
  -2  -2  -7   23.60    2.70
  -2   2  -8   11.00    1.80
  -2   2  -8    8.60    2.00
  -2   2  -8    6.90    1.30
  -2  -2  -8    9.90    1.80
  -2  -2  -8    8.90    1.60
  -2  -2  -8    4.70    1.70
  -2  -2  -8    6.80    1.30
  -2  -2  -8   10.20    2.00
  -2   2  -9    6.90    1.70
  -2   2  -9    7.20    1.90
  -2  -2  -9    7.70    1.60
  -2  -2  -9    9.70    2.00
  -2  -2  -9    3.10    1.50
  -2  -2  -9    8.20    1.50
  -2   2 -10    4.70    1.90
  -2  -2 -10    7.30    1.70
  -2  -2 -10    4.70    1.80
  -2  -2 -10    6.20    1.80
  -2  -2 -10    4.10    1.30
  -2   2 -11   39.20    4.20
  -2  -2 -11   53.59    4.20
  -2  -2 -11   49.00    4.70
   2   3 -10    1.20    1.50
   2  -3 -10    2.20    1.30
   2  -3 -10    2.50    1.60
   2  -3 -10   -0.10    1.00
   2   3  -9   -0.30    1.10
   2  -3  -9   -0.10    1.00
   2  -3  -9   -0.10    0.90
   2  -3  -9   -1.30    0.70
   2   3  -8   41.50    3.10
  -2   3   8   47.00    2.90
  -2   3   8   43.40    1.90
   2  -3  -8   40.30    2.90
   2  -3  -8   42.70    3.10
   2  -3  -8   51.39    3.40
  -2   3   7   24.40    1.70
   2   3  -7   26.10    2.10
   2   3  -7   28.40    2.60
   2   3  -7   31.30    3.00
  -2   3   7   27.80    2.30
   2   3  -7   29.40    2.40
  -2  -3   7   30.80    2.20
   2  -3  -7   30.60    3.40
   2  -3  -7   27.40    2.80
  -2  -3   7   28.90    2.70
   2  -3  -7   25.80    2.60
   2  -3  -7   32.90    2.90
   2   3  -6    7.40    1.40
  -2   3   6    7.20    1.40
   2   3  -6    7.50    1.50
   2   3  -6    7.60    1.30
  -2   3   6    7.20    1.10
   2   3  -6    7.90    1.20
  -2  -3   6    7.70    1.50
  -2  -3   6    7.50    1.20
   2  -3  -6    6.90    1.80
   2  -3  -6    6.70    1.30
   2  -3  -6    9.10    1.50
  -2  -3   6    9.30    1.50
   2  -3  -6    6.80    1.40
  -2   3   5   22.70    1.70
   2   3  -5   25.10    1.90
  -2   3   5   19.10    1.90
   2   3  -5   21.90    2.30
  -2   3   5   21.40    1.70
   2   3  -5   24.20    2.40
  -2  -3   5   24.40    1.90
   2  -3  -5   24.60    2.70
  -2  -3   5   21.80    1.50
   2  -3  -5   22.60    1.90
   2  -3  -5   24.60    1.90
   2  -3  -5   19.80    1.80
  -2  -3   5   21.30    2.40
  -2   3   4   21.90    1.80
   2   3  -4   21.40    2.20
  -2   3   4   13.80    1.50
   2   3  -4   18.60    2.10
  -2   3   4   16.70    1.50
  -2  -3   4   18.30    1.70
   2  -3  -4   18.70    1.70
  -2  -3   4   19.30    2.10
  -2  -3   4   17.90    1.10
   2  -3  -4   15.40    1.40
   2  -3  -4   18.90    1.90
   2  -3  -4   20.60    2.30
   2   3  -3   34.50    2.40
  -2   3   3   38.60    2.30
  -2   3   3   36.40    2.20
  -2   3   3   40.90    2.10
   2  -3  -3   36.80    2.50
  -2  -3   3   42.10    2.50
  -2  -3   3   38.00    1.90
   2  -3  -3   36.60    2.00
   2  -3  -3   37.80    2.00
  -2  -3   3   36.10    1.60
   2  -3  -3   39.60    1.90
   2  -3  -3   33.60    1.90
   2   3  -2    1.60    0.80
  -2   3   2    1.00    0.70
  -2   3   2    1.80    0.60
  -2   3   2    2.40    0.70
   2  -3  -2    2.50    0.60
   2  -3  -2    4.10    0.60
   2  -3  -2    3.10    1.00
   2  -3  -2    0.60    0.50
  -2  -3   2    1.40    0.70
   2  -3  -2    1.80    0.40
  -2  -3   2    2.00    0.60
  -2  -3   2    3.00    0.50
  -2   3   1   22.50    1.90
  -2   3   1   21.40    1.40
   2   3  -1   21.30    1.20
   2   3  -1   26.30    2.20
   2   3  -1   25.20    1.70
  -2   3   1   24.20    1.60
  -2  -3   1   24.30    1.20
   2  -3  -1   24.80    1.40
   2  -3  -1   26.00    1.70
   2  -3  -1   24.60    1.90
  -2  -3   1   23.40    1.40
  -2  -3   1   28.00    1.80
   2  -3  -1   22.90    1.20
   2   3   0   16.50    1.60
   2   3   0   12.30    0.80
  -2   3   0   16.70    1.80
   2   3   0   16.00    1.10
   2   3   0   14.80    1.80
  -2   3   0   14.50    1.00
  -2   3   0   14.00    1.10
   2  -3   0   12.50    1.00
   2  -3   0   13.90    1.40
  -2  -3   0   12.80    0.90
   2  -3   0   14.30    0.80
  -2  -3   0   14.40    1.40
  -2  -3   0   12.60    1.00
   2  -3   0   12.70    1.50
   2   3   1  147.59    4.40
   2   3   1  146.59    5.10
  -2   3  -1  139.99    5.30
   2   3   1  149.99    4.70
   2   3   1  147.09    5.40
  -2   3  -1  143.89    3.90
   2  -3   1  149.59    5.00
  -2  -3  -1  146.99    4.30
   2  -3   1  144.49    5.40
   2  -3   1  145.59    4.00
  -2  -3  -1  142.19    4.50
  -2  -3  -1  140.89    4.60
   2  -3   1  146.09    4.40
   2   3   2   52.49    2.50
   2   3   2   52.69    2.40
   2   3   2   49.40    2.80
  -2   3  -2   54.59    3.00
   2  -3   2   56.99    2.30
   2  -3   2   52.99    2.80
   2  -3   2   50.29    1.70
  -2  -3  -2   48.60    2.20
  -2  -3  -2   56.09    1.90
  -2  -3  -2   50.99    2.60
  -2  -3  -2   53.99    2.20
  -2  -3  -2   48.80    1.80
   2  -3   2   56.19    3.00
   2   3   3   17.90    1.80
  -2   3  -3   22.20    2.20
   2   3   3   25.60    1.80
   2   3   3   16.40    1.40
  -2  -3  -3   17.80    1.40
  -2  -3  -3   18.60    1.40
   2  -3   3   19.10    1.40
   2  -3   3   17.20    0.90
  -2  -3  -3   18.50    1.70
  -2  -3  -3   18.00    1.30
   2  -3   3   22.00    2.20
  -2  -3  -3   19.70    2.00
   2   3   4    1.60    0.80
  -2   3  -4    3.50    1.10
  -2   3  -4    3.10    1.00
   2   3   4    2.00    0.70
   2   3   4    2.20    0.80
  -2  -3  -4    2.00    0.70
  -2  -3  -4    1.40    1.00
  -2  -3  -4    1.80    0.70
   2  -3   4    3.70    0.90
  -2  -3  -4    1.90    0.70
   2  -3   4    2.20    1.00
   2  -3   4    2.30    0.50
  -2   3  -5   98.59    4.60
  -2   3  -5   96.39    3.40
  -2   3  -5   96.49    4.30
   2   3   5  107.29    4.20
   2   3   5   97.79    4.00
  -2   3  -5  103.09    4.10
   2   3   5   96.29    3.90
  -2  -3  -5   98.19    4.10
   2  -3   5  101.79    3.40
   2  -3   5  105.69    4.80
   2  -3   5  105.59    4.20
  -2  -3  -5   96.59    4.20
  -2  -3  -5  102.79    4.80
  -2  -3  -5  101.29    4.00
   2   3   6   77.89    3.70
   2   3   6   75.39    3.30
  -2   3  -6   71.09    3.60
  -2   3  -6   76.89    4.20
  -2   3  -6   78.79    3.80
  -2  -3  -6   74.19    4.30
  -2  -3  -6   78.39    3.70
  -2  -3  -6   78.59    3.60
   2  -3   6   76.59    3.60
   2  -3   6   81.89    4.30
  -2  -3  -6   73.29    3.80
   2  -3   6   79.09    3.90
  -2   3  -7   38.70    2.90
  -2   3  -7   35.20    2.40
   2   3   7   33.60    2.10
  -2   3  -7   34.20    2.90
   2   3   7   30.20    2.40
   2  -3   7   42.20    3.00
  -2  -3  -7   34.90    2.70
  -2  -3  -7   33.70    2.50
  -2  -3  -7   35.50    2.90
  -2  -3  -7   30.50    3.40
   2   3   8  124.19    4.10
  -2   3  -8  124.19    5.60
  -2  -3  -8  125.89    5.60
  -2  -3  -8  132.89    5.90
  -2  -3  -8  124.39    5.30
  -2   3  -9    8.80    2.10
  -2  -3  -9    2.80    1.40
  -2  -3  -9    4.70    1.60
  -2  -3  -9    5.70    1.50
  -2   3 -10    7.90    2.10
  -2  -3 -10    9.40    2.20
  -2  -3 -10    9.80    2.00
  -2  -3 -10    8.60    2.10
   2   4  -9    2.30    1.70
  -2   4   9    1.40    0.70
   2  -4  -9    0.30    1.20
   2  -4  -9    2.80    1.40
   2  -4  -9    2.90    1.40
   2   4  -8    6.60    1.70
  -2   4   8    5.20    1.50
  -2   4   8    1.60    0.80
  -2  -4   8    6.30    1.80
   2  -4  -8    1.70    1.20
   2  -4  -8    3.00    1.30
   2  -4  -8    5.00    1.40
  -2   4   7    5.70    1.50
   2   4  -7    6.40    1.60
  -2   4   7    5.70    1.20
   2  -4  -7    4.50    1.30
  -2  -4   7    4.00    1.40
   2  -4  -7    6.40    1.50
   2  -4  -7    7.20    1.50
   2   4  -6   26.30    2.60
  -2   4   6   24.80    2.50
  -2   4   6   23.30    2.00
   2   4  -6   21.10    2.70
  -2  -4   6   24.30    2.50
   2  -4  -6   19.60    2.30
  -2  -4   6   25.50    3.00
   2  -4  -6   20.90    2.20
   2  -4  -6   25.70    2.50
  -2   4   5   39.30    2.80
   2   4  -5   42.30    3.10
  -2   4   5   38.40    2.50
  -2  -4   5   38.10    2.50
   2  -4  -5   40.20    3.20
   2  -4  -5   44.70    2.70
   2  -4  -5   39.30    2.50
   2  -4  -5   43.20    2.60
  -2  -4   5   39.40    2.60
  -2  -4   5   37.60    3.10
  -2   4   4    0.00    0.80
  -2   4   4    0.00    0.60
  -2   4   4    0.50    0.90
   2   4  -4    1.20    1.00
   2  -4  -4   -0.50    0.50
  -2  -4   4    0.00    0.40
  -2  -4   4    0.30    0.70
   2  -4  -4   -1.30    0.60
   2  -4  -4   -1.20    0.40
  -2  -4   4   -0.80    0.90
   2  -4  -4   -0.90    0.60
   2  -4  -4    0.20    1.00
   2   4  -3  117.79    5.80
  -2   4   3  121.59    4.60
  -2   4   3  108.79    4.90
  -2   4   3  113.49    4.70
  -2  -4   3  116.69    3.70
   2  -4  -3  117.99    4.30
  -2  -4   3  121.29    5.10
   2  -4  -3  112.39    4.20
   2  -4  -3  118.49    4.90
  -2  -4   3  111.59    4.20
   2  -4  -3  119.79    3.40
  -2   4   2   -0.10    0.80
  -2   4   2    0.40    0.50
   2   4  -2    2.10    1.10
  -2  -4   2    2.20    0.50
   2  -4  -2    0.30    0.90
  -2  -4   2    1.20    0.60
   2  -4  -2    1.20    0.60
  -2  -4   2    0.40    0.80
   2  -4  -2    1.30    0.50
  -2   4   1   12.40    1.80
   2   4  -1   10.50    1.80
  -2   4   1   10.80    1.40
  -2  -4   1    9.20    1.20
  -2  -4   1    9.40    1.50
   2  -4  -1    7.10    1.10
   2  -4  -1    9.20    1.40
   2  -4  -1    7.50    0.90
  -2  -4   1    8.20    0.90
   2   4   0  129.59    5.50
  -2   4   0  123.19    5.30
  -2  -4   0  118.09    4.20
   2  -4   0  114.79    4.10
   2  -4   0  120.99    3.70
  -2  -4   0  122.59    4.60
   2  -4   0  118.99    4.70
  -2  -4   0  118.59    3.80
  -2   4  -1    0.70    0.90
   2   4   1    2.00    0.70
   2   4   1    2.10    1.10
  -2  -4  -1    2.30    0.90
  -2  -4  -1    2.40    0.60
   2  -4   1    1.30    0.60
   2  -4   1    2.20    0.50
   2  -4   1    2.10    1.00
  -2  -4  -1    1.30    0.60
  -2   4  -2   19.00    2.40
   2   4   2   21.30    2.40
   2   4   2   22.30    1.70
  -2  -4  -2   19.80    1.90
   2  -4   2   21.50    1.10
   2  -4   2   20.70    2.30
   2  -4   2   16.60    1.60
  -2  -4  -2   21.30    1.70
  -2  -4  -2   24.30    1.50
   2   4   3   21.50    2.50
   2   4   3   26.40    2.00
  -2  -4  -3   22.50    1.00
   2  -4   3   22.90    2.60
  -2  -4  -3   23.50    1.70
  -2  -4  -3   20.50    2.20
  -2  -4  -3   21.70    1.80
   2  -4   3   23.50    1.80
   2   4   4    2.20    0.90
   2   4   4    3.70    1.20
   2   4   4    2.40    1.00
  -2  -4  -4    2.30    0.90
  -2  -4  -4    5.50    1.50
  -2  -4  -4    4.60    1.10
   2  -4   4    3.40    1.10
   2  -4   4    7.30    1.70
  -2  -4  -4    4.20    1.00
   2   4   5  113.39    4.80
   2   4   5  123.79    5.10
  -2   4  -5  116.19    4.90
  -2   4  -5  123.59    5.70
   2  -4   5  125.39    5.00
   2  -4   5  121.39    5.80
  -2  -4  -5  122.19    5.60
  -2  -4  -5  122.89    4.50
  -2  -4  -5  123.79    4.90
  -2  -4  -5  125.99    5.00
   2   4   6   11.30    1.80
  -2   4  -6   13.60    2.00
   2   4   6    9.80    1.50
  -2  -4  -6   14.00    1.90
  -2  -4  -6   11.20    1.60
  -2  -4  -6   10.60    1.70
   2  -4   6   11.20    1.90
   2   4   7    9.90    1.50
   2   4   7   16.30    2.20
  -2   4  -7   11.40    2.00
  -2  -4  -7   12.50    1.90
   2  -4   7   12.90    2.20
  -2  -4  -7   10.10    1.70
  -2  -4  -7   11.40    1.80
   2   4   8   25.20    2.80
  -2   4  -8   22.80    2.90
   2   4   8   21.90    1.90
  -2  -4  -8   21.00    2.60
  -2  -4  -8   26.90    3.00
   2  -4   8   20.90    2.70
  -2  -4  -8   24.30    2.70
  -2   4  -9   55.19    4.20
   2   4   9   54.59    2.70
  -2  -4  -9   65.89    4.20
  -2  -4  -9   65.19    3.90
  -2  -4  -9   66.99    4.20
  -2   5   7    4.50    1.20
   2   5  -7    6.30    1.80
   2  -5  -7    4.30    1.40
   2  -5  -7    4.40    1.40
  -2  -5   7    5.00    1.80
   2  -5  -7    5.40    1.50
  -2   5   6   25.20    2.60
   2   5  -6   32.20    3.10
   2  -5  -6   30.80    2.50
  -2  -5   6   26.80    2.80
   2  -5  -6   29.90    2.20
   2  -5  -6   26.10    2.10
   2  -5  -6   28.90    2.80
  -2   5   5   24.40    2.60
   2  -5  -5   22.60    2.30
   2  -5  -5   24.40    1.50
  -2  -5   5   25.80    2.60
   2  -5  -5   24.60    2.50
  -2   5   4    2.90    1.10
  -2  -5   4    4.80    1.30
  -2  -5   4    7.90    2.90
   2  -5  -4    7.30    1.30
   2  -5  -4    6.50    1.40
  -2   5   3   10.60    1.70
   2  -5  -3    9.90    1.60
  -2  -5   3    9.20    1.90
  -2  -5   3    8.20    1.40
   2  -5  -3   10.70    1.30
  -2   5   2   27.70    2.30
   2  -5  -2   28.30    1.70
  -2  -5   2   30.90    3.00
   2  -5  -2   25.80    2.60
   2  -5  -2   25.80    2.10
  -2  -5   2   29.80    2.10
  -2  -5   2   32.30    2.00
  -2  -5   1   -0.20    0.60
   2  -5  -1    0.10    0.50
  -2  -5   1    0.50    0.50
  -2  -5   1    0.80    1.00
   2  -5  -1    1.40    0.80
   2  -5  -1    0.30    1.00
   2  -5   0   29.60    1.70
  -2  -5   0   32.50    1.80
   2  -5   0   32.90    2.70
  -2  -5   0   32.90    2.20
  -2  -5   0   34.10    2.70
   2  -5   0   33.30    2.20
   2  -5   1    6.30    1.20
  -2  -5  -1    2.20    1.20
  -2  -5  -1    3.20    0.90
  -2  -5  -1    4.20    0.90
   2  -5   1    4.10    1.40
   2   5   2   12.50    1.80
   2  -5   2   12.50    2.10
  -2  -5  -2    9.80    1.70
   2  -5   2   12.30    1.70
  -2  -5  -2   13.10    1.70
  -2  -5  -2   13.50    1.40
   2   5   3   21.10    2.30
  -2  -5  -3   23.20    1.80
   2  -5   3   26.90    2.60
  -2  -5  -3   24.30    2.30
  -2  -5  -3   25.50    2.50
   2   5   4   -0.20    0.80
   2  -5   4    1.00    0.90
  -2  -5  -4    1.90    0.80
  -2  -5  -4    1.20    0.90
   2   5   5   17.50    2.30
   2  -5   5   19.80    2.40
  -2  -5  -5   24.00    2.50
  -2  -5  -5   18.90    2.10
  -2   5  -6    4.00    1.40
   2   5   6    2.50    1.10
  -2  -5  -6    0.70    0.90
  -2  -5  -6    0.50    0.90
   2  -5   6    2.40    1.30
  -2  -5  -6    2.20    1.20
  -2  -5  -6    3.00    1.10
   2   5   7   -0.70    0.60
  -2   5  -7   -0.60    1.20
  -2  -5  -7    1.10    1.00
  -2  -5  -7   -0.80    0.90
   2  -5   7   -0.60    1.20
  -2  -5  -7   -0.80    0.90
  -2   6   5   35.20    3.10
   2  -6  -5   41.00    3.00
  -2  -6   5   41.50    3.70
   2  -6  -5   37.90    2.60
  -2   6   4    1.10    1.10
   2  -6  -4   -1.20    0.70
  -2  -6   4    0.40    1.00
   2  -6  -4    0.40    0.70
  -2   6   3    3.20    1.30
  -2  -6   3    3.60    1.30
   2  -6  -3    2.90    1.20
   2  -6  -3    5.80    1.50
   2  -6  -2   21.30    2.40
  -2  -6   2   20.50    2.30
   2  -6  -1   12.70    1.90
  -2  -6   1   16.60    2.10
  -2  -6   0    0.50    0.80
   2  -6   0    2.40    1.00
   2  -6   1   35.50    2.70
  -2  -6  -1   34.40    2.60
  -2  -6  -2    2.60    1.10
  -2  -6  -2    3.00    0.90
   2  -6   2    4.70    1.40
  -2  -6  -3   13.80    1.70
  -2  -6  -3   11.30    1.80
   2  -6   3   13.90    2.10
   2   6   4    1.20    1.00
  -2  -6  -4    0.00    0.90
  -2  -6  -4    0.20    0.80
   2  -6   4    2.60    1.30
   2   6   5    2.90    1.30
  -2  -6  -5    4.10    1.40
  -2  -6  -5    2.90    1.10
   2  -6   5    6.00    1.70
   3   0 -11    1.20    1.60
   3   0 -11    0.70    1.20
   3   0 -10   13.40    2.40
   3   0 -10   15.90    2.70
   3   0  -9   -0.10    0.80
   3   0  -9   -0.70    1.10
   3   0  -8  171.18    6.50
   3   0  -8  169.98    6.70
   3   0  -8  171.48    6.90
   3   0  -7    1.20    0.70
   3   0  -7    0.10    0.70
   3   0  -7   -1.00    0.80
   3   0  -6   36.50    2.40
   3   0  -5   -0.50    0.40
   3   0  -5   -0.40    0.50
   3   0  -5   -0.30    0.20
   3   0  -5    0.00    0.40
   3   0  -4    2.80    0.70
  -3   0   4    3.40    0.80
   3   0  -4    3.50    0.80
  -3   0   3    0.10    0.30
   3   0  -3   -0.10    0.30
   3   0  -3    0.10    0.30
   3   0  -3    0.20    0.30
   3   0  -3    0.20    0.10
   3   0  -2 1468.55   33.70
   3   0  -2 1386.46   33.30
  -3   0   2 1443.76   33.60
  -3   0   2 1341.17   34.50
   3   0  -2 1459.55   33.50
   3   0  -2 1434.46   33.80
  -3   0   2 1435.66   33.90
   3   0  -1   -9.10    0.10
  -3   0   1   -9.20    0.10
  -3   0   1   -9.00    0.10
  -3   0   1   -9.10    0.10
   3   0  -1   -9.00    0.20
  -3   0   1   -9.10    0.10
   3   0  -1   -9.00    0.10
   3   0   0  197.08    4.80
  -3   0   0  201.78    4.80
  -3   0   0  219.68    4.80
   3   0   0  211.48    4.80
  -3   0   0  172.78    4.70
   3   0   0  187.78    4.70
  -3   0   0  200.68    4.80
   3   0   0  200.18    4.80
  -3   0   0  189.58    4.80
   3   0   1    0.10    0.20
   3   0   1   -0.10    0.10
  -3   0  -1    0.20    0.10
   3   0   1    0.00    0.10
  -3   0  -1    0.10    0.20
  -3   0  -1   -0.20    0.20
   3   0   1   -0.30    0.20
  -3   0  -1    0.00    0.10
  -3   0  -1    0.10    0.20
  -3   0  -1    0.00    0.10
  -3   0  -2  284.27    6.70
   3   0   2  276.57    7.30
   3   0   2  271.97    6.60
  -3   0  -2  281.87    7.10
  -3   0  -2  272.57    7.30
  -3   0  -2  275.67    7.30
   3   0   2  284.77    6.60
  -3   0  -2  272.57    7.20
  -3   0  -3    0.10    0.20
  -3   0  -3   -0.10    0.30
   3   0   3   -0.40    0.20
  -3   0  -3    0.20    0.10
   3   0   3    0.10    0.10
  -3   0  -3    0.40    0.30
  -3   0  -4  954.60   24.10
   3   0   4 1021.30   24.50
  -3   0  -4 1007.90   24.50
   3   0   4 1003.00   23.50
  -3   0  -4  984.50   23.30
  -3   0  -4  968.20   24.40
  -3   0  -5   -0.30    0.20
   3   0   5   -0.40    0.20
  -3   0  -5   -0.70    0.50
  -3   0  -5    0.60    0.40
  -3   0  -5   -0.10    0.50
  -3   0  -6  561.94   13.90
  -3   0  -6  563.74   14.90
  -3   0  -6  557.34   15.50
   3   0   6  574.64   14.00
  -3   0  -6  563.44   15.50
  -3   0  -7   -0.80    0.80
  -3   0  -7    0.70    0.80
  -3   0  -7    0.20    0.60
  -3   0  -8   37.80    2.60
  -3   0  -8   42.30    3.20
  -3   0  -8   39.80    3.10
  -3   0  -9   -0.40    0.70
  -3   0  -9   -0.90    1.00
  -3   0 -10   -0.30    0.90
  -3   0 -10    0.20    1.30
  -3   0 -11    0.30    1.10
  -3   0 -11    0.20    1.50
   3   1 -11   23.00    3.20
   3   1 -11   18.70    3.00
   3  -1 -11   16.70    2.90
   3  -1 -11   14.10    2.70
   3   1 -10    1.10    1.40
   3   1 -10    2.00    1.20
   3  -1 -10   -0.50    1.20
   3  -1 -10    0.90    0.90
   3  -1 -10    0.90    1.10
   3   1  -9   52.89    3.50
   3   1  -9   49.80    3.60
   3  -1  -9   59.89    3.90
   3  -1  -9   58.59    3.90
   3  -1  -9   51.59    2.80
   3   1  -8    2.50    1.00
   3   1  -8    0.70    1.00
   3   1  -8    0.50    1.00
   3  -1  -8    1.20    0.90
   3  -1  -8    1.60    0.70
   3  -1  -8    1.80    1.20
   3  -1  -8    1.60    1.10
   3   1  -7  782.92   21.20
   3   1  -7  803.12   19.70
   3   1  -7  804.52   20.70
   3   1  -7  836.72   20.80
   3  -1  -7  779.62   21.00
   3  -1  -7  779.12   20.10
   3  -1  -7  766.82   21.60
   3  -1  -7  797.22   21.30
   3  -1  -7  792.22   19.80
   3   1  -6   59.39    2.80
   3   1  -6   58.29    2.20
   3   1  -6   57.09    2.70
   3   1  -6   54.49    3.00
   3  -1  -6   57.29    3.30
   3  -1  -6   53.09    2.30
   3  -1  -6   52.99    2.90
   3  -1  -6   59.19    3.20
   3  -1  -6   57.49    2.50
  -3   1   5    5.10    0.70
   3   1  -5    5.00    0.90
   3   1  -5    3.70    0.80
   3   1  -5    4.60    1.00
   3   1  -5    5.00    0.80
   3  -1  -5    3.60    0.70
   3  -1  -5    2.70    0.80
  -3  -1   5    5.10    0.90
   3  -1  -5    4.10    1.00
   3  -1  -5    3.90    0.80
   3  -1  -5    5.80    1.10
  -3   1   4  135.89    4.70
   3   1  -4  132.49    4.10
  -3   1   4  142.09    3.50
   3   1  -4  132.29    4.10
   3   1  -4  135.19    4.50
  -3   1   4  134.49    3.60
   3   1  -4  131.09    4.50
  -3   1   4  134.29    4.10
   3   1  -4  132.49    4.10
   3  -1  -4  131.29    4.10
   3  -1  -4  124.59    4.40
  -3  -1   4  135.29    4.20
   3  -1  -4  125.69    4.70
  -3  -1   4  135.09    4.50
   3  -1  -4  135.19    4.50
   3  -1  -4  133.79    3.90
  -3  -1   4  129.79    4.10
  -3   1   3    3.60    0.80
   3   1  -3    3.90    0.60
  -3   1   3    2.10    0.50
   3   1  -3    3.30    0.60
   3   1  -3    4.00    0.70
  -3   1   3    2.80    0.30
  -3   1   3    2.80    0.40
   3   1  -3    2.80    0.60
  -3   1   3    1.80    0.50
   3  -1  -3    2.10    0.50
  -3  -1   3    3.10    0.60
  -3  -1   3    3.80    0.50
   3  -1  -3    3.30    0.80
   3  -1  -3    3.60    0.50
   3  -1  -3    2.70    0.60
   3  -1  -3    2.30    0.50
  -3  -1   3    3.50    0.60
  -3   1   2    9.90    0.80
   3   1  -2   13.70    0.90
   3   1  -2   14.10    0.90
  -3   1   2   13.40    1.10
   3   1  -2   11.40    1.00
  -3   1   2   13.40    0.70
  -3   1   2   11.90    0.70
   3  -1  -2   12.60    0.80
  -3  -1   2   13.30    0.90
   3  -1  -2   13.30    0.70
   3  -1  -2   12.50    1.10
   3  -1  -2   13.40    0.80
   3  -1  -2   12.60    0.80
  -3  -1   2   14.30    0.70
  -3  -1   2   13.40    0.70
   3  -1  -2   13.90    0.90
  -3   1   1 9195.88  234.78
   3   1  -1 9470.25  235.98
  -3   1   1 9735.53  231.08
  -3   1   1 9714.23  230.08
   3   1  -1 9999.00  230.58
  -3   1   1 9731.03  231.18
   3  -1  -1 9563.44  228.48
  -3  -1   1 9545.84  227.28
   3  -1  -1 9836.92  230.98
  -3  -1   1 9490.25  227.78
   3  -1  -1 8756.62  230.78
   3  -1  -1 9660.23  230.58
  -3  -1   1 9933.31  231.08
   3  -1  -1 9239.08  234.78
  -3   1   0   28.10    1.00
   3   1   0   29.70    1.10
  -3   1   0   25.70    1.20
   3   1   0   29.30    1.00
  -3   1   0   28.30    1.20
  -3  -1   0   28.50    1.00
   3  -1   0   27.20    1.00
   3  -1   0   28.90    1.20
  -3  -1   0   27.30    1.00
   3  -1   0   27.90    1.30
   3  -1   0   28.40    0.90
   3  -1   0   27.00    0.80
  -3  -1   0   25.80    1.00
  -3  -1   0   29.20    1.00
   3  -1   0   29.10    0.90
   3   1   1  248.38    6.50
  -3   1  -1  245.48    6.60
  -3   1  -1  247.48    6.60
   3   1   1  244.98    6.40
   3   1   1  254.57    6.30
  -3  -1  -1  250.77    6.30
   3  -1   1  249.78    6.70
   3  -1   1  255.17    6.30
  -3  -1  -1  245.48    6.50
  -3  -1  -1  246.68    6.50
  -3  -1  -1  255.87    6.40
  -3  -1  -1  264.77    6.20
  -3  -1  -1  247.68    6.30
   3  -1   1  251.37    5.90
   3  -1   1  254.07    6.60
   3   1   2  139.29    4.00
  -3   1  -2  147.69    4.30
  -3   1  -2  142.09    3.60
   3   1   2  141.69    4.20
  -3   1  -2  135.59    4.10
   3   1   2  136.99    4.00
  -3  -1  -2  143.49    3.90
  -3  -1  -2  137.19    4.20
   3  -1   2  135.29    4.00
  -3  -1  -2  137.99    4.00
  -3  -1  -2  138.09    4.00
   3  -1   2  138.49    3.60
   3  -1   2  140.89    4.20
  -3  -1  -2  139.79    4.30
   3  -1   2  146.39    4.40
  -3   1  -3    1.50    0.40
   3   1   3    1.20    0.40
   3   1   3    1.20    0.30
  -3   1  -3    0.70    0.40
  -3   1  -3    0.80    0.50
   3   1   3    1.30    0.50
  -3   1  -3    1.20    0.50
  -3   1  -3    2.00    0.40
   3  -1   3    0.80    0.40
  -3  -1  -3    0.70    0.40
  -3  -1  -3    1.50    0.60
  -3  -1  -3    0.50    0.50
  -3  -1  -3    3.00    0.60
   3  -1   3    0.80    0.40
  -3  -1  -3    1.60    0.40
  -3  -1  -3    1.70    0.50
   3  -1   3    1.40    0.50
  -3   1  -4 1190.18   29.50
  -3   1  -4 1207.08   29.90
  -3   1  -4 1217.98   29.10
   3   1   4 1208.08   28.70
   3   1   4 1227.78   29.80
  -3   1  -4 1202.98   29.10
  -3   1  -4 1220.78   30.00
   3   1   4 1246.08   29.00
  -3  -1  -4 1214.28   30.20
  -3  -1  -4 1218.68   29.10
  -3  -1  -4 1208.48   29.60
   3  -1   4 1219.88   29.40
  -3  -1  -4 1212.68   29.30
   3  -1   4 1233.48   30.00
   3  -1   4 1244.98   30.00
  -3  -1  -4 1189.28   30.00
   3   1   5  966.50   22.30
  -3   1  -5  906.81   23.00
  -3   1  -5  973.90   23.50
  -3   1  -5  936.41   23.80
   3   1   5  879.91   22.00
  -3   1  -5  947.31   22.60
  -3  -1  -5  937.81   23.50
   3  -1   5  953.70   23.20
  -3  -1  -5  947.31   23.10
  -3  -1  -5  926.21   24.00
  -3  -1  -5  947.21   22.80
  -3  -1  -5  925.41   24.10
  -3   1  -6   12.40    1.60
  -3   1  -6   10.70    1.30
  -3   1  -6   13.40    1.70
   3   1   6   10.90    0.60
  -3  -1  -6   10.90    1.30
  -3  -1  -6    9.60    1.60
  -3  -1  -6   12.50    1.60
  -3  -1  -6    9.80    1.10
  -3  -1  -6    8.90    1.60
   3  -1   6   12.10    1.30
  -3   1  -7   26.80    1.90
  -3   1  -7   24.90    2.60
  -3   1  -7   19.70    2.20
  -3  -1  -7   20.70    1.70
  -3  -1  -7   23.30    2.70
  -3  -1  -7   24.80    2.00
  -3  -1  -7   23.50    1.70
  -3  -1  -7   21.40    2.50
   3  -1   7   19.10    1.60
  -3   1  -8    9.20    1.70
  -3   1  -8    9.30    1.50
  -3   1  -8    7.80    1.60
  -3  -1  -8   10.30    2.00
  -3  -1  -8   11.00    1.60
  -3  -1  -8    7.50    1.90
  -3  -1  -8   11.60    1.80
  -3  -1  -8   11.10    1.40
  -3   1  -9   26.40    2.70
  -3   1  -9   21.10    2.80
  -3  -1  -9   24.30    3.10
  -3  -1  -9   25.30    2.80
  -3  -1  -9   22.60    2.20
  -3   1 -10   59.99    4.40
  -3   1 -10   59.09    3.70
  -3  -1 -10   56.99    3.20
  -3  -1 -10   52.59    4.30
  -3  -1 -10   63.89    4.00
  -3   1 -11   36.20    3.60
  -3   1 -11   27.50    3.70
  -3  -1 -11   35.00    3.00
  -3  -1 -11   37.50    4.40
  -3  -1 -11   36.40    3.90
   3   2 -11    0.40    1.50
   3  -2 -11   -1.00    1.20
   3  -2 -11   -0.20    1.20
   3  -2 -11    0.20    0.90
   3   2 -10   20.50    2.80
   3   2 -10   24.20    2.90
   3  -2 -10   21.70    2.40
   3  -2 -10   26.20    3.20
   3  -2 -10   27.30    3.30
   3   2  -9    3.30    1.30
   3   2  -9    5.00    1.40
   3  -2  -9    6.10    1.50
   3  -2  -9    8.70    1.50
   3  -2  -9    4.40    1.60
   3  -2  -9    2.20    1.20
   3   2  -8   35.30    2.70
   3   2  -8   30.10    3.00
   3   2  -8   26.70    2.30
   3  -2  -8   27.60    2.90
   3  -2  -8   32.50    4.10
   3  -2  -8   31.10    3.10
   3  -2  -8   32.00    2.20
   3  -2  -8   29.80    2.40
   3   2  -7    5.00    1.20
   3   2  -7    4.30    0.90
  -3   2   7    6.10    1.20
   3   2  -7    4.50    1.20
   3   2  -7    4.40    1.10
   3  -2  -7    5.10    1.30
   3  -2  -7    6.20    1.10
   3  -2  -7   10.70    1.90
   3  -2  -7    5.20    1.30
   3  -2  -7    6.20    1.20
   3   2  -6   17.30    1.80
  -3   2   6   13.60    1.00
   3   2  -6   15.00    1.50
   3   2  -6   17.30    2.00
  -3   2   6   14.20    1.60
   3   2  -6   14.20    1.60
   3  -2  -6   16.50    1.60
   3  -2  -6   15.40    1.70
   3  -2  -6   16.20    2.20
  -3  -2   6   19.10    1.90
   3  -2  -6   15.80    1.90
   3  -2  -6   15.00    1.80
  -3  -2   6   14.50    1.60
  -3   2   5   20.10    1.40
  -3   2   5   24.40    1.20
  -3   2   5   22.40    1.70
   3   2  -5   23.70    1.90
   3   2  -5   23.70    1.60
   3   2  -5   27.90    1.60
   3   2  -5   21.90    1.90
   3  -2  -5   22.70    2.40
   3  -2  -5   20.30    1.70
  -3  -2   5   24.20    1.70
   3  -2  -5   24.60    1.80
   3  -2  -5   25.20    1.90
  -3  -2   5   26.80    1.60
   3   2  -4    1.80    0.80
  -3   2   4    3.60    0.60
   3   2  -4    5.80    1.00
   3   2  -4    3.90    0.70
  -3   2   4    2.60    0.70
  -3   2   4    3.40    0.70
   3   2  -4    4.70    1.10
   3  -2  -4    3.30    0.80
  -3  -2   4    3.90    0.60
  -3  -2   4    2.80    0.60
   3  -2  -4    2.50    0.70
   3  -2  -4    2.90    0.70
  -3  -2   4    4.60    1.00
   3  -2  -4    3.60    1.00
  -3   2   3   43.20    2.10
   3   2  -3   47.00    2.20
  -3   2   3   43.30    1.90
   3   2  -3   48.60    2.50
  -3   2   3   44.40    2.50
  -3   2   3   45.30    2.00
   3   2  -3   39.90    2.10
   3  -2  -3   41.40    2.40
   3  -2  -3   45.90    2.00
  -3  -2   3   45.20    1.70
   3  -2  -3   40.10    2.10
   3  -2  -3   43.80    2.00
  -3  -2   3   44.80    2.30
   3  -2  -3   45.30    2.00
  -3  -2   3   44.90    1.90
  -3   2   2   -0.20    0.30
   3   2  -2    0.00    0.50
  -3   2   2   -0.10    0.50
  -3   2   2   -0.90    0.40
  -3   2   2    0.00    0.30
   3  -2  -2   -0.10    0.60
  -3  -2   2    0.60    0.50
   3  -2  -2    0.40    0.40
  -3  -2   2    0.50    0.30
   3  -2  -2   -0.10    0.30
   3  -2  -2    0.20    0.30
  -3  -2   2    1.30    0.40
   3  -2  -2   -0.40    0.40
   3  -2  -2   -0.20    0.30
  -3   2   1  487.15   12.10
  -3   2   1  478.25   12.10
   3   2  -1  494.05   12.00
  -3   2   1  472.25   12.50
  -3   2   1  455.25   12.50
   3   2  -1  476.55   12.80
   3   2  -1  488.45   11.60
   3  -2  -1  466.45   12.50
   3  -2  -1  490.25   11.60
   3  -2  -1  490.35   11.70
  -3  -2   1  488.95   12.20
   3  -2  -1  503.65   12.00
   3  -2  -1  488.85   12.40
  -3  -2   1  485.75   11.90
   3  -2  -1  479.35   12.00
  -3  -2   1  472.05   11.70
  -3   2   0  166.78    5.10
   3   2   0  173.88    4.70
  -3   2   0  180.68    5.40
   3   2   0  170.88    5.50
  -3   2   0  163.98    4.60
   3   2   0  172.88    5.00
   3   2   0  175.08    4.20
  -3  -2   0  179.78    4.80
   3  -2   0  170.08    4.40
  -3  -2   0  177.98    4.60
  -3  -2   0  171.88    4.80
   3  -2   0  170.58    5.40
   3  -2   0  175.48    4.70
   3  -2   0  171.38    5.00
  -3   2  -1  136.39    4.50
   3   2   1  138.59    4.30
  -3   2  -1  142.19    4.20
   3   2   1  131.79    4.40
   3   2   1  138.59    4.10
   3   2   1  137.89    3.80
  -3  -2  -1  133.59    4.10
   3  -2   1  138.69    3.40
  -3  -2  -1  118.39    3.30
   3  -2   1  133.89    4.30
  -3  -2  -1  136.69    3.50
  -3  -2  -1  135.79    3.90
   3  -2   1  134.29    3.90
   3  -2   1  136.39    4.60
  -3  -2  -1  131.49    4.00
   3   2   2   36.80    1.90
   3   2   2   35.40    2.00
  -3   2  -2   39.20    2.00
  -3   2  -2   38.90    1.90
   3   2   2   39.40    1.80
   3   2   2   38.40    1.70
  -3  -2  -2   37.10    1.70
   3  -2   2   35.20    2.00
  -3  -2  -2   37.20    2.00
  -3  -2  -2   35.60    1.80
  -3  -2  -2   38.10    1.60
   3  -2   2   36.40    1.60
   3  -2   2   36.60    1.20
  -3  -2  -2   38.90    1.70
   3  -2   2   36.20    2.10
   3   2   3  293.67    8.40
  -3   2  -3  284.67    8.30
  -3   2  -3  293.77    7.20
   3   2   3  300.87    8.00
  -3   2  -3  276.47    8.20
   3   2   3  281.97    7.90
   3   2   3  292.17    7.90
  -3  -2  -3  281.27    7.90
   3  -2   3  289.17    8.40
   3  -2   3  287.87    7.20
  -3  -2  -3  284.97    8.40
  -3  -2  -3  283.27    8.20
   3  -2   3  284.17    7.80
  -3  -2  -3  284.87    7.80
  -3  -2  -3  276.87    7.90
   3  -2   3  277.87    8.50
  -3   2  -4  277.87    8.50
   3   2   4  279.97    7.70
   3   2   4  269.67    7.70
  -3   2  -4  270.67    7.20
  -3   2  -4  273.57    8.00
   3   2   4  279.37    7.90
  -3   2  -4  277.07    7.80
  -3  -2  -4  270.07    7.50
   3  -2   4  279.07    8.50
  -3  -2  -4  265.17    8.40
  -3  -2  -4  273.07    8.00
  -3  -2  -4  277.27    8.30
   3  -2   4  278.77    7.30
   3  -2   4  281.37    7.90
  -3  -2  -4  279.07    7.80
   3  -2   4  271.67    8.30
  -3   2  -5   72.19    2.70
   3   2   5   70.29    2.80
  -3   2  -5   71.39    3.00
  -3   2  -5   69.59    3.50
   3   2   5   69.29    3.00
  -3   2  -5   69.09    3.10
   3   2   5   71.89    2.80
  -3  -2  -5   74.39    3.70
  -3  -2  -5   75.49    3.10
  -3  -2  -5   71.19    2.90
   3  -2   5   72.99    3.60
   3  -2   5   66.49    3.20
  -3  -2  -5   67.19    3.40
  -3  -2  -5   70.09    3.30
   3  -2   5   73.19    3.40
   3   2   6    6.20    0.90
   3   2   6    5.40    0.80
  -3   2  -6    5.00    1.20
  -3   2  -6    5.60    1.00
  -3   2  -6    5.10    1.20
  -3   2  -6    5.60    0.90
   3   2   6    4.60    1.00
   3  -2   6    4.20    1.10
  -3  -2  -6    5.90    1.00
  -3  -2  -6    6.00    1.20
  -3  -2  -6    3.40    1.20
  -3  -2  -6    4.80    1.40
  -3  -2  -6    5.70    1.10
  -3   2  -7   52.59    3.10
  -3   2  -7   50.39    3.30
  -3   2  -7   53.19    2.50
   3   2   7   51.99    2.00
  -3   2  -7   49.40    2.60
  -3  -2  -7   47.00    3.40
  -3  -2  -7   55.19    3.10
  -3  -2  -7   54.39    3.00
  -3  -2  -7   51.69    2.70
  -3  -2  -7   50.19    3.40
   3  -2   7   53.69    3.00
  -3   2  -8   23.00    2.20
  -3   2  -8   23.50    2.60
  -3  -2  -8   19.30    2.80
  -3  -2  -8   24.10    2.10
  -3  -2  -8   20.60    2.80
  -3  -2  -8   21.70    2.40
  -3  -2  -8   25.50    2.70
  -3   2  -9    6.40    1.80
  -3  -2  -9   12.90    2.50
  -3  -2  -9   13.00    2.00
  -3  -2  -9   10.60    1.60
  -3  -2  -9   14.30    2.30
  -3   2 -10   20.10    2.80
  -3  -2 -10   21.70    2.30
  -3  -2 -10   20.30    2.80
  -3  -2 -10   22.90    3.20
  -3  -2 -10   21.40    2.60
  -3   2 -11    6.70    2.20
  -3  -2 -11    9.80    2.30
  -3  -2 -11   10.80    2.50
   3   3 -10    1.40    1.50
   3  -3 -10    3.70    1.70
   3  -3 -10    0.20    1.10
   3  -3 -10    1.20    1.10
   3   3  -9    8.60    1.80
   3  -3  -9    7.80    1.60
   3  -3  -9    9.70    1.80
   3  -3  -9   11.50    2.10
   3   3  -8   13.00    1.90
   3   3  -8   11.90    2.00
  -3   3   8   11.50    1.70
  -3   3   8   12.30    1.00
   3  -3  -8   13.10    2.10
   3  -3  -8   14.70    2.10
   3  -3  -8   12.60    2.00
   3   3  -7  104.09    4.40
  -3   3   7  109.09    4.60
   3   3  -7  106.39    5.10
   3   3  -7  102.09    4.70
  -3   3   7  108.29    3.80
   3   3  -7  110.39    4.70
   3  -3  -7  106.89    4.90
   3  -3  -7  111.69    6.10
   3  -3  -7  109.29    4.70
  -3  -3   7  106.49    4.30
  -3  -3   7  104.29    4.70
   3  -3  -7  108.49    4.70
   3   3  -6   40.10    2.30
  -3   3   6   41.40    2.20
  -3   3   6   41.10    2.70
   3   3  -6   39.60    2.80
   3   3  -6   40.20    2.80
   3   3  -6   40.50    2.50
  -3  -3   6   37.60    2.60
  -3  -3   6   45.50    3.00
   3  -3  -6   40.30    2.50
   3  -3  -6   42.80    2.80
  -3  -3   6   42.10    2.30
   3  -3  -6   43.10    3.30
   3  -3  -6   40.10    2.60
   3   3  -5    0.00    0.80
  -3   3   5    1.30    0.60
   3   3  -5    4.70    1.30
  -3   3   5    2.80    1.00
   3   3  -5    3.60    0.90
  -3   3   5    2.60    0.80
   3  -3  -5    4.90    1.10
  -3  -3   5    1.70    0.90
   3  -3  -5    2.90    0.90
  -3  -3   5    3.90    0.80
   3  -3  -5    2.20    0.90
   3  -3  -5    2.40    1.30
  -3  -3   5    2.30    0.90
   3   3  -4    6.90    1.30
  -3   3   4    3.30    0.90
  -3   3   4    6.50    1.20
   3   3  -4    5.60    1.30
  -3   3   4    5.50    1.00
   3  -3  -4    3.70    0.90
  -3  -3   4    4.90    0.90
   3  -3  -4    5.10    1.00
  -3  -3   4    5.20    0.80
   3  -3  -4    4.10    1.30
   3  -3  -4    4.40    1.00
  -3  -3   4    5.60    1.30
  -3   3   3   47.70    2.30
  -3  -3   3   34.10    1.90
   3   3  -2   39.30    2.60
  -3   3   2   43.30    2.20
  -3   3   2   42.20    2.10
   3   3  -2   34.20    2.10
  -3   3   2   35.10    2.30
  -3  -3   2   39.90    2.20
   3  -3  -2   38.80    1.50
   3  -3  -2   38.70    1.90
   3  -3  -2   39.30    1.90
  -3  -3   2   39.40    1.60
   3  -3  -2   37.20    2.30
   3  -3  -2   40.80    1.60
   3  -3  -2   38.90    2.30
  -3  -3   2   40.10    1.80
   3   3  -1 1584.04   37.30
  -3   3   1 1580.94   38.60
   3   3  -1 1560.74   37.80
  -3   3   1 1609.14   37.80
   3   3  -1 1577.84   38.90
  -3   3   1 1588.14   37.80
  -3  -3   1 1577.04   37.50
  -3  -3   1 1564.54   37.20
   3  -3  -1 1574.94   37.30
   3  -3  -1 1552.24   38.00
   3  -3  -1 1524.95   38.50
   3  -3  -1 1581.44   37.60
  -3  -3   1 1583.64   38.00
   3   3   0   35.00    2.10
   3   3   0   35.50    2.40
  -3   3   0   35.90    1.70
   3   3   0   35.20    1.40
  -3   3   0   40.30    2.40
   3   3   0   33.90    1.70
  -3   3   0   35.20    1.60
   3  -3   0   34.50    2.30
   3  -3   0   38.10    2.10
  -3  -3   0   36.00    1.50
  -3  -3   0   34.10    1.90
   3  -3   0   35.40    1.40
   3  -3   0   34.20    1.70
  -3  -3   0   34.70    1.70
   3   3   1   90.29    3.70
   3   3   1   96.39    4.10
  -3   3  -1   96.89    4.10
   3   3   1   94.19    3.40
  -3   3  -1   90.99    2.70
   3   3   1   97.09    3.20
  -3  -3  -1   93.29    3.30
  -3  -3  -1   94.29    3.00
   3  -3   1   93.19    2.70
   3  -3   1   91.79    3.70
   3  -3   1   94.09    4.10
   3  -3   1   89.09    3.20
  -3  -3  -1   96.09    3.40
   3   3   2    8.40    1.00
  -3   3  -2    9.70    1.50
   3   3   2    9.40    1.20
   3   3   2    8.80    1.40
   3  -3   2   10.10    0.60
  -3  -3  -2    9.30    1.10
   3  -3   2    9.20    1.40
  -3  -3  -2    7.60    1.00
  -3  -3  -2    9.40    1.30
  -3  -3  -2    7.50    0.90
  -3  -3  -2    8.60    0.80
   3  -3   2    8.00    1.40
   3  -3   2   11.70    1.20
  -3  -3  -2    8.90    0.80
   3   3   3    6.20    1.10
   3   3   3    4.50    0.80
  -3   3  -3    4.40    1.10
   3   3   3    5.40    0.90
  -3  -3  -3    3.40    0.70
   3  -3   3    3.50    0.50
   3  -3   3    4.10    0.80
  -3  -3  -3    5.50    0.80
  -3  -3  -3    5.90    0.90
  -3  -3  -3    6.10    1.10
   3  -3   3    5.00    1.10
  -3  -3  -3    3.90    0.90
  -3   3  -4  397.56    9.90
  -3   3  -4  371.16   11.60
   3   3   4  397.26   11.00
  -3   3  -4  419.86   11.60
   3   3   4  398.76   11.00
   3   3   4  402.16   11.20
  -3  -3  -4  398.36   11.60
  -3  -3  -4  383.96   10.90
   3  -3   4  378.06   11.70
   3  -3   4  381.36    9.90
  -3  -3  -4  386.96   10.60
  -3  -3  -4  386.06   11.00
   3  -3   4  384.76   10.80
  -3   3  -5  132.09    4.30
   3   3   5  139.89    5.00
   3   3   5  137.09    5.00
  -3   3  -5  138.79    5.00
  -3   3  -5  138.99    5.70
  -3   3  -5  143.99    5.40
   3   3   5  138.49    5.10
  -3  -3  -5  132.69    5.00
  -3  -3  -5  140.89    5.80
   3  -3   5  142.39    5.80
  -3  -3  -5  130.09    4.80
   3  -3   5  129.49    4.20
  -3  -3  -5  136.69    5.20
   3  -3   5  134.79    5.10
  -3   3  -6  120.99    5.40
   3   3   6  123.89    4.80
   3   3   6  118.39    4.50
  -3   3  -6  117.49    4.80
  -3   3  -6  124.59    4.90
   3  -3   6  114.49    5.00
  -3  -3  -6  125.89    5.60
  -3  -3  -6  123.39    4.70
  -3  -3  -6  118.29    5.10
  -3  -3  -6  120.89    4.90
   3  -3   6  118.39    5.50
   3   3   7    6.40    1.10
  -3   3  -7    7.00    1.70
   3   3   7    5.80    1.30
  -3   3  -7    6.20    1.20
  -3   3  -7    8.70    1.70
   3  -3   7    7.20    1.70
  -3  -3  -7    7.20    1.90
  -3  -3  -7    7.00    1.60
  -3  -3  -7    6.00    1.40
  -3  -3  -7    6.50    1.40
  -3   3  -8   44.20    3.30
   3   3   8   35.80    1.90
  -3  -3  -8   37.00    2.80
  -3  -3  -8   37.20    2.90
  -3  -3  -8   42.50    3.30
  -3   3  -9   12.70    2.30
  -3  -3  -9   11.50    1.90
  -3  -3  -9   12.80    2.10
  -3  -3  -9   17.00    2.70
  -3   3 -10  140.29    6.90
  -3  -3 -10  150.48    7.10
  -3  -3 -10  171.78    7.40
  -3  -3 -10  158.08    6.60
  -3   4   9   -1.00    0.60
   3   4  -9    2.00    1.60
   3  -4  -9   -0.40    0.90
   3  -4  -9   -0.10    1.00
   3  -4  -9   -1.60    0.80
   3   4  -8    0.40    1.20
  -3   4   8   -0.40    0.80
  -3   4   8   -0.40    0.60
   3  -4  -8   -0.20    0.90
  -3  -4   8    2.00    1.30
   3  -4  -8   -0.30    0.80
   3  -4  -8   -0.70    0.80
   3   4  -7    4.20    1.30
  -3   4   7    1.00    0.70
  -3   4   7    1.50    1.00
   3  -4  -7    2.10    1.10
   3  -4  -7    0.70    1.00
   3  -4  -7    2.00    1.10
  -3  -4   7    1.20    1.10
   3   4  -6    4.90    1.30
  -3   4   6    3.10    1.10
  -3   4   6    3.90    1.00
   3   4  -6    1.20    1.20
   3  -4  -6    3.90    1.10
  -3  -4   6    3.80    1.30
   3  -4  -6    2.30    1.00
   3  -4  -6    4.60    1.20
  -3  -4   6    4.40    1.40
   3   4  -5    0.20    0.90
  -3   4   5    0.60    0.70
  -3   4   5    0.90    1.00
   3  -4  -5    0.70    0.70
   3  -4  -5   -0.70    0.70
   3  -4  -5   -0.30    1.20
   3  -4  -5    0.60    0.70
  -3  -4   5    1.40    1.00
  -3  -4   5    1.20    0.80
  -3  -4   5    0.60    0.60
  -3   4   4   28.70    2.70
  -3   4   4   22.60    2.00
  -3   4   4   25.80    2.40
   3   4  -4   27.90    2.40
  -3  -4   4   29.40    2.10
   3  -4  -4   25.90    2.70
  -3  -4   4   28.00    2.90
   3  -4  -4   25.50    1.90
   3  -4  -4   24.10    1.80
  -3  -4   4   25.80    1.50
   3  -4  -4   22.60    1.80
   3   4  -3   34.90    3.60
  -3   4   3   35.00    2.60
  -3   4   3   39.80    2.40
  -3   4   3   36.90    2.50
  -3  -4   3   38.30    2.20
   3  -4  -3   40.20    1.60
   3  -4  -3   41.40    2.30
   3  -4  -3   36.80    2.10
  -3  -4   3   38.80    2.80
  -3  -4   3   39.60    1.80
   3  -4  -3   41.00    2.80
  -3   4   2   33.40    2.20
  -3   4   2   37.50    2.70
   3   4  -2   33.40    2.80
  -3  -4   2   37.90    2.10
  -3  -4   2   38.20    2.60
   3  -4  -2   38.10    2.10
   3  -4  -2   35.90    1.90
   3  -4  -2   35.60    2.40
  -3  -4   2   37.70    1.80
  -3   4   1   45.30    3.00
   3   4  -1   47.20    3.30
  -3   4   1   51.29    2.50
   3  -4  -1   43.40    2.60
   3  -4  -1   46.50    2.30
  -3  -4   1   50.69    2.80
   3  -4  -1   46.90    2.00
  -3  -4   1   43.40    2.20
  -3  -4   1   44.60    2.00
  -3   4   0    7.10    1.50
   3   4   0    6.90    1.60
  -3  -4   0    6.30    1.00
  -3  -4   0    6.80    1.20
   3  -4   0    7.20    0.80
  -3  -4   0    6.20    0.80
   3  -4   0   10.00    1.50
   3  -4   0    8.90    1.20
   3   4   1    0.90    1.00
   3   4   1    0.70    0.50
  -3   4  -1   -0.20    0.80
  -3  -4  -1    0.50    0.40
  -3  -4  -1    0.70    0.80
   3  -4   1    0.30    0.30
  -3  -4  -1    0.40    0.50
   3  -4   1    0.90    0.80
   3  -4   1    0.50    0.50
   3   4   2   52.79    2.60
   3   4   2   47.20    3.20
  -3   4  -2   53.59    3.40
   3  -4   2   47.80    1.80
  -3  -4  -2   46.40    2.50
  -3  -4  -2   50.89    2.30
   3  -4   2   51.29    3.20
   3  -4   2   50.39    2.50
  -3  -4  -2   50.49    2.70
   3   4   3   27.20    2.80
   3   4   3   21.00    1.90
   3  -4   3   24.30    2.70
  -3  -4  -3   26.10    2.40
   3  -4   3   24.20    1.90
  -3  -4  -3   24.50    1.70
  -3  -4  -3   25.10    1.90
   3   4   4   97.49    4.60
   3   4   4   97.39    4.40
   3   4   4   97.29    4.30
  -3  -4  -4  104.79    4.20
   3  -4   4  100.89    4.20
  -3  -4  -4  100.89    4.00
  -3  -4  -4   92.89    4.50
  -3  -4  -4   98.29    3.60
   3  -4   4  102.89    5.10
   3   4   5   45.20    2.80
   3   4   5   44.60    2.90
  -3   4  -5   44.10    3.40
  -3   4  -5   45.60    2.90
  -3  -4  -5   46.30    2.70
  -3  -4  -5   40.80    3.30
  -3  -4  -5   45.30    2.50
  -3  -4  -5   47.70    2.90
   3  -4   5   48.90    3.70
   3  -4   5   49.50    3.00
   3   4   6    3.00    1.00
  -3   4  -6    3.30    1.30
   3   4   6    1.70    1.00
   3  -4   6    2.90    1.20
  -3  -4  -6    2.50    1.20
  -3  -4  -6    3.30    1.10
  -3  -4  -6    3.70    2.50
  -3  -4  -6    4.40    1.20
   3   4   7    5.70    1.50
  -3   4  -7    5.80    1.60
   3   4   7    8.00    1.40
  -3  -4  -7    8.40    1.60
  -3  -4  -7   11.70    2.00
  -3  -4  -7   10.30    1.80
   3  -4   7    8.10    1.80
  -3   4  -8   15.50    2.40
   3   4   8   15.30    2.20
   3   4   8   10.60    1.50
  -3  -4  -8    9.70    1.90
  -3  -4  -8   17.70    2.40
  -3  -4  -8   15.70    2.20
   3  -4   8   16.30    2.50
  -3   4  -9    2.20    1.80
   3   4   9    2.70    0.90
  -3  -4  -9    5.40    1.70
  -3  -4  -9    3.50    1.50
  -3  -4  -9    2.00    1.30
   3   5  -7    1.70    1.30
  -3   5   7    3.50    1.10
   3  -5  -7    2.00    1.20
   3  -5  -7    2.00    1.20
   3  -5  -7    3.30    1.30
  -3  -5   7    3.80    1.50
  -3   5   6    0.90    0.80
   3   5  -6   -0.20    0.90
   3  -5  -6    0.70    0.90
   3  -5  -6    0.00    0.90
   3  -5  -6    1.00    1.00
  -3  -5   6    0.50    1.10
   3  -5  -6    0.20    0.90
  -3   5   5   12.10    1.90
   3  -5  -5   13.00    1.20
   3  -5  -5   12.40    1.80
   3  -5  -5   15.10    1.90
  -3  -5   5   14.50    2.10
   3   5  -4    0.60    1.10
  -3   5   4   -0.20    0.70
   3  -5  -4    0.10    0.70
  -3  -5   4    2.00    1.00
   3  -5  -4    1.60    0.80
  -3  -5   4   -0.40    1.10
  -3   5   3    7.80    1.50
  -3  -5   3    9.20    2.00
   3  -5  -3    5.90    1.30
   3  -5  -3    5.90    1.00
  -3  -5   3    4.00    1.20
  -3   5   2    5.80    1.30
  -3  -5   2    6.60    1.20
  -3  -5   2    6.50    1.60
   3  -5  -2    3.70    0.80
   3  -5  -2    4.30    1.00
   3  -5  -2    4.00    1.40
  -3  -5   2    5.50    0.90
   3  -5  -1    0.20    0.50
  -3  -5   1    0.80    0.90
  -3  -5   1   -0.20    0.50
  -3  -5   1    1.10    0.60
   3  -5  -1   -0.10    0.60
   3  -5  -1    1.10    1.10
  -3  -5   0   27.50    1.70
  -3  -5   0   24.50    1.90
   3  -5   0   25.80    2.00
   3  -5   0   25.90    2.70
  -3  -5   0   25.70    2.60
  -3  -5  -1   49.90    3.00
  -3  -5  -1   44.90    2.30
   3  -5   1   51.49    3.50
   3  -5   1   47.20    2.70
  -3  -5  -1   47.00    2.70
   3   5   2   36.90    4.20
  -3  -5  -2   31.60    2.30
   3  -5   2   34.80    3.00
   3  -5   2   34.30    2.40
  -3  -5  -2   32.60    2.00
  -3  -5  -2   33.20    2.50
   3   5   3   12.40    1.90
  -3  -5  -3   13.40    1.90
   3  -5   3   12.40    1.70
  -3  -5  -3   14.00    1.80
  -3  -5  -3   13.60    1.60
   3   5   4   85.59    4.30
  -3  -5  -4   80.29    3.60
   3  -5   4   84.19    4.20
  -3  -5  -4   89.49    4.10
   3   5   5    5.60    1.40
  -3  -5  -5    7.30    1.40
  -3  -5  -5    3.40    1.20
   3  -5   5    6.90    1.60
  -3   5  -6    5.70    1.60
   3   5   6    7.60    1.60
  -3  -5  -6    3.90    1.00
   3  -5   6   10.10    2.00
  -3  -5  -6    6.70    1.20
  -3  -5  -6   10.30    1.60
  -3  -5  -6    9.00    1.70
  -3   5  -7   -0.10    1.30
   3   5   7    0.10    0.70
  -3  -5  -7   -0.20    0.90
  -3  -5  -7   -1.10    0.80
   3  -5   7    1.30    1.30
  -3  -5  -7    0.20    0.90
  -3   6   5    6.00    1.70
   3  -6  -5    7.60    1.40
  -3  -6   5    8.10    1.80
   3  -6  -5    9.90    1.90
  -3   6   4    1.10    1.00
  -3  -6   4    0.30    1.00
   3  -6  -4    0.20    0.70
   3  -6  -4    1.40    1.10
  -3   6   3    6.10    1.50
   3  -6  -3    7.60    1.60
  -3  -6   3    6.50    1.50
   3  -6  -2   70.59    3.70
  -3  -6   2   71.49    3.80
  -3  -6   1    1.20    1.00
   3  -6  -1    2.10    1.00
  -3  -6   0   34.40    2.60
   3  -6   0   35.60    2.60
   3  -6   1    5.90    1.40
  -3  -6  -1    4.40    1.20
  -3  -6  -1    7.20    1.20
  -3  -6  -2    2.10    0.90
   3  -6   2    0.50    0.90
  -3  -6  -2    0.70    1.00
  -3  -6  -3   -0.30    0.80
  -3  -6  -3   -0.10    0.60
   3  -6   3   -0.20    1.00
   3   6   4   12.80    2.20
   3  -6   4   10.00    2.00
  -3  -6  -4    9.80    1.50
  -3  -6  -4   11.40    1.90
  -3  -6  -5   17.80    2.40
   3  -6   5   17.00    2.50
   4   0 -11   -0.80    1.40
   4   0 -11   -0.80    1.10
   4   0 -10    7.30    1.90
   4   0 -10    6.80    2.10
   4   0  -9   -0.90    0.80
   4   0  -9    0.40    1.20
   4   0  -8  381.46   12.20
   4   0  -8  390.76   11.70
   4   0  -8  380.86   11.90
   4   0  -7   -0.60    0.50
   4   0  -7   -0.10    0.70
   4   0  -7    0.20    0.90
   4   0  -6  356.36    9.00
   4   0  -6  354.06   10.70
   4   0  -6  377.56   10.50
   4   0  -6  365.56   10.50
   4   0  -5    0.40    0.50
   4   0  -5    0.10    0.50
   4   0  -5   -0.10    0.20
   4   0  -5    0.20    0.50
   4   0  -4   18.00    1.30
   4   0  -4   18.40    1.30
   4   0  -4   19.80    1.50
  -4   0   4   18.70    1.40
   4   0  -3    0.20    0.30
  -4   0   3   -0.10    0.30
   4   0  -3   -0.40    0.20
   4   0  -3    0.30    0.30
  -4   0   3   -0.10    0.20
   4   0  -3    0.10    0.10
  -4   0   2 4804.72  121.19
   4   0  -2 4899.31  117.99
   4   0  -2 4835.02  120.79
   4   0  -2 4741.93  117.19
  -4   0   2 4919.71  122.19
  -4   0   2 4626.44  116.19
   4   0  -2 5039.80  116.69
   4   0  -1   -0.20    0.20
   4   0  -1    0.10    0.10
  -4   0   1    0.10    0.10
  -4   0   1    0.00    0.20
  -4   0   1    0.80    0.20
   4   0  -1    0.00    0.10
   4   0   0 1096.89   28.50
   4   0   0 1264.77   26.70
   4   0   0 1100.89   28.20
  -4   0   0 1177.68   27.60
  -4   0   0 1125.29   28.20
  -4   0   0 1079.89   28.30
  -4   0   0 1172.38   27.60
   4   0   0 1179.28   28.10
  -4   0   0 1100.59   28.10
  -4   0  -1    0.10    0.20
  -4   0  -1    0.10    0.10
   4   0   1    0.20    0.20
  -4   0  -1    0.40    0.20
  -4   0  -1    0.00    0.20
   4   0   1    0.20    0.10
  -4   0  -1    0.00    0.10
   4   0   1    0.20    0.20
   4   0   1    0.00    0.10
  -4   0  -2    0.10    0.30
   4   0   2    0.80    0.10
  -4   0  -2    0.00    0.30
   4   0   2    0.30    0.10
  -4   0  -2    0.20    0.10
  -4   0  -2    4.10    0.60
   4   0   2    0.20    0.30
  -4   0  -2    0.20    0.20
  -4   0  -3   -0.10    0.10
  -4   0  -3   -0.20    0.30
  -4   0  -3   -0.20    0.30
  -4   0  -3    0.10    0.20
   4   0   3   -0.10    0.10
  -4   0  -3    0.60    0.40
   4   0   3   -0.40    0.30
  -4   0  -4  572.94   14.80
  -4   0  -4  571.94   14.70
  -4   0  -4  560.04   14.70
   4   0   4  577.74   13.80
   4   0   4  584.94   14.80
  -4   0  -4  557.24   13.60
  -4   0  -4  548.05   14.30
  -4   0  -5   -0.30    0.60
  -4   0  -5    0.60    0.50
   4   0   5    0.50    0.30
  -4   0  -5   -0.20    0.20
  -4   0  -5    0.00    0.40
   4   0   6  396.76    9.90
  -4   0  -6  380.26   10.70
  -4   0  -6  374.46    9.80
  -4   0  -6  386.86   11.30
  -4   0  -6  389.26   11.40
  -4   0  -7   -0.30    0.50
  -4   0  -7   -0.10    0.90
  -4   0  -7   -0.40    0.60
  -4   0  -8   70.49    4.30
  -4   0  -8   73.79    3.70
  -4   0  -8   71.99    4.20
  -4   0  -9    0.00    1.20
  -4   0  -9   -1.40    0.70
  -4   0 -10    0.50    1.00
  -4   0 -10    1.90    1.60
  -4   0 -11   -0.90    0.90
  -4   0 -11   -0.20    1.60
   4   1 -11   44.80    3.80
   4   1 -11   38.80    4.20
   4  -1 -11   48.90    4.90
   4  -1 -11   45.70    4.50
   4   1 -10   15.10    2.40
   4   1 -10   15.50    2.60
   4  -1 -10   15.90    2.70
   4  -1 -10   13.20    2.40
   4  -1 -10   13.50    1.80
   4   1  -9  193.58    7.50
   4   1  -9  184.18    7.20
   4  -1  -9  193.68    6.30
   4  -1  -9  198.18    7.70
   4  -1  -9  196.48    7.70
   4   1  -8   21.70    2.60
   4   1  -8   24.30    2.50
   4   1  -8   17.10    2.10
   4  -1  -8   19.70    2.60
   4  -1  -8   19.10    2.50
   4  -1  -8   19.30    2.30
   4  -1  -8   20.90    1.80
   4   1  -7  397.46   11.80
   4   1  -7  411.26   11.50
   4   1  -7  392.86   11.30
   4  -1  -7  386.46   10.80
   4  -1  -7  384.66   12.20
   4  -1  -7  394.26   10.50
   4  -1  -7  383.36   11.70
   4  -1  -7  394.26   11.70
   4   1  -6   20.00    2.00
   4   1  -6   21.00    1.30
   4   1  -6   20.20    1.80
   4   1  -6   21.40    1.70
  -4   1   6   19.30    1.30
   4  -1  -6   17.50    1.40
   4  -1  -6   21.80    2.10
   4  -1  -6   17.80    1.30
   4  -1  -6   12.60    1.60
   4  -1  -6   20.40    2.30
  -4   1   5   52.09    2.10
   4   1  -5   52.49    2.30
   4   1  -5   51.79    2.60
   4   1  -5   50.09    2.40
   4   1  -5   54.99    2.20
  -4  -1   5   53.79    2.40
   4  -1  -5   53.19    2.70
   4  -1  -5   52.09    2.10
   4  -1  -5   51.09    2.60
   4  -1  -5   49.70    2.20
   4  -1  -5   52.39    2.90
   4   1  -4  158.08    5.20
   4   1  -4  167.68    4.80
  -4   1   4  161.98    5.40
  -4   1   4  156.38    4.20
   4   1  -4  156.08    4.70
  -4   1   4  160.28    4.70
   4   1  -4  162.18    5.10
   4   1  -4  168.78    4.90
  -4   1   4  163.58    4.10
  -4  -1   4  156.28    4.70
   4  -1  -4  156.08    4.70
   4  -1  -4  159.58    4.60
  -4  -1   4  162.28    5.20
  -4  -1   4  161.08    4.80
   4  -1  -4  156.68    5.10
   4  -1  -4  161.28    5.10
   4  -1  -4  168.58    5.50
   4   1  -3  828.52   19.70
  -4   1   3  843.42   19.50
  -4   1   3  809.32   19.30
   4   1  -3  820.62   20.20
   4   1  -3  827.12   20.10
  -4   1   3  832.32   20.50
  -4   1   3  810.62   19.90
   4   1  -3  831.02   20.10
   4  -1  -3  820.92   19.70
  -4  -1   3  829.32   20.20
   4  -1  -3  822.02   19.40
   4  -1  -3  813.12   20.60
   4  -1  -3  812.52   19.90
   4  -1  -3  801.92   20.20
  -4  -1   3  813.52   19.80
  -4  -1   3  829.12   19.80
   4  -1  -3  805.42   20.00
  -4   1   2   52.09    2.20
   4   1  -2   50.89    1.90
  -4   1   2   50.29    1.70
  -4   1   2   51.29    1.90
  -4   1   2   49.70    1.60
   4   1  -2   49.60    1.90
   4   1  -2   49.00    2.00
  -4  -1   2   51.29    1.90
  -4  -1   2   50.49    1.60
   4  -1  -2   51.59    1.80
  -4  -1   2   52.19    1.70
   4  -1  -2   49.80    2.10
   4  -1  -2   51.99    1.70
   4  -1  -2   51.19    1.90
   4  -1  -2   51.99    1.80
   4  -1  -2   50.39    1.80
  -4   1   1 1624.14   38.00
  -4   1   1 1636.74   38.00
  -4   1   1 1592.84   37.90
  -4   1   1 1657.03   38.30
   4   1  -1 1542.45   39.80
   4  -1  -1 1607.44   37.90
   4  -1  -1 1631.74   38.20
  -4  -1   1 1681.43   38.00
  -4  -1   1 1546.55   40.90
   4  -1  -1 1650.13   38.00
  -4  -1   1 1549.05   40.30
   4  -1  -1 1683.43   38.10
   4  -1  -1 1574.84   38.10
  -4   1   0    1.40    0.40
   4   1   0    0.70    0.20
   4   1   0    0.90    0.30
  -4   1   0    0.70    0.20
   4   1   0    1.30    0.10
  -4   1   0    0.60    0.40
  -4  -1   0    0.90    0.30
   4  -1   0    0.90    0.10
  -4  -1   0    0.80    0.30
   4  -1   0    1.40    0.40
   4  -1   0    0.70    0.20
  -4  -1   0    1.10    0.20
   4  -1   0    1.00    0.20
   4  -1   0    0.80    0.20
  -4  -1   0    0.70    0.20
   4  -1   0    0.70    0.40
   4   1   1    5.60    0.60
   4   1   1    6.70    0.50
  -4   1  -1    5.70    0.70
   4   1   1    6.80    0.70
  -4   1  -1    6.10    0.70
  -4  -1  -1    6.00    0.70
   4  -1   1    6.80    0.80
  -4  -1  -1    7.10    0.60
  -4  -1  -1    7.00    0.50
   4  -1   1    8.80    0.70
  -4  -1  -1    6.40    0.40
  -4  -1  -1    6.70    0.70
  -4  -1  -1    6.70    0.50
   4  -1   1    7.50    0.60
  -4   1  -2   30.20    1.40
   4   1   2   31.20    1.50
  -4   1  -2   31.30    1.40
  -4   1  -2   33.20    1.10
   4   1   2   34.90    1.40
  -4   1  -2   31.40    1.60
   4   1   2   32.20    1.40
   4  -1   2   33.10    1.50
  -4  -1  -2   31.40    1.40
   4  -1   2   32.60    1.70
   4  -1   2   32.80    1.40
  -4  -1  -2   32.90    1.40
  -4  -1  -2   29.30    1.50
  -4  -1  -2   33.00    1.40
  -4  -1  -2   30.40    1.60
  -4  -1  -2   32.00    1.30
  -4   1  -3  391.06   10.00
   4   1   3  386.36   10.00
  -4   1  -3  378.16   10.50
  -4   1  -3  397.46   10.10
  -4   1  -3  386.36    9.70
  -4   1  -3  386.06   10.50
   4   1   3  402.96   10.00
   4   1   3  399.16   10.30
  -4  -1  -3  391.66   10.50
   4  -1   3  401.16   10.20
  -4  -1  -3  388.86   10.70
   4  -1   3  389.86   10.20
  -4  -1  -3  381.66   10.20
  -4  -1  -3  386.16   10.10
  -4  -1  -3  399.16   10.10
  -4  -1  -3  384.16    9.90
   4  -1   3  402.46   10.60
  -4   1  -4   30.60    1.50
  -4   1  -4   39.30    2.00
  -4   1  -4   33.50    2.00
  -4   1  -4   33.40    2.10
  -4   1  -4   31.50    1.50
   4   1   4   33.70    1.50
   4   1   4   33.40    1.90
  -4  -1  -4   35.70    1.80
  -4  -1  -4   31.40    2.10
   4  -1   4   32.70    2.00
   4  -1   4   33.90    1.80
  -4  -1  -4   35.30    1.60
  -4  -1  -4   32.50    2.00
  -4  -1  -4   32.20    1.80
   4   1   5   42.70    1.40
  -4   1  -5   44.20    2.40
   4   1   5   43.10    1.60
  -4   1  -5   44.50    2.00
  -4   1  -5   43.60    2.40
  -4   1  -5   39.80    1.70
   4  -1   5   42.40    2.10
  -4  -1  -5   43.20    2.50
  -4  -1  -5   40.80    2.10
  -4  -1  -5   43.20    2.70
  -4  -1  -5   40.30    2.20
  -4   1  -6   14.40    1.50
  -4   1  -6   13.60    1.70
  -4   1  -6   15.20    1.90
   4  -1   6   15.40    1.50
  -4  -1  -6   16.20    2.00
  -4  -1  -6   13.90    2.00
  -4  -1  -6   15.60    1.60
  -4  -1  -6   15.80    1.80
  -4   1  -7    3.10    1.20
  -4   1  -7    3.00    1.00
  -4   1  -7    4.50    1.00
  -4  -1  -7    2.60    0.90
   4  -1   7    2.50    0.80
  -4  -1  -7    2.90    1.00
  -4  -1  -7    2.50    1.30
  -4  -1  -7    3.60    0.90
  -4  -1  -7    3.70    1.30
  -4   1  -8   11.00    1.90
  -4   1  -8   15.30    2.20
  -4   1  -8   14.90    1.90
  -4  -1  -8   14.20    2.30
  -4  -1  -8   15.20    2.00
  -4  -1  -8   13.40    1.50
  -4  -1  -8   14.50    1.80
  -4  -1  -8   16.60    2.50
  -4   1  -9   82.59    4.80
  -4   1  -9   88.89    4.20
  -4  -1  -9   87.19    3.80
  -4  -1  -9   89.79    5.30
  -4  -1  -9   89.69    4.50
  -4   1 -10    6.40    2.00
  -4   1 -10    4.70    1.50
  -4  -1 -10    6.30    1.70
  -4  -1 -10    4.90    1.80
  -4  -1 -10    6.90    1.40
  -4   1 -11   65.79    5.10
  -4  -1 -11   66.09    3.70
  -4  -1 -11   66.59    4.40
  -4  -1 -11   62.29    5.00
   4   2 -11    0.30    1.20
   4   2 -11   -0.30    1.50
   4  -2 -11    1.30    1.10
   4  -2 -11    0.40    1.30
   4  -2 -11   -1.50    1.00
   4   2 -10   52.29    3.70
   4   2 -10   50.19    3.80
   4  -2 -10   44.10    3.60
   4  -2 -10   47.10    3.90
   4  -2 -10   49.00    3.00
   4   2  -9   69.09    3.90
   4   2  -9   67.79    4.00
   4  -2  -9   71.79    4.20
   4  -2  -9   72.79    3.50
   4  -2  -9   77.29    4.40
   4  -2  -9   64.89    3.70
   4   2  -8  186.48    6.60
   4   2  -8  177.98    7.00
   4   2  -8  169.38    6.40
   4  -2  -8  178.48    6.30
   4  -2  -8  176.88    7.00
   4  -2  -8  172.28    5.90
   4  -2  -8  174.58    6.80
  -4   2   7   78.19    3.40
   4   2  -7   76.59    3.30
   4   2  -7   80.79    4.00
   4   2  -7   78.99    3.60
   4   2  -7   71.99    3.60
   4  -2  -7   79.49    3.60
   4  -2  -7   76.89    4.00
  -4  -2   7   77.99    3.50
   4  -2  -7   79.39    4.50
   4  -2  -7   75.09    3.30
   4  -2  -7   78.19    3.90
  -4   2   6   37.40    2.20
  -4   2   6   40.50    1.60
   4   2  -6   35.30    2.30
   4   2  -6   40.90    2.20
   4   2  -6   42.90    2.60
   4   2  -6   42.00    2.40
   4  -2  -6   33.20    2.80
  -4  -2   6   38.80    2.40
   4  -2  -6   36.40    2.40
  -4  -2   6   40.50    2.20
   4  -2  -6   39.00    2.50
   4  -2  -6   38.30    2.30
  -4   2   5   55.79    2.20
   4   2  -5   48.80    2.70
   4   2  -5   55.09    2.50
  -4   2   5   50.89    2.60
  -4   2   5   54.99    1.90
   4   2  -5   53.79    2.40
   4   2  -5   55.19    2.80
   4  -2  -5   53.99    2.60
   4  -2  -5   56.59    2.90
  -4  -2   5   55.99    2.40
   4  -2  -5   50.29    2.60
  -4  -2   5   58.89    2.60
   4  -2  -5   54.59    3.20
  -4   2   4   69.19    2.40
   4   2  -4   67.59    3.10
  -4   2   4   73.39    2.70
   4   2  -4   71.49    2.70
   4   2  -4   72.79    3.10
  -4   2   4   68.39    2.90
   4   2  -4   69.79    3.10
  -4  -2   4   68.09    2.50
  -4  -2   4   69.59    3.10
   4  -2  -4   66.99    3.00
  -4  -2   4   74.29    2.80
   4  -2  -4   68.49    2.80
   4  -2  -4   70.19    2.80
   4  -2  -4   70.09    3.40
   4   2  -3  223.38    6.70
  -4   2   3  221.38    6.30
  -4   2   3  232.48    7.70
   4   2  -3  223.78    7.00
   4   2  -3  228.68    6.60
  -4   2   3  233.78    6.40
  -4   2   3  233.78    6.60
  -4  -2   3  219.88    6.70
  -4  -2   3  228.88    6.20
   4  -2  -3  218.38    7.00
   4  -2  -3  224.58    6.30
  -4  -2   3  224.48    6.00
   4  -2  -3  220.68    6.60
   4  -2  -3  228.98    6.40
   4  -2  -3  220.48    6.40
   4  -2  -3  224.58    6.40
  -4   2   2  947.61   23.70
   4   2  -2  967.80   23.00
  -4   2   2  971.60   23.20
   4   2  -2  959.50   23.70
  -4   2   2  943.41   23.00
  -4   2   2  932.51   23.10
  -4  -2   2  965.30   22.70
  -4  -2   2  951.50   22.50
   4  -2  -2  945.91   22.90
   4  -2  -2  931.41   22.80
   4  -2  -2  934.71   23.50
  -4  -2   2  946.21   23.20
   4  -2  -2  949.90   23.10
   4  -2  -2  921.51   23.20
   4   2  -1   67.79    2.90
  -4   2   1   67.79    2.40
   4   2  -1   65.69    2.00
  -4   2   1   67.49    2.40
  -4   2   1   65.29    2.70
  -4   2   1   61.69    2.70
   4   2  -1   72.19    2.30
   4  -2  -1   64.19    2.60
  -4  -2   1   68.79    2.40
  -4  -2   1   69.59    2.20
   4  -2  -1   69.39    2.30
   4  -2  -1   68.29    2.30
  -4  -2   1   69.69    2.20
   4  -2  -1   67.99    2.10
   4  -2  -1   67.39    2.00
   4  -2  -1   64.89    2.70
   4   2   0  106.49    3.90
   4   2   0  110.29    2.70
  -4   2   0  104.59    3.70
   4   2   0  111.89    3.50
   4   2   0  110.69    3.20
  -4   2   0  108.49    3.20
  -4  -2   0  104.39    3.10
   4  -2   0  106.89    2.90
   4  -2   0  104.69    3.50
   4  -2   0  107.79    3.20
  -4  -2   0  108.59    3.30
   4  -2   0  111.49    3.90
  -4  -2   0  113.19    3.30
   4   2   1  392.26   10.30
  -4   2  -1  376.26   10.20
  -4   2  -1  380.16    9.90
   4   2   1  386.16    9.50
   4   2   1  377.76    9.80
   4   2   1  385.76   10.00
  -4   2  -1  381.66    9.10
  -4  -2  -1  372.76    8.90
  -4  -2  -1  375.06    9.50
   4  -2   1  367.06    9.00
  -4  -2  -1  377.36    9.80
   4  -2   1  359.76   10.00
   4  -2   1  381.26    9.60
  -4  -2  -1  391.06    9.80
   4  -2   1  377.36   10.40
  -4  -2  -1  383.56    9.10
   4   2   2   90.89    3.10
   4   2   2   87.09    3.10
  -4   2  -2   92.99    3.30
   4   2   2   93.29    3.40
  -4   2  -2   88.89    3.40
  -4  -2  -2   91.29    3.40
  -4  -2  -2   86.49    3.20
   4  -2   2   90.29    3.00
   4  -2   2   91.29    2.40
  -4  -2  -2   92.09    2.90
   4  -2   2   95.19    3.60
  -4  -2  -2   89.79    3.00
  -4  -2  -2   92.89    3.10
   4   2   3   58.79    2.70
   4   2   3   62.69    2.50
   4   2   3   61.09    2.50
  -4   2  -3   56.49    2.60
  -4   2  -3   62.09    1.90
   4  -2   3   64.99    2.90
  -4  -2  -3   55.89    2.40
  -4  -2  -3   59.79    2.70
  -4  -2  -3   57.59    2.50
   4  -2   3   57.69    2.40
  -4  -2  -3   61.39    2.50
   4  -2   3   56.09    2.90
   4  -2   3   58.99    1.90
  -4  -2  -3   60.79    2.80
   4   2   4  259.17    7.40
  -4   2  -4  244.68    8.00
  -4   2  -4  254.77    7.60
  -4   2  -4  262.97    6.90
   4   2   4  254.27    7.50
  -4   2  -4  271.77    7.60
  -4  -2  -4  264.67    7.20
  -4  -2  -4  254.37    7.60
  -4  -2  -4  263.07    8.10
   4  -2   4  256.07    7.90
  -4  -2  -4  255.67    8.00
  -4  -2  -4  263.47    7.50
   4  -2   4  268.97    7.60
  -4   2  -5   64.89    3.00
   4   2   5   67.09    2.90
  -4   2  -5   68.29    3.40
  -4   2  -5   63.89    2.80
   4   2   5   64.09    2.70
  -4   2  -5   65.09    2.50
  -4  -2  -5   70.79    3.00
   4  -2   5   70.09    3.60
   4  -2   5   66.59    3.10
  -4  -2  -5   61.99    2.70
   4  -2   5   68.99    3.30
  -4  -2  -5   67.89    3.50
  -4  -2  -5   69.99    3.60
  -4  -2  -5   66.29    3.10
  -4   2  -6   12.40    1.90
  -4   2  -6   12.00    1.30
  -4   2  -6   10.90    1.20
   4   2   6   12.00    1.20
   4   2   6   12.60    1.10
  -4   2  -6   12.10    1.70
  -4  -2  -6   14.50    1.80
  -4  -2  -6    9.90    1.40
  -4  -2  -6   11.20    1.80
   4  -2   6   14.30    1.80
  -4  -2  -6   13.90    2.00
  -4  -2  -6   14.70    1.50
   4   2   7   60.49    2.20
  -4   2  -7   56.99    2.60
  -4   2  -7   58.39    2.80
  -4   2  -7   57.19    3.50
  -4   2  -7   64.09    3.50
  -4  -2  -7   58.19    3.80
  -4  -2  -7   60.59    3.20
  -4  -2  -7   59.59    2.90
  -4  -2  -7   61.39    3.80
  -4  -2  -7   59.39    3.30
  -4   2  -8   68.59    3.90
  -4   2  -8   79.09    3.70
  -4  -2  -8   72.99    3.70
  -4  -2  -8   68.89    4.40
  -4  -2  -8   66.79    3.80
  -4  -2  -8   73.39    3.40
  -4  -2  -8   71.09    4.40
  -4   2  -9   96.69    5.20
  -4  -2  -9  101.19    5.00
  -4  -2  -9  105.89    4.40
  -4  -2  -9   95.29    4.70
  -4  -2  -9  107.69    5.70
  -4   2 -10   38.80    3.90
  -4  -2 -10   48.10    3.40
  -4  -2 -10   47.10    3.10
  -4  -2 -10   48.20    3.70
  -4  -2 -10   44.20    4.40
  -4   2 -11   17.90    3.10
  -4  -2 -11   14.20    3.00
  -4  -2 -11   21.10    3.10
   4   3 -10    7.00    1.90
   4  -3 -10    8.70    1.90
   4  -3 -10    7.00    1.80
   4  -3 -10    9.50    2.20
  -4   3   9   17.20    2.10
   4   3  -9   14.40    2.30
   4  -3  -9   19.20    2.40
   4  -3  -9   18.40    2.70
   4  -3  -9   21.30    2.60
   4   3  -8   -0.20    1.00
  -4   3   8   -0.20    0.70
   4   3  -8    0.50    0.80
  -4   3   8   -0.40    0.40
   4  -3  -8    1.30    0.90
   4  -3  -8   -0.50    0.70
   4  -3  -8   -0.20    0.80
  -4  -3   8    1.20    0.80
   4   3  -7    6.70    1.40
   4   3  -7    6.80    1.60
  -4   3   7    5.00    1.40
  -4   3   7    5.60    1.00
   4   3  -7    5.30    1.20
   4   3  -7    4.20    1.40
   4  -3  -7    6.80    1.40
   4  -3  -7    5.00    1.40
  -4  -3   7    6.50    1.50
   4  -3  -7    5.30    2.40
   4  -3  -7    6.60    1.50
  -4  -3   7    7.40    1.30
   4   3  -6   19.30    1.60
   4   3  -6   21.60    2.40
   4   3  -6   23.00    2.20
   4   3  -6   19.30    2.20
  -4   3   6   19.40    1.50
  -4   3   6   21.80    2.20
   4  -3  -6   21.40    2.70
  -4  -3   6   19.60    1.90
   4  -3  -6   17.80    2.00
   4  -3  -6   20.70    2.20
  -4  -3   6   18.70    2.00
   4  -3  -6   20.10    2.00
   4   3  -5   23.00    1.80
  -4   3   5   26.70    2.40
   4   3  -5   22.00    2.30
  -4   3   5   22.50    1.60
   4   3  -5   21.80    2.30
  -4   3   5   20.50    1.60
  -4  -3   5   20.20    1.90
   4  -3  -5   21.70    1.80
  -4  -3   5   18.60    2.10
  -4  -3   5   19.60    1.50
   4  -3  -5   25.80    1.90
   4  -3  -5   25.30    2.70
   4  -3  -5   24.00    1.90
  -4   3   4   62.09    2.90
   4   3  -4   68.09    3.30
  -4   3   4   71.29    3.30
   4   3  -4   70.39    3.60
  -4   3   4   66.49    3.00
  -4  -3   4   67.99    2.50
   4  -3  -4   63.29    3.10
   4  -3  -4   65.79    3.60
  -4  -3   4   69.79    2.90
   4  -3  -4   68.49    3.00
  -4  -3   4   65.99    3.40
   4  -3  -4   73.69    3.00
   4   3  -3    1.50    0.90
  -4   3   3    1.20    0.80
  -4   3   3    2.20    0.70
  -4   3   3    2.80    0.70
   4  -3  -3    3.00    0.70
  -4  -3   3    2.80    0.90
  -4  -3   3    2.60    0.50
   4  -3  -3    2.50    1.00
   4  -3  -3    1.80    0.60
   4  -3  -3    2.60    0.70
  -4  -3   3    3.30    0.70
  -4   3   2   62.39    2.60
   4   3  -2   59.39    2.50
  -4   3   2   60.79    2.70
  -4   3   2   58.29    2.90
   4   3  -2   61.09    3.30
   4  -3  -2   54.79    2.80
   4  -3  -2   57.89    2.40
   4  -3  -2   59.39    2.10
   4  -3  -2   60.39    2.40
  -4  -3   2   58.99    2.10
   4  -3  -2   60.09    2.10
   4  -3  -2   58.69    2.90
  -4  -3   2   61.09    2.40
  -4  -3   2   56.69    2.70
  -4   3   1   32.60    1.80
  -4   3   1   30.30    2.20
   4   3  -1   31.70    2.40
   4   3  -1   33.90    1.90
   4   3  -1   31.70    1.50
  -4   3   1   32.80    1.80
   4  -3  -1   32.70    1.70
  -4  -3   1   33.40    1.50
  -4  -3   1   32.60    1.90
   4  -3  -1   33.00    2.20
   4  -3  -1   33.10    2.00
   4  -3  -1   32.30    1.50
  -4  -3   1   33.20    1.60
   4   3   0    0.90    0.60
  -4   3   0    0.00    0.60
   4   3   0    0.30    0.60
   4   3   0    0.30    0.30
  -4   3   0    0.50    0.40
   4   3   0    0.50    0.20
  -4   3   0    0.40    0.30
   4  -3   0    0.80    0.30
   4  -3   0    0.30    0.30
  -4  -3   0    0.80    0.40
   4  -3   0    0.00    0.50
  -4  -3   0    1.60    0.60
  -4  -3   0    1.00    0.40
   4  -3   0    0.90    0.70
   4   3   1  145.29    4.70
   4   3   1  144.69    5.00
  -4   3  -1  148.29    4.10
   4   3   1  155.68    5.50
   4   3   1  146.29    4.40
  -4   3  -1  147.79    5.40
   4  -3   1  147.29    4.50
  -4  -3  -1  149.19    4.40
   4  -3   1  149.69    5.10
   4  -3   1  144.89    3.90
  -4  -3  -1  147.79    4.70
   4  -3   1  148.79    5.50
  -4  -3  -1  142.59    4.60
   4   3   2   38.40    2.10
   4   3   2   36.70    1.90
   4   3   2   39.50    2.40
  -4   3  -2   35.50    2.40
   4  -3   2   39.90    1.90
  -4  -3  -2   36.10    1.80
  -4  -3  -2   34.80    1.10
  -4  -3  -2   36.30    1.40
  -4  -3  -2   38.00    2.00
  -4  -3  -2   39.20    1.50
  -4  -3  -2   38.60    2.20
   4  -3   2   35.70    1.30
   4  -3   2   39.20    2.40
  -4  -3  -2   33.90    1.80
   4   3   3    3.10    0.80
  -4   3  -3    2.10    0.90
   4   3   3    2.70    0.90
   4   3   3    3.30    0.90
  -4  -3  -3    4.10    0.80
   4  -3   3    3.70    0.50
  -4  -3  -3    4.40    0.90
  -4  -3  -3    3.90    0.70
  -4  -3  -3    3.70    1.00
  -4  -3  -3    2.90    0.80
   4  -3   3    2.70    1.00
   4  -3   3    3.60    0.80
   4   3   4   72.49    3.40
   4   3   4   72.59    3.20
  -4   3  -4   69.29    2.40
  -4   3  -4   72.09    3.70
  -4   3  -4   74.99    3.60
   4   3   4   72.99    3.30
   4  -3   4   80.59    4.00
   4  -3   4   68.69    2.40
  -4  -3  -4   73.49    3.40
  -4  -3  -4   68.39    2.90
  -4  -3  -4   81.59    3.90
  -4  -3  -4   71.19    3.20
   4  -3   4   67.39    3.20
   4   3   5   47.00    2.70
  -4   3  -5   50.09    2.90
  -4   3  -5   48.00    2.70
   4   3   5   49.70    2.80
   4   3   5   46.90    2.60
  -4   3  -5   49.60    3.20
  -4  -3  -5   44.60    2.50
   4  -3   5   52.79    2.90
  -4  -3  -5   44.70    2.60
  -4  -3  -5   47.70    2.90
  -4  -3  -5   53.29    3.30
   4  -3   5   45.50    3.20
  -4   3  -6   89.39    4.00
  -4   3  -6   90.39    4.10
   4   3   6   84.29    3.90
   4   3   6   84.99    3.70
  -4   3  -6   93.79    4.70
   4  -3   6   94.19    4.80
   4  -3   6   86.99    4.20
  -4  -3  -6   96.79    4.80
  -4  -3  -6   90.69    4.10
  -4  -3  -6   90.09    3.90
  -4  -3  -6   90.79    4.30
   4   3   7   85.49    4.10
  -4   3  -7   86.89    4.30
   4   3   7   86.79    3.60
  -4   3  -7   82.19    3.90
  -4  -3  -7   89.79    4.30
   4  -3   7   96.29    4.60
  -4  -3  -7   84.79    4.50
  -4  -3  -7   91.09    4.90
  -4  -3  -7   84.29    4.00
   4   3   8   11.80    1.30
  -4   3  -8    8.70    1.90
  -4  -3  -8   14.50    2.40
  -4  -3  -8   13.40    2.00
  -4  -3  -8    9.20    1.70
  -4   3  -9    0.10    1.30
  -4  -3  -9    0.40    0.90
  -4  -3  -9    1.50    1.10
  -4  -3  -9   -0.30    1.10
  -4   3 -10    3.70    1.80
  -4  -3 -10    8.00    1.80
  -4  -3 -10    7.60    2.00
  -4  -3 -10    8.50    2.00
   4   4  -9    2.60    1.70
   4  -4  -9   -0.80    0.90
   4  -4  -9   -1.30    0.80
   4  -4  -9   -1.50    0.90
  -4   4   8    0.10    0.70
   4   4  -8    7.70    1.70
  -4   4   8    1.30    1.00
   4  -4  -8    2.20    1.10
  -4  -4   8    2.90    1.40
   4  -4  -8    3.00    1.30
   4  -4  -8    2.90    1.30
  -4   4   7   23.80    1.90
  -4   4   7   25.10    2.60
   4   4  -7   29.50    2.80
  -4  -4   7   24.60    2.70
   4  -4  -7   33.30    3.30
   4  -4  -7   27.60    2.40
   4  -4  -7   29.40    2.70
   4   4  -6   -0.10    0.90
  -4   4   6    0.80    0.70
   4   4  -6    1.30    1.00
  -4   4   6   -0.10    0.80
  -4  -4   6    1.40    0.90
   4  -4  -6   -0.70    0.60
  -4  -4   6    2.00    1.10
   4  -4  -6    0.20    0.70
  -4  -4   6    0.40    0.90
   4  -4  -6    0.30    0.80
   4   4  -5   26.80    2.80
  -4   4   5   21.20    1.90
  -4   4   5   22.10    2.50
   4  -4  -5   18.00    2.00
   4  -4  -5   17.80    2.50
  -4  -4   5   23.50    2.70
   4  -4  -5   20.40    2.10
   4  -4  -5   23.20    2.20
  -4  -4   5   24.10    2.30
  -4  -4   5   22.10    1.60
  -4   4   4  123.69    5.10
   4   4  -4  126.59    5.30
  -4   4   4  124.09    5.00
  -4   4   4  123.79    4.90
   4  -4  -4  128.69    4.80
  -4  -4   4  134.09    4.80
  -4  -4   4  132.19    5.50
   4  -4  -4  122.69    4.40
   4  -4  -4  127.79    5.50
  -4  -4   4  123.69    4.10
   4  -4  -4  127.59    4.70
   4   4  -3   28.20    3.40
  -4   4   3   24.10    2.40
  -4   4   3   23.00    2.30
  -4   4   3   23.00    1.90
   4  -4  -3   27.10    1.80
  -4  -4   3   24.10    2.50
   4  -4  -3   23.70    1.20
   4  -4  -3   26.70    2.50
  -4  -4   3   23.50    1.80
  -4  -4   3   26.00    1.50
   4  -4  -3   25.20    1.80
   4   4  -2  113.29    5.40
  -4   4   2  120.69    4.50
  -4   4   2  117.29    5.00
   4  -4  -2  119.39    4.70
   4  -4  -2  117.59    4.00
  -4  -4   2  113.39    4.10
  -4  -4   2  121.09    4.80
   4  -4  -2  119.59    4.20
  -4  -4   2  113.29    3.70
   4   4  -1    4.60    1.50
  -4   4   1    6.50    1.40
  -4   4   1    8.80    1.20
  -4  -4   1    6.70    1.30
  -4  -4   1    6.30    0.90
   4  -4  -1    6.90    1.30
   4  -4  -1    6.70    0.80
  -4  -4   1    8.10    1.10
   4  -4  -1    6.00    1.00
  -4   4   0   14.50    2.00
  -4   4   0   13.80    1.50
   4   4   0   11.10    1.90
  -4  -4   0   14.70    1.10
   4  -4   0   12.30    1.70
  -4  -4   0   13.50    1.60
   4  -4   0   15.30    1.00
  -4  -4   0   14.80    1.40
   4  -4   0   12.80    1.30
   4   4   1   -0.20    0.80
  -4   4  -1   -0.30    0.70
   4   4   1    1.30    0.60
  -4  -4  -1    0.00    0.40
   4  -4   1    0.60    0.40
   4  -4   1    0.30    0.80
  -4  -4  -1    0.40    0.50
  -4  -4  -1    0.30    0.70
   4  -4   1    0.30    0.50
   4   4   2   94.29    3.80
   4   4   2   97.59    4.70
  -4   4  -2  103.09    4.80
  -4  -4  -2   95.19    3.90
   4  -4   2  100.59    4.60
  -4  -4  -2   95.49    3.50
  -4  -4  -2   95.09    3.80
   4  -4   2   94.29    3.70
   4   4   3   29.30    2.20
   4   4   3   30.00    2.90
  -4  -4  -3   28.50    2.30
  -4  -4  -3   29.00    1.90
  -4  -4  -3   30.40    2.10
   4  -4   3   27.50    2.00
   4  -4   3   27.30    2.80
   4   4   4  302.47    9.60
   4   4   4  305.17   10.00
  -4  -4  -4  326.17    9.30
   4  -4   4  306.37    9.50
  -4  -4  -4  309.67    9.50
  -4  -4  -4  331.97    8.80
   4  -4   4  320.97   10.70
  -4  -4  -4  324.97   10.10
  -4   4  -5   14.10    1.90
   4   4   5   12.00    1.70
   4   4   5   12.60    1.70
  -4   4  -5   11.80    2.10
  -4  -4  -5   11.00    1.70
  -4  -4  -5   13.70    2.20
  -4  -4  -5   14.40    1.60
   4  -4   5   11.00    1.80
   4  -4   5   12.40    2.20
  -4  -4  -5   12.70    1.70
  -4   4  -6    1.10    1.00
   4   4   6    0.00    0.60
   4   4   6    0.10    0.80
   4  -4   6    0.10    0.80
  -4  -4  -6    0.50    0.90
  -4  -4  -6   -0.40    0.70
  -4  -4  -6    2.20    1.50
  -4  -4  -6    0.50    0.70
   4   4   7    0.30    1.00
   4   4   7    2.10    0.90
  -4   4  -7    1.00    1.10
  -4  -4  -7    1.50    1.10
  -4  -4  -7    1.00    0.90
  -4  -4  -7    0.40    0.90
   4  -4   7    0.70    1.20
   4   4   8    6.40    1.70
  -4   4  -8    5.50    1.80
   4   4   8    3.70    1.10
  -4  -4  -8    5.70    1.60
  -4  -4  -8    5.40    1.40
  -4  -4  -8    4.50    1.40
   4  -4   8    4.00    1.80
  -4   4  -9   10.70    2.40
   4   4   9    6.90    1.20
  -4  -4  -9    8.30    1.90
  -4  -4  -9    8.70    1.90
  -4  -4  -9    6.40    1.90
   4   5  -7    6.80    1.80
  -4   5   7    4.80    1.20
   4  -5  -7    3.80    1.30
   4  -5  -7    6.40    1.60
  -4  -5   7    5.70    1.70
   4  -5  -7    4.90    1.30
  -4   5   6    8.80    1.60
   4   5  -6   11.90    1.90
   4  -5  -6    9.60    1.50
   4  -5  -6   12.70    1.90
   4  -5  -6   11.70    1.80
  -4  -5   6   16.10    2.30
  -4   5   5    6.50    1.40
   4  -5  -5    5.20    1.20
  -4  -5   5    8.20    1.60
   4  -5  -5    7.00    1.40
   4  -5  -5    6.60    0.90
   4   5  -4    6.20    1.70
  -4   5   4    3.50    1.10
  -4  -5   4    4.50    1.70
   4  -5  -4    5.10    1.20
   4  -5  -4    2.50    0.90
  -4  -5   4    6.60    1.40
  -4   5   3    7.40    1.50
   4  -5  -3    5.20    1.20
  -4  -5   3    7.80    1.40
  -4  -5   3    6.00    1.70
  -4  -5   3   11.30    1.90
   4  -5  -3    5.60    1.00
  -4   5   2  205.68    7.10
   4  -5  -2  206.48    6.10
  -4  -5   2  211.28    6.10
  -4  -5   2  200.28    7.50
   4  -5  -2  202.18    6.70
  -4  -5   2  202.38    6.70
   4  -5  -1   48.00    2.10
   4  -5  -1   46.30    2.60
   4  -5  -1   45.10    3.10
  -4  -5   1   51.39    2.70
  -4  -5   1   41.10    3.00
  -4  -5   1   49.50    2.30
   4  -5   0    7.50    1.30
   4  -5   0   10.30    1.90
  -4  -5   0    7.60    1.10
  -4  -5   0   10.50    1.50
  -4  -5   0    9.50    1.70
  -4  -5  -1   86.19    4.10
   4  -5   1   88.19    4.60
   4  -5   1   88.79    3.80
  -4  -5  -1   85.49    3.40
  -4  -5  -1   84.79    3.70
  -4  -5  -2   76.19    3.70
  -4  -5  -2   71.79    3.50
  -4  -5  -2   76.49    3.20
   4  -5   2   73.39    3.60
   4   5   3   31.90    2.50
   4  -5   3   30.50    2.40
  -4  -5  -3   30.30    2.00
  -4  -5  -3   31.10    2.30
  -4  -5  -3   33.20    2.60
   4   5   4  117.39    5.20
   4  -5   4  122.79    5.20
  -4  -5  -4  120.79    4.60
  -4  -5  -4  123.09    5.00
   4   5   5   -0.20    0.70
  -4  -5  -5   -0.30    0.80
   4  -5   5   -0.10    1.00
  -4  -5  -5    0.50    0.80
  -4   5  -6   13.40    2.30
   4   5   6   14.40    2.00
   4  -5   6   17.80    2.50
  -4  -5  -6   15.60    1.70
  -4  -5  -6   18.40    2.20
  -4  -5  -6   17.60    2.30
   4   5   7    0.80    0.80
  -4   5  -7    1.40    1.40
  -4  -5  -7   -0.10    0.90
   4  -5   7    0.30    1.20
  -4  -5  -7    0.60    1.10
  -4  -5  -7    0.70    1.00
  -4   6   5    0.70    1.10
   4  -6  -5    0.40    1.00
  -4  -6   5    1.80    1.40
   4  -6  -5    1.40    1.00
  -4   6   4    0.30    1.00
  -4  -6   4    0.70    1.10
   4  -6  -4    0.10    0.90
  -4   6   3    3.60    1.30
   4  -6  -3    4.70    1.30
  -4  -6   3    3.50    1.30
  -4  -6   2    2.70    1.00
   4  -6  -2    0.90    1.00
  -4  -6   1   15.60    2.00
   4  -6  -1   15.40    1.90
   4  -6   0   46.20    3.00
  -4  -6   0   51.69    3.10
  -4  -6  -1    4.10    1.20
  -4  -6  -1    3.50    1.00
   4  -6   1    2.20    1.00
   4  -6   2    3.10    1.30
  -4  -6  -2    4.10    1.20
  -4  -6  -2    4.70    1.20
  -4  -6  -3    3.00    1.00
  -4  -6  -3    2.70    1.20
   4  -6   3    1.20    1.10
   4   6   4    0.10    0.90
   4  -6   4    1.50    1.30
  -4  -6  -4    0.50    0.90
  -4  -6  -4   -0.10    0.80
   5   0 -11   -1.20    1.00
   5   0 -11   -0.10    1.50
   5   0 -10    3.10    1.50
   5   0 -10    4.20    1.60
   5   0  -9    1.20    1.00
   5   0  -9   -0.40    1.00
   5   0  -8   48.40    3.30
   5   0  -8   45.40    3.20
   5   0  -8   45.10    3.30
   5   0  -7    0.90    0.90
   5   0  -7   -0.70    0.50
   5   0  -7    1.50    1.00
   5   0  -6   77.49    3.60
   5   0  -6   75.89    3.40
   5   0  -6   67.59    2.30
   5   0  -6   72.69    3.30
   5   0  -5    0.40    0.60
   5   0  -5    1.10    0.50
   5   0  -5    1.50    0.60
   5   0  -4   96.79    3.70
  -5   0   4  103.09    3.60
   5   0  -4   95.59    3.40
   5   0  -4  101.99    3.40
   5   0  -3    0.00    0.30
  -5   0   3   -0.10    0.30
   5   0  -3   -0.10    0.30
  -5   0   3    0.00    0.30
  -5   0   3   -0.10    0.10
   5   0  -3   -0.20    0.20
  -5   0   2  236.38    6.00
   5   0  -2  251.17    6.10
  -5   0   2  240.78    6.30
   5   0  -2  234.98    6.30
  -5   0   2  241.28    6.40
   5   0  -2  238.98    6.50
   5   0  -2  234.58    6.10
   5   0  -1    0.20    0.10
  -5   0   1    0.00    0.20
   5   0  -1    0.20    0.20
   5   0  -1    0.10    0.10
  -5   0   1   -0.10    0.10
  -5   0   1    0.30    0.20
   5   0  -1    0.00    0.30
  -5   0   0  760.12   18.40
   5   0   0  768.52   18.40
  -5   0   0  784.72   18.40
   5   0   0  841.82   18.50
  -5   0   0  787.92   18.40
   5   0   0  727.23   19.30
  -5   0   0  785.12   18.40
  -5   0   0  804.22   18.40
   5   0   0  787.72   18.30
   5   0   1   -0.10    0.30
  -5   0  -1   -0.30    0.10
  -5   0  -1   -0.10    0.10
  -5   0  -1   -0.50    0.30
   5   0   1    0.40    0.30
  -5   0  -1   -0.20    0.30
   5   0   1   -0.10    0.10
   5   0   1   -0.20    0.10
  -5   0  -1   -0.50    0.30
  -5   0  -2   13.80    0.90
  -5   0  -2   16.10    1.00
   5   0   2   15.90    1.00
  -5   0  -2   14.80    0.80
  -5   0  -2   14.50    1.00
   5   0   2   14.40    0.70
   5   0   2   14.10    0.60
  -5   0  -2   13.80    0.60
   5   0   3   -0.50    0.30
  -5   0  -3   -0.20    0.30
  -5   0  -3    0.10    0.20
  -5   0  -3   -0.40    0.30
  -5   0  -3    1.10    0.30
  -5   0  -3    0.00    0.40
   5   0   4  272.07    7.80
  -5   0  -4  264.37    6.70
  -5   0  -4  262.37    7.30
  -5   0  -4  268.47    7.80
  -5   0  -4  269.57    7.70
   5   0   4  268.77    6.90
  -5   0  -4  266.77    7.80
  -5   0  -5    0.20    0.40
  -5   0  -5    0.10    0.60
  -5   0  -5    0.20    0.30
  -5   0  -5   -0.30    0.40
   5   0   5    0.20    0.30
  -5   0  -6  157.68    5.80
  -5   0  -6  157.88    5.30
   5   0   6  160.08    4.70
  -5   0  -6  153.08    5.80
  -5   0  -6  156.88    4.50
  -5   0  -7    1.40    1.00
  -5   0  -7   -0.30    0.50
  -5   0  -7   -0.60    0.60
  -5   0  -8    7.90    1.40
  -5   0  -8    3.50    1.30
  -5   0  -8    4.30    1.50
  -5   0  -9   -0.10    1.20
  -5   0  -9    0.80    0.90
  -5   0 -10    4.10    1.50
  -5   0 -10    6.20    2.10
  -5   0 -11   -0.30    0.90
  -5   0 -11   -0.50    1.50
   5   1 -11   42.50    4.10
   5   1 -11   32.10    3.90
   5  -1 -11   39.60    4.10
   5  -1 -11   46.20    3.90
   5   1 -10   24.00    3.00
   5   1 -10   23.20    3.00
   5  -1 -10   20.60    2.90
   5  -1 -10   17.40    2.70
   5  -1 -10   21.40    2.20
   5   1  -9   41.50    3.10
   5   1  -9   31.50    3.10
   5  -1  -9   36.60    3.60
   5  -1  -9   37.90    3.20
   5  -1  -9   37.10    2.40
   5   1  -8   15.80    2.00
   5   1  -8   17.70    2.30
   5   1  -8   20.30    2.30
   5  -1  -8   17.50    2.20
   5  -1  -8   19.30    1.70
   5  -1  -8   19.20    2.40
   5  -1  -8   21.10    2.70
   5   1  -7   36.40    2.50
   5   1  -7   35.30    2.40
   5   1  -7   36.10    2.60
   5  -1  -7   32.10    2.00
   5  -1  -7   32.80    2.80
   5  -1  -7   34.40    2.60
   5  -1  -7   37.30    2.60
   5  -1  -7   30.70    2.10
   5   1  -6   63.59    3.00
  -5   1   6   61.59    2.50
   5   1  -6   63.49    2.90
   5   1  -6   62.69    3.20
   5   1  -6   67.89    2.50
   5  -1  -6   56.29    3.40
   5  -1  -6   68.49    3.30
   5  -1  -6   61.89    3.10
   5  -1  -6   67.39    2.60
   5  -1  -6   61.69    2.70
  -5  -1   6   68.29    3.10
  -5   1   5    7.90    0.90
   5   1  -5    9.80    1.30
   5   1  -5    9.80    1.20
   5   1  -5    8.50    1.00
   5   1  -5    9.70    1.10
   5  -1  -5    9.00    1.00
   5  -1  -5    8.40    1.20
   5  -1  -5   12.60    1.10
   5  -1  -5    7.40    1.10
   5  -1  -5   10.60    1.60
  -5  -1   5    8.30    1.10
   5   1  -4  137.29    4.50
  -5   1   4  140.09    3.60
  -5   1   4  142.09    4.30
   5   1  -4  135.39    4.30
   5   1  -4  135.89    4.10
   5   1  -4  140.09    4.60
   5   1  -4  144.39    4.40
   5  -1  -4  136.79    4.60
  -5  -1   4  134.59    4.20
  -5  -1   4  146.89    4.70
   5  -1  -4  136.79    4.20
   5  -1  -4  141.39    4.00
   5  -1  -4  136.49    4.50
   5  -1  -4  131.59    4.90
  -5  -1   4  140.79    4.30
  -5   1   3  888.41   21.70
  -5   1   3  916.91   21.50
   5   1  -3  898.41   22.20
   5   1  -3  928.11   21.70
  -5   1   3  937.61   22.70
   5   1  -3  917.91   22.10
   5   1  -3  900.31   22.10
  -5   1   3  888.81   22.00
  -5  -1   3  899.91   21.90
   5  -1  -3  908.31   21.70
   5  -1  -3  917.61   22.60
  -5  -1   3  921.31   22.20
   5  -1  -3  912.01   21.50
   5  -1  -3  874.11   22.20
   5  -1  -3  912.71   21.90
   5  -1  -3  921.71   22.00
  -5  -1   3  911.91   21.80
   5   1  -2  466.35   11.60
   5   1  -2  470.55   11.50
  -5   1   2  477.25   12.00
  -5   1   2  465.75   11.20
  -5   1   2  448.66   11.50
  -5   1   2  474.05   11.30
   5  -1  -2  455.15   11.40
  -5  -1   2  468.75   11.50
   5  -1  -2  468.15   11.40
  -5  -1   2  464.05   11.30
   5  -1  -2  455.55   11.90
   5  -1  -2  455.85   11.50
   5  -1  -2  453.85   11.60
   5  -1  -2  462.25   11.30
  -5  -1   2  475.25   11.20
  -5   1   1   99.79    2.90
  -5   1   1  100.89    3.30
   5   1  -1  100.29    2.60
   5   1  -1  105.39    2.80
  -5   1   1  101.69    2.90
  -5   1   1   97.79    2.90
   5  -1  -1   99.69    3.00
  -5  -1   1   99.49    2.80
   5  -1  -1   97.39    2.70
   5  -1  -1   97.69    2.90
  -5  -1   1  100.99    2.70
   5  -1  -1  104.39    3.20
  -5  -1   1  113.89    2.80
   5  -1  -1  104.19    2.90
   5   1   0   14.90    0.70
  -5   1   0   17.20    0.80
  -5   1   0   14.30    0.90
   5   1   0   15.70    0.80
  -5   1   0   17.00    0.90
   5   1   0   15.60    0.50
  -5  -1   0   15.90    0.70
  -5  -1   0   20.40    0.80
   5  -1   0   16.70    1.00
   5  -1   0   16.00    0.60
  -5  -1   0   15.70    0.70
  -5  -1   0   16.50    0.80
   5  -1   0   16.90    1.00
   5  -1   0   16.10    0.70
   5  -1   0   15.80    0.60
   5  -1   0   17.90    0.70
   5   1   1  186.08    5.00
   5   1   1  188.68    4.90
   5   1   1  191.48    5.00
  -5   1  -1  190.28    4.70
  -5   1  -1  192.68    5.20
  -5   1  -1  183.98    5.10
   5  -1   1  186.68    5.00
  -5  -1  -1  186.68    5.00
  -5  -1  -1  187.08    5.20
  -5  -1  -1  193.58    4.90
  -5  -1  -1  191.18    5.00
   5  -1   1  190.28    5.30
  -5  -1  -1  199.28    4.70
  -5  -1  -1  188.78    4.90
  -5  -1  -1  189.08    4.80
   5   1   2  801.52   19.80
  -5   1  -2  816.52   19.80
  -5   1  -2  828.42   20.20
   5   1   2  822.22   19.80
  -5   1  -2  802.12   19.30
   5   1   2  839.62   19.90
   5  -1   2  841.22   20.00
  -5  -1  -2  803.42   20.00
  -5  -1  -2  844.62   19.70
  -5  -1  -2  819.22   19.80
   5  -1   2  794.52   19.80
  -5  -1  -2  832.52   19.90
  -5  -1  -2  813.12   20.30
  -5  -1  -2  826.52   19.80
  -5   1  -3  603.44   15.70
   5   1   3  620.84   15.50
   5   1   3  625.34   15.20
  -5   1  -3  629.64   15.40
  -5   1  -3  610.34   15.10
  -5   1  -3  627.34   15.70
  -5   1  -3  603.44   14.80
   5  -1   3  629.44   15.40
  -5  -1  -3  604.14   15.90
   5  -1   3  610.74   15.80
  -5  -1  -3  615.54   15.30
  -5  -1  -3  602.44   15.00
  -5  -1  -3  621.64   15.20
   5  -1   3  603.14   15.40
  -5  -1  -3  597.04   15.60
  -5  -1  -3  616.14   15.30
  -5   1  -4   37.60    2.50
  -5   1  -4   36.10    1.60
   5   1   4   37.00    1.60
   5   1   4   39.40    2.10
  -5   1  -4   44.30    2.10
  -5   1  -4   38.00    1.70
  -5   1  -4   38.60    2.20
  -5  -1  -4   36.60    1.90
  -5  -1  -4   39.90    1.80
  -5  -1  -4   38.60    2.40
   5  -1   4   38.20    1.90
   5  -1   4   40.50    2.30
  -5  -1  -4   40.70    2.20
  -5  -1  -4   38.70    1.90
   5   1   5   36.70    1.50
  -5   1  -5   34.80    2.10
   5   1   5   33.40    1.20
  -5   1  -5   33.00    2.20
  -5   1  -5   32.10    1.70
  -5  -1  -5   33.10    2.40
  -5  -1  -5   34.70    2.30
   5  -1   5   37.40    1.90
  -5  -1  -5   35.70    1.90
  -5  -1  -5   31.90    2.00
  -5   1  -6    6.40    1.20
  -5   1  -6   10.60    1.60
  -5   1  -6    9.00    1.20
  -5  -1  -6   10.30    1.30
  -5  -1  -6    9.40    1.30
  -5  -1  -6    8.60    1.60
   5  -1   6    7.10    1.10
  -5  -1  -6   11.10    1.70
  -5   1  -7   48.30    2.60
  -5   1  -7   53.49    3.20
  -5   1  -7   55.39    3.30
   5  -1   7   47.20    2.60
  -5  -1  -7   49.99    2.70
  -5  -1  -7   51.69    3.30
  -5  -1  -7   49.40    2.80
  -5  -1  -7   51.19    3.50
  -5   1  -8   43.10    3.10
  -5   1  -8   43.80    2.60
  -5   1  -8   32.90    3.10
  -5  -1  -8   42.40    3.90
  -5  -1  -8   45.70    3.40
  -5  -1  -8   40.70    2.60
  -5  -1  -8   42.00    2.80
  -5  -1  -8   39.70    2.40
  -5   1  -9   81.39    4.80
  -5   1  -9   81.59    4.00
  -5  -1  -9   76.19    5.00
  -5  -1  -9   78.19    3.70
  -5  -1  -9   90.09    4.40
  -5   1 -10   -0.40    0.90
  -5   1 -10   -0.50    1.30
  -5  -1 -10   -0.20    1.30
  -5  -1 -10    1.20    1.10
  -5  -1 -10   -1.10    0.70
  -5   1 -11   62.09    5.10
  -5  -1 -11   67.39    5.30
  -5  -1 -11   78.59    4.00
  -5  -1 -11   75.59    4.70
   5   2 -11   -1.70    1.00
   5  -2 -11   -0.70    1.20
   5  -2 -11    0.00    1.20
   5  -2 -11   -0.50    0.90
   5   2 -10   31.90    3.40
   5   2 -10   34.60    3.50
   5  -2 -10   35.50    3.50
   5  -2 -10   33.30    3.70
   5  -2 -10   29.10    2.60
   5   2  -9   71.49    4.10
   5   2  -9   77.09    4.20
   5  -2  -9   76.79    3.60
   5  -2  -9   75.99    3.90
   5  -2  -9   71.79    4.20
   5  -2  -9   76.89    4.60
   5   2  -8    1.60    1.00
   5   2  -8    0.20    0.90
   5   2  -8    0.80    0.80
  -5   2   8    0.70    0.70
   5  -2  -8    2.90    1.10
   5  -2  -8    1.20    0.90
   5  -2  -8    0.20    0.90
   5  -2  -8    0.80    0.70
   5   2  -7   55.99    3.30
   5   2  -7   53.79    2.80
  -5   2   7   54.49    2.80
   5   2  -7   55.69    3.00
   5   2  -7   54.59    3.00
   5  -2  -7   54.39    3.70
   5  -2  -7   55.69    3.30
  -5  -2   7   54.59    3.00
   5  -2  -7   60.49    3.30
   5  -2  -7   58.49    3.00
  -5   2   6    5.90    0.70
   5   2  -6    5.10    1.20
   5   2  -6    8.10    1.20
  -5   2   6    4.80    1.00
   5   2  -6    4.80    1.10
   5   2  -6    7.90    1.20
   5  -2  -6    6.70    1.20
  -5  -2   6    5.50    1.10
   5  -2  -6    6.00    1.30
  -5  -2   6    6.90    1.20
   5  -2  -6   10.50    1.80
   5  -2  -6    6.60    1.20
   5   2  -5   91.09    3.30
   5   2  -5   85.99    3.30
   5   2  -5   87.59    3.70
  -5   2   5   85.99    2.90
   5   2  -5   83.29    3.60
  -5   2   5   91.19    3.50
  -5   2   5   85.59    2.60
  -5  -2   5   86.49    3.40
  -5  -2   5   83.19    3.20
   5  -2  -5   86.39    3.50
   5  -2  -5   91.99    3.80
   5  -2  -5   87.59    3.50
   5  -2  -5   85.49    4.10
   5   2  -4   71.49    3.00
   5   2  -4   68.69    3.00
   5   2  -4   64.79    3.10
  -5   2   4   69.39    2.50
  -5   2   4   71.49    2.40
  -5   2   4   68.99    2.90
   5   2  -4   68.29    2.60
  -5  -2   4   67.69    3.00
   5  -2  -4   60.69    2.60
  -5  -2   4   68.19    2.50
  -5  -2   4   65.19    2.60
   5  -2  -4   64.89    2.90
   5  -2  -4   67.09    2.80
   5  -2  -4   69.89    3.40
   5   2  -3   79.69    3.50
   5   2  -3   84.79    3.20
  -5   2   3   83.99    3.00
   5   2  -3   85.39    3.20
  -5   2   3   79.29    2.90
  -5   2   3   91.79    3.30
   5  -2  -3   83.19    3.00
  -5  -2   3   91.59    3.40
   5  -2  -3   86.39    3.10
   5  -2  -3   83.79    3.60
  -5  -2   3   84.09    2.70
   5  -2  -3   87.99    3.30
  -5  -2   3   81.89    2.80
   5  -2  -3   83.49    2.90
  -5   2   2  100.99    3.30
  -5   2   2   94.89    3.40
   5   2  -2  101.89    3.30
  -5   2   2  102.59    3.40
  -5   2   2  103.89    3.90
   5   2  -2   99.09    3.80
  -5  -2   2  101.29    3.10
   5  -2  -2   97.99    3.50
   5  -2  -2  104.79    3.20
   5  -2  -2   98.09    3.30
   5  -2  -2   98.29    3.80
  -5  -2   2  100.49    3.40
  -5  -2   2   99.29    3.00
   5  -2  -2   98.29    3.30
   5   2  -1  327.17    8.00
   5   2  -1  330.07    8.20
   5   2  -1  320.27    9.10
  -5   2   1  315.77    8.40
  -5   2   1  317.07    8.70
  -5   2   1  314.17    8.90
  -5   2   1  333.27    8.50
  -5  -2   1  325.67    8.20
   5  -2  -1  338.87    8.30
   5  -2  -1  309.27    8.90
   5  -2  -1  314.57    8.70
   5  -2  -1  326.77    8.20
  -5  -2   1  326.07    8.40
   5  -2  -1  328.67    8.00
   5  -2  -1  326.97    8.30
  -5  -2   1  314.77    8.10
  -5   2   0   10.80    1.10
   5   2   0   11.10    0.80
   5   2   0    9.50    0.90
   5   2   0   10.00    0.40
  -5   2   0    9.80    0.70
  -5   2   0   11.40    1.20
  -5  -2   0   12.80    0.80
   5  -2   0   11.00    1.20
   5  -2   0    9.90    1.10
   5  -2   0    9.90    0.60
  -5  -2   0    8.90    0.70
  -5  -2   0   10.40    0.70
   5  -2   0    8.40    0.70
  -5  -2   0   10.10    0.60
  -5   2  -1  139.09    4.30
  -5   2  -1  137.19    3.70
   5   2   1  132.29    3.80
   5   2   1  136.89    4.10
   5   2   1  134.09    4.30
  -5   2  -1  140.09    4.50
   5  -2   1  139.99    4.00
   5  -2   1  132.09    3.40
  -5  -2  -1  141.29    4.10
  -5  -2  -1  137.39    4.10
  -5  -2  -1  138.49    3.90
   5  -2   1  139.69    4.70
   5  -2   1  132.39    4.40
  -5   2  -2   19.60    1.50
   5   2   2   24.20    1.30
   5   2   2   24.50    1.40
   5   2   2   23.50    1.50
  -5   2  -2   23.10    1.50
  -5  -2  -2   22.80    1.50
   5  -2   2   22.30    1.30
  -5  -2  -2   21.60    1.30
  -5  -2  -2   23.70    1.30
  -5  -2  -2   24.20    1.50
   5  -2   2   25.00    0.80
  -5  -2  -2   23.40    1.20
   5  -2   2   24.00    1.70
   5  -2   2   24.50    1.70
  -5   2  -3    0.70    0.30
  -5   2  -3    0.60    0.50
   5   2   3    1.00    0.60
   5   2   3    0.70    0.50
   5   2   3    0.30    0.40
  -5  -2  -3    0.80    0.60
   5  -2   3    1.40    0.30
  -5  -2  -3    0.90    0.70
  -5  -2  -3    0.80    0.50
   5  -2   3    1.10    0.70
   5  -2   3    1.20    0.60
  -5  -2  -3    1.70    0.60
  -5  -2  -3    0.80    0.40
   5   2   4  223.38    6.50
  -5   2  -4  214.48    6.60
   5   2   4  220.98    6.50
  -5   2  -4  216.98    6.60
  -5   2  -4  215.88    5.80
  -5   2  -4  208.08    7.10
   5  -2   4  218.88    7.00
  -5  -2  -4  219.38    7.10
  -5  -2  -4  214.38    6.60
   5  -2   4  222.68    6.70
  -5  -2  -4  222.58    6.50
  -5  -2  -4  222.28    6.20
  -5  -2  -4  216.48    7.10
   5  -2   4  215.48    7.20
  -5   2  -5  214.78    6.20
   5   2   5  230.28    6.90
  -5   2  -5  225.28    7.00
  -5   2  -5  223.68    6.70
   5   2   5  216.38    6.60
  -5   2  -5  229.38    7.60
   5  -2   5  216.48    7.00
  -5  -2  -5  219.98    6.50
  -5  -2  -5  216.28    7.50
   5  -2   5  220.58    7.60
  -5  -2  -5  227.88    7.00
  -5  -2  -5  221.18    7.50
  -5  -2  -5  223.78    6.80
   5  -2   5  225.58    7.30
  -5   2  -6   15.30    1.80
  -5   2  -6    9.90    1.20
  -5   2  -6   12.30    1.80
   5   2   6   12.10    1.20
  -5   2  -6   11.50    1.30
  -5  -2  -6   11.40    1.60
   5  -2   6   11.60    1.70
  -5  -2  -6   12.70    1.40
  -5  -2  -6   11.60    1.50
  -5  -2  -6   15.90    2.20
  -5  -2  -6   11.50    1.90
  -5   2  -7   24.00    1.70
  -5   2  -7   25.30    2.50
   5   2   7   27.40    1.40
  -5   2  -7   24.40    1.80
  -5   2  -7   25.40    2.60
  -5  -2  -7   25.30    1.90
  -5  -2  -7   26.90    2.20
  -5  -2  -7   26.50    2.10
  -5  -2  -7   27.40    2.90
  -5  -2  -7   28.50    3.10
  -5   2  -8   27.00    2.80
  -5  -2  -8   24.80    2.20
  -5  -2  -8   20.50    2.80
  -5  -2  -8   23.20    3.00
  -5  -2  -8   24.60    2.60
  -5  -2  -8   26.40    2.70
  -5   2  -9  156.98    6.80
  -5  -2  -9  168.18    6.60
  -5  -2  -9  150.48    6.20
  -5  -2  -9  168.38    6.00
  -5  -2  -9  148.59    7.10
  -5   2 -10   38.60    3.90
  -5  -2 -10   41.40    2.90
  -5  -2 -10   46.00    3.30
  -5  -2 -10   38.50    4.20
  -5  -2 -10   35.50    3.60
  -5   2 -11   15.40    3.00
  -5  -2 -11   18.30    2.80
  -5  -2 -11   15.10    2.90
  -5  -2 -11   14.60    2.40
   5   3 -10    0.40    1.40
   5  -3 -10    1.80    1.20
   5  -3 -10   -0.80    0.90
   5  -3 -10   -0.70    1.20
  -5   3   9   -0.70    0.70
   5   3  -9    0.10    1.20
   5   3  -9    0.40    1.10
   5  -3  -9    1.50    1.20
   5  -3  -9    0.40    1.00
   5  -3  -9    0.70    1.00
   5   3  -8    1.20    1.20
  -5   3   8   -0.20    0.80
  -5   3   8    0.50    0.40
   5   3  -8    2.60    1.10
   5  -3  -8   -0.20    0.80
   5  -3  -8    2.60    1.10
   5  -3  -8    0.10    0.80
  -5  -3   8    1.20    0.80
   5   3  -7  134.49    5.10
  -5   3   7  139.99    5.40
   5   3  -7  130.49    5.20
   5   3  -7  129.29    5.50
   5   3  -7  135.49    5.70
  -5   3   7  132.29    4.30
   5  -3  -7  132.79    5.60
   5  -3  -7  127.19    5.20
  -5  -3   7  127.89    5.00
  -5  -3   7  136.99    5.40
   5  -3  -7  141.09    5.30
   5   3  -6  114.19    4.50
  -5   3   6  114.99    4.10
   5   3  -6  113.99    5.00
  -5   3   6  118.09    4.80
   5   3  -6  119.69    5.10
   5   3  -6  121.39    4.40
  -5  -3   6  117.59    4.40
   5  -3  -6  117.29    4.60
   5  -3  -6  113.19    4.60
  -5  -3   6  110.59    4.50
   5  -3  -6  122.89    5.10
   5  -3  -6  114.69    5.50
  -5   3   5   48.10    2.20
  -5   3   5   46.40    2.70
   5   3  -5   43.10    2.90
   5   3  -5   45.00    2.40
   5   3  -5   46.90    2.80
  -5   3   5   40.30    2.20
  -5  -3   5   44.30    2.80
   5  -3  -5   45.90    2.50
  -5  -3   5   46.70    2.50
   5  -3  -5   41.30    2.60
   5  -3  -5   42.20    3.20
   5  -3  -5   46.20    2.50
  -5  -3   5   48.20    2.30
  -5   3   4  133.49    4.70
   5   3  -4  142.99    5.20
   5   3  -4  142.39    5.60
  -5   3   4  137.19    4.70
  -5   3   4  137.49    5.00
  -5  -3   4  139.09    4.60
   5  -3  -4  139.19    4.70
   5  -3  -4  137.09    5.00
   5  -3  -4  138.89    5.50
   5  -3  -4  135.29    4.60
  -5  -3   4  137.79    5.20
  -5  -3   4  138.69    4.30
   5   3  -3   21.40    2.30
  -5   3   3   17.90    1.70
  -5   3   3   21.50    1.50
  -5   3   3   18.60    1.80
   5  -3  -3   20.20    1.40
  -5  -3   3   22.10    1.40
   5  -3  -3   19.30    2.10
   5  -3  -3   19.80    1.70
   5  -3  -3   16.90    1.40
   5  -3  -3   17.90    1.40
  -5  -3   3   20.00    1.20
  -5  -3   3   19.30    1.90
  -5   3   2   38.40    2.30
   5   3  -2   41.50    2.00
  -5   3   2   41.70    2.20
   5   3  -2   37.00    1.50
   5   3  -2   40.90    2.70
  -5   3   2   44.50    2.20
   5  -3  -2   39.80    1.90
   5  -3  -2   40.90    2.40
  -5  -3   2   42.20    2.30
  -5  -3   2   40.80    1.90
   5  -3  -2   40.00    2.40
   5  -3  -2   38.20    1.90
  -5  -3   2   40.80    1.70
   5  -3  -2   42.30    1.60
   5  -3  -2   41.50    1.80
   5   3  -1   50.09    3.00
  -5   3   1   49.10    2.70
  -5   3   1   52.29    2.30
   5   3  -1   49.70    2.30
  -5   3   1   57.69    2.40
   5   3  -1   50.19    2.00
  -5  -3   1   49.90    2.10
   5  -3  -1   49.70    2.10
   5  -3  -1   50.19    2.70
  -5  -3   1   52.79    2.40
  -5  -3   1   49.90    1.90
   5  -3  -1   50.19    2.50
   5  -3  -1   49.70    2.00
  -5   3   0   19.70    1.20
   5   3   0   21.60    1.00
   5   3   0   22.50    2.20
   5   3   0   22.60    1.60
   5   3   0   18.60    1.30
  -5   3   0   21.90    1.80
   5  -3   0   21.10    1.00
   5  -3   0   20.80    1.30
   5  -3   0   20.10    1.60
   5  -3   0   22.70    1.90
  -5  -3   0   21.40    1.40
  -5  -3   0   20.70    1.30
  -5  -3   0   20.40    1.20
   5   3   1   29.20    1.50
   5   3   1   35.80    2.10
   5   3   1   35.40    1.90
  -5   3  -1   32.70    1.40
   5   3   1   32.20    2.30
  -5   3  -1   39.70    2.40
  -5  -3  -1   33.30    1.50
  -5  -3  -1   31.80    1.50
  -5  -3  -1   35.40    1.80
   5  -3   1   34.10    1.70
   5  -3   1   31.50    2.10
   5  -3   1   32.70    1.20
  -5  -3  -1   33.10    1.70
   5  -3   1   30.10    2.20
   5   3   2  235.48    6.90
   5   3   2  237.78    6.80
   5   3   2  250.07    7.70
  -5   3  -2  236.78    7.50
   5   3   2  243.78    7.60
  -5  -3  -2  231.38    6.00
   5  -3   2  239.08    7.50
  -5  -3  -2  232.18    6.80
   5  -3   2  228.28    6.70
  -5  -3  -2  227.48    5.60
  -5  -3  -2  197.18    6.50
  -5  -3  -2  236.08    6.60
  -5  -3  -2  230.28    7.00
   5   3   3   14.80    1.50
  -5   3  -3   14.10    1.70
   5   3   3   20.60    2.10
   5   3   3   17.30    1.70
   5  -3   3   17.60    2.10
  -5  -3  -3   16.40    1.80
   5  -3   3   16.90    0.80
   5  -3   3   16.80    1.60
  -5  -3  -3   15.00    1.60
  -5  -3  -3   17.70    1.70
  -5  -3  -3   15.70    1.20
  -5  -3  -3   16.90    1.30
  -5   3  -4   27.10    2.10
   5   3   4   25.10    2.10
  -5   3  -4   27.40    2.40
  -5   3  -4   29.50    2.00
   5   3   4   26.50    1.90
   5   3   4   26.70    2.00
   5  -3   4   30.70    2.00
  -5  -3  -4   27.90    2.30
  -5  -3  -4   27.30    1.90
   5  -3   4   24.00    2.50
   5  -3   4   30.40    1.60
  -5  -3  -4   27.70    1.80
  -5  -3  -4   26.00    2.00
   5   3   5   49.70    2.70
   5   3   5   43.90    2.70
  -5   3  -5   54.79    2.90
  -5   3  -5   56.29    3.40
  -5   3  -5   55.39    3.00
   5   3   5   51.39    2.80
   5  -3   5   57.19    3.60
  -5  -3  -5   53.39    2.80
  -5  -3  -5   50.79    3.40
  -5  -3  -5   54.39    2.70
  -5  -3  -5   55.59    3.10
   5  -3   5   55.39    3.00
   5   3   6   50.89    2.70
  -5   3  -6   49.90    2.90
  -5   3  -6   54.49    3.50
   5   3   6   54.99    3.00
  -5   3  -6   50.29    3.00
  -5  -3  -6   51.29    2.80
   5  -3   6   48.10    3.50
   5  -3   6   46.40    3.10
  -5  -3  -6   57.89    3.70
  -5  -3  -6   53.69    3.30
  -5  -3  -6   44.60    2.80
  -5   3  -7  117.69    4.80
   5   3   7  111.09    4.30
  -5   3  -7  117.49    5.20
  -5  -3  -7  121.69    5.10
  -5  -3  -7  120.59    5.50
   5  -3   7  117.79    5.30
  -5  -3  -7  121.59    5.80
  -5  -3  -7  122.79    5.00
   5   3   8   12.40    1.30
  -5   3  -8   17.40    2.50
  -5  -3  -8   15.60    2.50
  -5  -3  -8   13.50    2.00
  -5  -3  -8   11.50    2.00
  -5   3  -9    5.40    1.70
  -5  -3  -9    4.70    1.70
  -5  -3  -9    7.20    1.70
  -5  -3  -9    6.40    1.60
  -5   3 -10   78.09    5.10
  -5  -3 -10   70.89    4.30
  -5  -3 -10   81.09    5.10
  -5  -3 -10   75.69    4.70
   5   4  -9    5.40    1.90
   5  -4  -9    6.70    1.80
   5  -4  -9    6.60    1.70
   5  -4  -9    6.80    1.80
  -5   4   8    0.90    1.00
   5   4  -8    0.20    1.10
  -5   4   8    1.50    0.70
   5  -4  -8    1.00    1.00
   5  -4  -8    0.10    1.00
  -5  -4   8    2.70    1.30
   5  -4  -8    1.00    1.10
   5   4  -7    3.80    1.30
  -5   4   7    6.40    1.20
  -5   4   7    5.10    1.40
   5  -4  -7    5.80    1.40
   5  -4  -7    6.10    1.50
  -5  -4   7    2.50    1.20
   5  -4  -7    4.60    1.20
   5   4  -6    3.70    1.10
   5   4  -6    2.50    1.20
  -5   4   6    2.30    1.10
  -5   4   6    2.60    0.90
  -5  -4   6    1.30    0.90
  -5  -4   6    3.20    1.30
   5  -4  -6    1.70    1.00
  -5  -4   6    3.10    0.90
   5  -4  -6    3.20    1.10
   5  -4  -6    1.70    0.90
   5   4  -5  100.59    4.70
  -5   4   5  103.29    4.60
  -5   4   5   98.59    4.20
   5  -4  -5   92.39    4.90
  -5  -4   5   99.59    4.80
   5  -4  -5   94.99    4.10
  -5  -4   5  102.79    3.70
   5  -4  -5   99.89    4.30
   5  -4  -5   94.19    4.00
  -5  -4   5   96.39    4.10
   5   4  -4  161.58    6.20
  -5   4   4  161.68    6.10
  -5   4   4  161.08    5.90
  -5   4   4  155.58    5.70
  -5  -4   4  171.48    6.40
   5  -4  -4  165.88    5.50
   5  -4  -4  152.38    5.20
  -5  -4   4  163.88    5.00
   5  -4  -4  165.88    6.40
   5  -4  -4  160.48    5.30
   5  -4  -4  161.88    5.60
  -5  -4   4  158.48    5.50
  -5   4   3   91.59    4.10
  -5   4   3   83.59    3.90
  -5   4   3   81.59    3.70
   5  -4  -3   85.49    4.10
  -5  -4   3   81.79    3.00
   5  -4  -3   80.59    3.40
  -5  -4   3   78.79    3.40
   5  -4  -3   79.59    3.30
   5  -4  -3   82.19    2.60
  -5  -4   3   86.29    4.10
   5   4  -2   19.50    2.40
  -5   4   2   19.60    2.20
  -5   4   2   21.40    1.70
  -5  -4   2   19.40    1.30
  -5  -4   2   20.80    2.10
   5  -4  -2   22.60    1.50
   5  -4  -2   19.60    1.60
   5  -4  -2   21.00    2.10
  -5  -4   2   21.80    1.60
  -5   4   1    1.10    0.90
  -5   4   1    2.80    0.80
   5   4  -1    4.90    1.50
  -5  -4   1    1.20    0.80
  -5  -4   1    3.10    0.70
   5  -4  -1    2.90    0.60
   5  -4  -1    3.40    1.10
   5  -4  -1    1.60    0.60
  -5  -4   1    1.70    0.60
  -5   4   0   97.99    4.60
   5   4   0   98.99    4.80
  -5   4   0   99.89    3.70
   5  -4   0   91.29    2.90
  -5  -4   0   96.79    3.60
  -5  -4   0   98.29    3.90
   5  -4   0   97.69    4.20
  -5  -4   0   89.79    3.30
   5  -4   0   93.49    3.50
  -5   4  -1   18.00    2.10
   5   4   1   16.20    1.30
   5   4   1   18.20    2.30
  -5  -4  -1   20.40    1.70
   5  -4   1   15.70    2.00
   5  -4   1   16.70    1.60
   5  -4   1   16.10    0.90
  -5  -4  -1   17.60    1.30
  -5  -4  -1   14.10    1.40
   5   4   2   81.19    3.50
   5   4   2   87.99    4.40
  -5   4  -2   80.49    4.20
   5  -4   2   84.99    3.50
  -5  -4  -2   78.19    3.10
   5  -4   2   83.49    4.20
  -5  -4  -2   80.49    3.50
  -5  -4  -2   79.19    3.40
   5   4   3    4.90    1.30
   5   4   3    4.50    1.10
  -5  -4  -3    5.70    1.00
   5  -4   3    7.40    1.70
  -5  -4  -3    4.80    1.10
  -5  -4  -3    6.10    1.40
   5  -4   3    6.60    1.20
   5   4   4  177.78    6.30
   5   4   4  179.78    6.80
  -5  -4  -4  180.18    5.50
  -5  -4  -4  176.58    6.20
   5  -4   4  180.68    6.30
   5  -4   4  184.48    7.30
  -5  -4  -4  178.58    6.00
  -5  -4  -4  174.08    6.60
  -5   4  -5   20.00    2.50
   5   4   5   20.40    2.30
   5   4   5   20.20    2.20
  -5   4  -5   24.60    2.50
   5  -4   5   21.20    2.80
  -5  -4  -5   25.20    2.50
   5  -4   5   24.70    2.50
  -5  -4  -5   19.50    2.00
  -5  -4  -5   21.90    1.80
  -5  -4  -5   16.50    2.40
   5   4   6    2.70    0.90
  -5   4  -6    0.30    0.90
   5   4   6    1.90    1.10
  -5  -4  -6    1.20    0.80
  -5  -4  -6    1.90    0.90
   5  -4   6    2.00    1.20
  -5  -4  -6    2.40    1.10
  -5  -4  -6    1.60    1.30
   5   4   7   -1.30    0.80
  -5   4  -7   -0.80    1.00
   5   4   7    0.00    0.70
   5  -4   7    0.60    1.10
  -5  -4  -7    0.60    0.90
  -5  -4  -7   -0.30    0.90
  -5  -4  -7    1.00    0.90
  -5   4  -8   -0.90    1.20
   5   4   8    0.80    0.80
  -5  -4  -8    1.30    1.00
  -5  -4  -8    1.80    1.10
   5  -4   8    0.00    1.30
  -5  -4  -8    0.30    1.00
   5   4   9    1.80    0.80
  -5   4  -9    6.00    1.90
  -5  -4  -9    3.90    1.50
  -5  -4  -9    2.90    1.30
  -5  -4  -9    1.80    1.20
   5   5  -7   -0.70    1.00
  -5   5   7    0.80    0.80
   5  -5  -7   -0.80    0.80
   5  -5  -7   -0.10    1.00
  -5  -5   7    0.10    1.10
   5  -5  -7   -0.90    1.00
   5  -5  -7    0.70    1.00
  -5   5   6    0.40    0.80
   5   5  -6   -0.60    1.00
   5  -5  -6    1.00    0.90
   5  -5  -6    0.40    0.80
   5  -5  -6   -1.20    0.80
  -5  -5   6    0.80    1.00
  -5   5   5    1.00    0.90
   5  -5  -5   -0.20    0.70
   5  -5  -5    0.10    0.60
   5  -5  -5    0.20    0.70
  -5  -5   5   -0.30    0.90
   5   5  -4   16.70    2.40
  -5   5   4   18.60    2.20
   5  -5  -4   26.90    2.50
   5  -5  -4   20.60    2.00
  -5  -5   4   22.30    2.80
  -5  -5   4   16.40    2.00
  -5   5   3    1.00    0.80
  -5  -5   3    0.80    1.10
   5  -5  -3    0.50    0.60
   5  -5  -3   -0.30    0.70
  -5  -5   3    0.50    0.70
  -5  -5   3   -0.60    0.50
  -5   5   2  152.08    5.80
  -5  -5   2  152.48    4.90
  -5  -5   2  155.58    5.50
   5  -5  -2  150.88    5.40
   5  -5  -2  142.99    4.80
  -5  -5   2  156.88    6.20
  -5  -5   1   81.29    4.10
   5  -5  -1   79.89    3.60
  -5  -5   1   82.09    3.20
  -5  -5   1   81.79    3.60
   5  -5  -1   77.99    4.90
  -5  -5   0    0.40    0.70
   5  -5   0   -0.60    1.00
  -5  -5   0    0.70    0.90
  -5  -5   0    0.50    0.60
   5  -5   0   -0.10    0.60
   5  -5   1   88.19    5.30
  -5  -5  -1   92.69    3.50
   5  -5   1   88.39    3.90
  -5  -5  -1   90.59    3.90
  -5  -5  -1   88.49    4.10
  -5  -5  -2   21.00    2.20
   5  -5   2   24.70    2.40
  -5  -5  -2   23.50    2.20
  -5  -5  -2   23.80    1.70
   5   5   3   12.40    1.80
  -5  -5  -3    9.10    1.50
  -5  -5  -3   11.80    1.50
   5  -5   3   17.40    2.10
  -5  -5  -3   12.90    1.80
   5   5   4   98.79    4.70
  -5  -5  -4  104.09    4.20
  -5  -5  -4   93.29    4.40
  -5  -5  -4   98.89    6.30
   5  -5   4  101.29    4.70
  -5   5  -5   -0.40    1.00
   5   5   5   -0.10    0.80
   5  -5   5    1.50    1.20
  -5  -5  -5   -0.20    0.70
  -5  -5  -5    0.00    0.80
  -5   5  -6   11.90    2.10
   5   5   6   13.10    2.00
  -5  -5  -6   15.20    2.20
  -5  -5  -6   14.70    2.00
  -5  -5  -6   11.90    1.50
   5  -5   6   14.50    2.30
  -5   5  -7    2.40    1.60
   5   5   7    0.50    0.80
  -5  -5  -7    0.50    1.00
  -5  -5  -7    0.30    0.90
   5  -5   7    2.70    1.60
  -5  -5  -7    0.00    0.90
   5  -6  -5   12.60    2.00
  -5  -6   5   12.90    2.30
  -5   6   4    0.90    1.00
   5  -6  -4    1.80    1.10
  -5  -6   4    1.60    1.30
  -5   6   3    0.00    0.80
  -5  -6   3    0.90    1.00
   5  -6  -3   -0.40    0.70
   5  -6  -2    7.60    1.50
  -5  -6   2    7.60    1.60
  -5  -6   1   15.50    2.00
   5  -6  -1   16.70    2.10
  -5  -6   0  102.19    4.40
  -5  -6   0   91.39    3.80
   5  -6   0   94.39    4.40
  -5  -6  -1   34.30    2.30
  -5  -6  -1   38.60    2.70
   5  -6   1   35.90    2.70
   5  -6   2   20.20    2.40
  -5  -6  -2   21.90    2.10
  -5  -6  -2   20.60    2.40
  -5  -6  -3   18.40    2.30
  -5  -6  -3   20.80    2.10
   5  -6   3   24.80    2.80
   5   6   4   16.10    2.40
   5  -6   4   20.80    2.70
  -5  -6  -4   14.50    1.90
  -5  -6  -4   10.20    1.80
   6   0 -11    1.00    1.40
   6   0 -11   -0.20    2.10
   6   0 -10   52.79    3.90
   6   0 -10   56.49    4.10
   6   0  -9    0.30    0.90
   6   0  -9   -1.00    1.00
   6   0  -8  533.65   15.20
   6   0  -8  525.95   15.60
   6   0  -8  523.15   15.30
   6   0  -7   -0.50    0.70
   6   0  -7   -0.20    0.60
   6   0  -7    0.70    0.90
   6   0  -6   95.49    3.00
   6   0  -6   91.59    4.10
   6   0  -6   98.89    4.00
   6   0  -6  101.09    4.00
   6   0  -5   -0.20    0.40
   6   0  -5   -0.20    0.50
   6   0  -5    0.10    0.20
   6   0  -5   -0.50    0.50
   6   0  -4   98.99    3.30
  -6   0   4   96.19    3.50
   6   0  -4   96.89    3.40
  -6   0   4   96.29    3.40
   6   0  -4   96.99    3.60
   6   0  -4   94.29    2.70
   6   0  -3    0.60    0.30
  -6   0   3    0.10    0.30
  -6   0   3   -0.20    0.20
   6   0  -3   -0.10    0.30
  -6   0   3    0.50    0.40
   6   0  -3    0.30    0.40
   6   0  -2 5944.81  151.48
   6   0  -2 6107.09  149.49
  -6   0   2 5742.63  145.59
  -6   0   2 6138.49  146.69
  -6   0   2 6193.98  150.98
  -6   0   2 5887.11  150.18
   6   0  -2 5923.01  146.09
   6   0  -2 6440.66  143.99
  -6   0   1   -0.40    0.30
  -6   0   1    0.10    0.10
  -6   0   1    0.20    0.10
   6   0  -1    0.00    0.20
  -6   0   1   -0.20    0.20
   6   0  -1   -0.50    0.30
  -6   0   0 1844.82   43.30
  -6   0   0 1839.72   43.30
   6   0   0 1823.12   43.80
  -6   0   0 1720.93   44.90
  -6   0   0 1971.70   42.10
   6   0   0 1697.03   44.40
  -6   0   0 1786.32   44.10
   6   0   0 1759.12   44.30
  -6   0  -1   -0.20    0.30
  -6   0  -1    0.00    0.20
  -6   0  -1    0.20    0.30
   6   0   1   -0.20    0.10
  -6   0  -1    0.00    0.10
   6   0   1    0.00    0.10
  -6   0  -1    0.00    0.30
   6   0   1    0.10    0.30
   6   0   2   31.10    1.20
  -6   0  -2   31.70    1.50
  -6   0  -2   32.80    1.10
   6   0   2   31.60    1.00
  -6   0  -2   32.10    1.20
  -6   0  -2   30.40    1.40
   6   0   2   32.80    1.50
  -6   0  -2   29.70    1.40
  -6   0  -3   -0.80    0.20
  -6   0  -3   -0.40    0.40
   6   0   3   -0.60    0.10
  -6   0  -3   -0.90    0.30
  -6   0  -3   -0.80    0.30
  -6   0  -3   -0.70    0.20
   6   0   3   -0.70    0.30
   6   0   3   -0.70    0.10
  -6   0  -4 1414.66   34.50
  -6   0  -4 1393.06   33.90
  -6   0  -4 1433.66   34.50
  -6   0  -4 1389.06   34.40
  -6   0  -4 1397.36   33.30
   6   0   4 1439.36   33.50
   6   0   4 1449.35   34.50
  -6   0  -5    0.20    0.40
   6   0   5    0.10    0.30
  -6   0  -5   -0.20    0.60
  -6   0  -5   -0.20    0.50
  -6   0  -5    0.30    0.30
  -6   0  -6    5.40    1.30
  -6   0  -6    8.00    1.20
   6   0   6    7.30    0.90
  -6   0  -6    8.70    0.90
  -6   0  -6    6.30    1.30
  -6   0  -7   -0.50    0.50
  -6   0  -7   -0.70    0.80
  -6   0  -7    0.50    0.80
  -6   0  -8    2.20    1.30
  -6   0  -8    0.20    0.70
  -6   0  -8    1.00    0.90
  -6   0  -9    0.00    0.80
  -6   0  -9    0.70    1.40
  -6   0 -10   19.10    2.50
  -6   0 -10   14.00    2.70
  -6   0 -11   -1.70    1.40
  -6   0 -11    1.00    1.20
   6   1 -11   23.10    3.20
   6  -1 -11   17.20    2.80
   6  -1 -11   19.80    3.10
   6   1 -10   24.00    3.00
   6   1 -10   26.80    3.20
   6  -1 -10   24.30    3.00
   6  -1 -10   32.50    3.70
   6   1  -9    0.80    1.20
   6   1  -9    0.40    0.90
   6  -1  -9    1.10    0.80
   6  -1  -9    1.10    1.00
   6  -1  -9    1.20    1.20
   6   1  -8    3.50    1.40
   6   1  -8    4.90    1.40
   6   1  -8    6.50    1.40
   6  -1  -8    4.70    1.40
   6  -1  -8    5.20    1.00
   6  -1  -8    4.20    1.50
   6  -1  -8    3.10    1.10
   6   1  -7   21.60    2.40
   6   1  -7   21.50    2.10
   6   1  -7   16.20    1.80
   6  -1  -7   15.80    2.00
   6  -1  -7   18.10    1.80
   6  -1  -7   20.20    1.70
   6  -1  -7   19.80    2.50
   6  -1  -7   19.90    2.20
   6   1  -6    4.00    0.90
   6   1  -6    5.20    0.80
  -6   1   6    4.30    0.80
   6   1  -6    4.00    1.00
   6   1  -6    5.70    1.10
   6  -1  -6    3.10    1.00
   6  -1  -6    4.20    1.20
  -6  -1   6    4.60    1.00
   6  -1  -6    4.20    1.10
   6  -1  -6    3.20    0.70
   6  -1  -6    2.80    0.70
   6   1  -5    5.00    0.90
   6   1  -5    4.30    1.00
   6   1  -5    5.40    0.90
  -6   1   5    4.70    0.80
   6   1  -5    4.80    0.80
   6  -1  -5    4.70    1.10
  -6  -1   5    4.80    0.90
   6  -1  -5    5.70    0.90
   6  -1  -5    6.20    1.10
   6  -1  -5    5.10    1.00
   6  -1  -5    5.70    0.80
  -6   1   4   36.20    1.70
  -6   1   4   35.00    1.10
   6   1  -4   36.50    1.80
   6   1  -4   36.40    1.80
   6   1  -4   34.70    1.60
   6   1  -4   31.50    1.80
   6   1  -4   35.90    1.90
  -6   1   4   33.30    2.10
   6  -1  -4   35.60    2.20
   6  -1  -4   37.30    1.60
  -6  -1   4   39.90    1.80
   6  -1  -4   38.40    1.90
   6  -1  -4   35.80    2.00
   6  -1  -4   40.40    1.80
  -6  -1   4   35.00    1.90
  -6   1   3  915.71   21.00
  -6   1   3  868.51   22.10
   6   1  -3  897.71   21.70
   6   1  -3  888.51   21.60
  -6   1   3  879.91   21.00
   6   1  -3  889.71   21.70
  -6   1   3  884.71   21.30
  -6   1   3  867.21   21.50
   6   1  -3  902.41   21.20
   6  -1  -3  899.71   21.50
   6  -1  -3  884.71   22.20
   6  -1  -3  874.71   21.80
   6  -1  -3  883.51   21.50
  -6  -1   3  925.51   21.70
  -6  -1   3  892.51   21.30
   6  -1  -3  877.21   21.10
  -6  -1   3  890.61   21.40
  -6   1   2 1453.55   34.30
  -6   1   2 1422.96   33.80
  -6   1   2 1430.76   33.60
   6   1  -2 1413.06   33.80
  -6   1   2 1398.16   33.40
   6   1  -2 1419.36   33.70
  -6  -1   2 1424.66   33.80
   6  -1  -2 1442.96   33.60
   6  -1  -2 1440.86   33.90
   6  -1  -2 1441.46   33.70
   6  -1  -2 1361.06   34.10
   6  -1  -2 1424.16   33.60
  -6  -1   2 1427.56   33.70
   6  -1  -2 1423.86   33.70
  -6  -1   2 1452.55   33.50
   6   1  -1  275.67    6.70
  -6   1   1  268.87    6.80
  -6   1   1  270.67    7.30
   6   1  -1  274.97    6.70
  -6   1   1  271.57    6.90
   6   1  -1  270.07    6.60
   6  -1  -1  268.87    7.20
   6  -1  -1  271.47    6.90
  -6  -1   1  275.87    6.80
   6  -1  -1  274.27    7.00
  -6  -1   1  269.97    6.70
   6  -1  -1  271.47    7.00
   6  -1  -1  267.37    6.70
  -6  -1   1  268.27    6.60
   6   1   0    6.40    0.50
  -6   1   0    7.50    0.60
   6   1   0    7.40    0.60
  -6   1   0    7.40    0.50
   6   1   0    7.10    0.30
  -6   1   0    8.10    0.70
   6  -1   0    6.60    0.50
   6  -1   0    6.80    0.50
   6  -1   0    7.00    0.40
   6  -1   0    8.00    0.80
   6  -1   0    6.00    0.70
  -6  -1   0    6.50    0.50
   6  -1   0    7.30    0.40
  -6  -1   0    7.50    0.50
  -6  -1   0    7.20    0.50
  -6  -1   0    7.10    0.40
   6   1   1   16.70    0.80
  -6   1  -1   17.70    0.70
   6   1   1   16.00    0.90
   6   1   1   16.70    0.90
  -6   1  -1   16.70    0.90
  -6   1  -1   17.70    1.00
   6  -1   1   18.80    1.10
  -6  -1  -1   17.60    0.70
   6  -1   1   15.30    0.90
   6  -1   1   19.60    1.10
  -6  -1  -1   19.00    1.10
  -6  -1  -1   17.00    0.80
  -6  -1  -1   18.30    0.90
  -6  -1  -1   16.90    0.80
  -6  -1  -1   17.60    0.90
  -6  -1  -1   17.20    0.90
  -6   1  -2  543.75   14.10
  -6   1  -2  549.95   13.80
  -6   1  -2  570.34   13.20
   6   1   2  568.04   13.80
   6   1   2  568.24   13.90
  -6   1  -2  562.34   13.30
  -6   1  -2  546.15   13.80
  -6  -1  -2  549.25   14.30
  -6  -1  -2  560.94   13.80
   6  -1   2  569.24   14.10
   6  -1   2  546.75   13.90
  -6  -1  -2  555.24   14.00
  -6  -1  -2  570.94   13.70
   6  -1   2  564.14   14.30
  -6  -1  -2  572.54   13.90
  -6  -1  -2  577.24   13.90
   6   1   3 1718.43   40.80
  -6   1  -3 1685.43   41.30
  -6   1  -3 1757.12   40.40
  -6   1  -3 1774.42   41.10
  -6   1  -3 1689.13   40.00
  -6   1  -3 1716.13   41.50
   6   1   3 1749.72   41.10
  -6   1  -3 1725.93   40.70
  -6  -1  -3 1701.03   41.60
  -6  -1  -3 1715.83   40.90
  -6  -1  -3 1761.32   41.00
  -6  -1  -3 1723.43   41.30
   6  -1   3 1742.13   41.10
   6  -1   3 1737.93   41.10
  -6  -1  -3 1729.63   40.70
   6  -1   3 1688.43   41.50
  -6  -1  -3 1681.63   41.20
   6   1   4  231.48    6.70
  -6   1  -4  224.68    5.40
  -6   1  -4  215.08    6.90
  -6   1  -4  220.98    6.00
  -6   1  -4  217.98    6.60
  -6   1  -4  221.88    6.10
   6   1   4  227.08    6.20
  -6  -1  -4  220.18    6.80
   6  -1   4  226.98    7.00
  -6  -1  -4  217.88    7.10
  -6  -1  -4  224.48    6.40
  -6  -1  -4  219.18    6.50
   6  -1   4  223.48    6.50
   6   1   5  114.69    3.10
  -6   1  -5  118.29    3.80
   6   1   5  117.79    3.50
  -6   1  -5  108.39    4.40
  -6   1  -5  114.49    4.20
  -6  -1  -5  106.99    4.70
   6  -1   5  116.59    4.00
  -6  -1  -5  108.79    3.90
  -6  -1  -5  107.29    4.40
  -6  -1  -5  108.59    4.10
  -6   1  -6    0.20    0.60
  -6   1  -6   -0.20    0.70
  -6   1  -6    1.00    0.50
  -6  -1  -6    0.60    0.60
  -6  -1  -6    0.50    0.80
   6  -1   6    0.90    0.50
  -6  -1  -6    0.50    0.60
  -6  -1  -6    0.90    0.80
  -6   1  -7   36.70    2.70
  -6   1  -7   32.50    2.10
  -6   1  -7   30.10    2.50
  -6  -1  -7   32.10    2.20
   6  -1   7   33.00    2.10
  -6  -1  -7   30.70    3.20
  -6  -1  -7   30.40    2.20
  -6  -1  -7   31.00    2.70
  -6   1  -8    4.20    1.10
  -6   1  -8    5.60    1.50
  -6   1  -8    5.40    1.60
  -6  -1  -8    4.40    1.20
  -6  -1  -8    3.40    1.50
  -6  -1  -8    4.30    1.40
  -6  -1  -8    5.90    1.20
  -6  -1  -8    4.40    1.30
  -6   1  -9    3.10    1.50
  -6   1  -9    1.60    1.00
  -6  -1  -9    2.30    1.10
  -6  -1  -9    2.90    1.10
  -6  -1  -9    3.20    1.60
  -6   1 -10   25.10    2.90
  -6   1 -10   25.20    3.30
  -6  -1 -10   27.60    3.70
  -6  -1 -10   26.90    2.60
  -6  -1 -10   29.40    3.20
  -6   1 -11    3.50    2.00
  -6  -1 -11   -0.40    1.50
  -6  -1 -11    3.60    1.30
  -6  -1 -11    4.30    1.70
   6   2 -11    0.10    1.20
   6  -2 -11    0.20    1.30
   6  -2 -11    0.40    1.10
   6   2 -10    6.80    1.80
   6   2 -10    4.60    1.60
   6  -2 -10    5.20    1.30
   6  -2 -10    7.60    1.80
   6  -2 -10    8.20    2.00
   6   2  -9   71.49    4.00
   6   2  -9   67.49    4.00
   6  -2  -9   71.29    4.30
   6  -2  -9   70.59    3.40
   6  -2  -9   66.89    4.00
   6  -2  -9   71.69    3.80
   6   2  -8   50.69    3.10
   6   2  -8   51.79    3.40
   6   2  -8   51.19    3.10
  -6   2   8   48.20    2.70
   6  -2  -8   50.69    3.00
   6  -2  -8   50.59    3.20
   6  -2  -8   49.30    3.40
   6   2  -7   23.00    2.00
   6   2  -7   22.70    1.80
   6   2  -7   21.30    2.30
   6   2  -7   22.50    2.10
  -6   2   7   19.40    1.90
   6  -2  -7   20.90    2.70
   6  -2  -7   21.90    2.50
   6  -2  -7   21.70    2.10
   6  -2  -7   20.70    2.30
  -6  -2   7   18.60    2.00
   6   2  -6   18.20    1.80
   6   2  -6   17.50    2.00
   6   2  -6   17.80    1.70
   6   2  -6   17.00    1.70
  -6   2   6   15.10    0.90
  -6   2   6   16.50    1.80
   6  -2  -6   14.60    1.70
  -6  -2   6   15.50    1.60
  -6  -2   6   15.50    1.60
   6  -2  -6   19.80    1.90
   6  -2  -6   16.10    2.00
   6  -2  -6   20.70    2.50
  -6   2   5  175.68    4.60
   6   2  -5  173.48    5.40
   6   2  -5  174.68    5.90
  -6   2   5  173.88    4.90
   6   2  -5  164.78    5.80
   6   2  -5  169.98    5.30
  -6   2   5  173.98    5.60
   6  -2  -5  173.78    6.00
   6  -2  -5  175.08    5.60
   6  -2  -5  172.98    5.60
  -6  -2   5  175.88    5.40
  -6  -2   5  179.08    5.50
   6  -2  -5  165.48    6.30
   6   2  -4   11.00    1.30
   6   2  -4   10.70    1.30
  -6   2   4   11.10    0.80
   6   2  -4   10.70    1.10
  -6   2   4   11.60    1.30
   6   2  -4    9.10    1.30
  -6   2   4   11.90    0.90
   6  -2  -4    9.30    1.20
   6  -2  -4    9.00    1.50
   6  -2  -4   11.90    1.10
   6  -2  -4   13.60    1.20
  -6  -2   4   11.50    1.00
   6  -2  -4   12.00    1.20
  -6  -2   4   11.60    1.10
  -6  -2   4   11.20    1.30
  -6   2   3  103.29    3.40
   6   2  -3  100.39    3.60
   6   2  -3  107.69    4.10
  -6   2   3  109.49    3.80
   6   2  -3  103.29    3.60
  -6   2   3  107.39    3.50
   6  -2  -3  103.09    3.70
   6  -2  -3  104.19    4.10
   6  -2  -3  105.89    3.60
   6  -2  -3  105.39    3.40
  -6  -2   3  105.19    3.20
  -6  -2   3  105.89    3.30
   6  -2  -3  105.49    3.60
  -6  -2   3  106.69    3.80
  -6   2   2  534.75   14.20
  -6   2   2  546.65   13.60
  -6   2   2  515.45   13.50
   6   2  -2  522.95   14.10
  -6   2   2  546.35   13.50
   6   2  -2  549.45   13.30
   6  -2  -2  520.25   14.00
  -6  -2   2  526.55   13.50
  -6  -2   2  534.05   13.10
   6  -2  -2  535.35   13.40
  -6  -2   2  542.45   13.10
   6  -2  -2  532.25   13.20
   6  -2  -2  539.25   13.50
   6  -2  -2  515.55   13.70
   6   2  -1  301.37    8.70
  -6   2   1  292.47    8.20
  -6   2   1  304.27    8.60
  -6   2   1  300.77    8.00
   6   2  -1  301.57    7.70
   6   2  -1  298.97    7.60
  -6   2   1  300.67    8.00
   6  -2  -1  304.07    8.50
   6  -2  -1  311.67    8.00
  -6  -2   1  299.87    7.70
   6  -2  -1  312.97    7.50
   6  -2  -1  303.07    7.80
   6  -2  -1  298.77    8.20
  -6  -2   1  302.87    7.70
  -6  -2   1  304.97    7.90
   6  -2  -1  309.77    7.90
   6   2   0    3.30    0.30
  -6   2   0    2.50    0.60
  -6   2   0    4.10    0.60
  -6   2   0    2.60    0.70
   6   2   0    3.90    0.60
   6   2   0    4.30    0.70
   6  -2   0    3.40    0.70
  -6  -2   0    4.90    0.60
  -6  -2   0    3.60    0.40
   6  -2   0    4.20    0.40
  -6  -2   0    3.40    0.50
   6  -2   0    4.10    0.50
  -6  -2   0    3.40    0.50
   6  -2   0    3.00    0.70
  -6   2  -1  118.69    3.30
   6   2   1  117.29    3.70
   6   2   1  119.89    3.70
  -6   2  -1  113.19    4.00
  -6   2  -1  114.09    3.80
   6   2   1  115.99    3.30
   6  -2   1  109.29    2.90
  -6  -2  -1  118.19    3.40
  -6  -2  -1  114.19    3.60
   6  -2   1  108.89    3.90
   6  -2   1  118.99    4.20
   6  -2   1  115.39    3.50
  -6  -2  -1  118.89    3.70
   6   2   2    8.10    1.00
  -6   2  -2    6.30    1.00
   6   2   2    8.20    0.90
  -6   2  -2    6.30    0.90
   6   2   2    7.70    0.90
   6  -2   2    7.40    1.10
   6  -2   2    6.20    1.00
   6  -2   2    6.60    0.90
  -6  -2  -2    6.60    0.90
  -6  -2  -2    8.70    1.00
  -6  -2  -2    8.20    0.80
  -6  -2  -2    6.50    1.00
  -6  -2  -2    8.00    0.90
  -6   2  -3 1087.39   26.60
   6   2   3 1097.79   26.60
  -6   2  -3 1089.59   25.70
  -6   2  -3 1088.29   26.80
   6   2   3 1104.99   26.90
   6   2   3 1142.69   26.70
   6  -2   3 1078.99   27.40
  -6  -2  -3 1094.19   27.10
  -6  -2  -3 1082.19   26.60
  -6  -2  -3 1078.19   26.50
  -6  -2  -3 1059.29   27.00
   6  -2   3 1057.29   26.60
  -6  -2  -3 1106.69   26.70
   6  -2   3 1106.69   27.20
  -6   2  -4  107.89    4.40
   6   2   4  114.19    3.90
  -6   2  -4  109.49    4.00
  -6   2  -4  106.99    3.90
   6   2   4  105.19    3.90
  -6   2  -4  100.89    3.20
  -6  -2  -4  107.49    4.30
   6  -2   4  111.59    4.30
  -6  -2  -4  104.69    3.90
  -6  -2  -4  105.79    3.80
   6  -2   4  110.09    4.50
   6  -2   4  109.09    4.00
  -6  -2  -4  112.99    4.40
  -6  -2  -4  111.19    3.60
  -6   2  -5  171.78    6.30
  -6   2  -5  170.38    5.70
   6   2   5  164.68    5.30
  -6   2  -5  167.08    5.40
  -6   2  -5  172.88    5.00
  -6  -2  -5  172.28    5.60
   6  -2   5  171.18    6.00
  -6  -2  -5  166.88    5.60
  -6  -2  -5  172.98    6.20
  -6  -2  -5  171.08    6.30
   6  -2   5  168.98    6.30
   6  -2   5  163.88    5.80
  -6  -2  -5  162.68    5.20
  -6   2  -6    2.80    1.00
  -6   2  -6    3.10    1.10
  -6   2  -6    3.10    0.70
   6   2   6    1.20    0.50
  -6   2  -6    2.30    0.70
  -6  -2  -6    3.60    0.90
  -6  -2  -6    2.50    1.20
   6  -2   6    1.90    1.00
  -6  -2  -6    5.70    1.50
   6  -2   6    2.90    1.00
  -6  -2  -6    2.90    0.90
  -6  -2  -6    3.70    1.00
  -6   2  -7    7.20    1.20
  -6   2  -7   11.60    1.90
  -6   2  -7    6.50    1.00
  -6   2  -7    9.80    1.70
   6   2   7    6.90    0.90
  -6  -2  -7    8.90    1.50
  -6  -2  -7    7.30    1.20
  -6  -2  -7    8.00    1.90
  -6  -2  -7    9.60    1.50
  -6  -2  -7    6.90    1.70
  -6   2  -8   51.89    3.50
  -6  -2  -8   51.19    3.10
  -6  -2  -8   47.00    3.70
  -6  -2  -8   49.60    3.10
  -6  -2  -8   47.90    4.00
  -6  -2  -8   50.99    2.90
  -6   2  -9   50.59    3.80
  -6  -2  -9   51.99    3.10
  -6  -2  -9   46.70    3.20
  -6  -2  -9   50.99    4.10
  -6  -2  -9   51.39    3.50
  -6   2 -10    5.70    2.00
  -6  -2 -10    6.00    2.10
  -6  -2 -10    6.20    1.70
  -6  -2 -10    6.20    1.50
  -6  -2 -10    5.20    1.60
  -6   2 -11   -0.50    1.50
  -6  -2 -11    1.20    1.10
  -6  -2 -11    0.40    1.60
  -6  -2 -11    0.30    1.10
   6   3 -10    0.70    1.60
   6  -3 -10    0.90    1.10
   6  -3 -10    1.50    1.20
   6  -3 -10    0.80    1.30
  -6   3   9    2.90    1.20
   6   3  -9    1.50    1.00
   6   3  -9    3.00    1.50
   6  -3  -9    2.90    1.20
   6  -3  -9    2.60    1.20
   6  -3  -9    3.20    1.40
  -6   3   8   -0.10    0.70
   6   3  -8    1.00    0.90
   6   3  -8    1.30    1.10
  -6   3   8    0.80    0.40
  -6  -3   8    0.50    0.80
   6  -3  -8    1.10    1.00
   6  -3  -8   -0.10    0.90
   6  -3  -8    1.80    0.90
   6   3  -7  148.69    6.10
   6   3  -7  148.99    5.90
  -6   3   7  137.09    5.60
   6   3  -7  145.79    5.50
   6   3  -7  148.09    5.60
  -6   3   7  145.89    4.60
  -6  -3   7  151.38    5.50
   6  -3  -7  156.28    5.70
   6  -3  -7  146.79    6.10
  -6  -3   7  152.68    5.80
   6  -3  -7  156.68    5.80
  -6   3   6   68.19    3.40
   6   3  -6   76.79    3.30
  -6   3   6   62.19    2.70
   6   3  -6   62.29    3.10
   6   3  -6   65.99    3.70
   6   3  -6   69.89    3.70
  -6  -3   6   64.19    3.20
  -6  -3   6   68.19    3.10
   6  -3  -6   67.99    3.30
   6  -3  -6   64.29    3.50
   6  -3  -6   67.59    4.10
   6  -3  -6   70.29    3.30
  -6   3   5   48.90    2.40
  -6   3   5   51.49    2.30
  -6   3   5   50.69    2.80
   6   3  -5   49.40    2.90
   6   3  -5   50.89    2.60
   6   3  -5   47.50    3.10
  -6  -3   5   50.79    2.40
  -6  -3   5   48.50    2.50
   6  -3  -5   51.39    3.40
  -6  -3   5   53.59    3.00
   6  -3  -5   50.39    2.80
   6  -3  -5   46.70    2.60
   6  -3  -5   49.20    2.50
  -6   3   4   67.59    3.20
   6   3  -4   69.99    3.30
   6   3  -4   66.69    3.60
  -6   3   4   66.09    2.90
  -6   3   4   65.59    2.90
  -6  -3   4   67.29    3.30
   6  -3  -4   72.29    3.10
   6  -3  -4   69.79    2.90
   6  -3  -4   67.89    3.60
  -6  -3   4   67.29    2.80
  -6  -3   4   67.19    2.60
   6  -3  -4   71.79    3.20
   6   3  -3   65.29    3.00
  -6   3   3   68.39    2.90
   6   3  -3   63.89    3.50
  -6   3   3   62.59    2.90
  -6   3   3   66.69    3.00
   6  -3  -3   60.59    2.60
  -6  -3   3   57.19    2.30
   6  -3  -3   66.79    3.30
  -6  -3   3   65.59    3.10
   6  -3  -3   60.49    2.60
   6  -3  -3   64.19    3.00
   6  -3  -3   66.79    2.90
  -6  -3   3   57.29    2.50
   6   3  -2  380.46   10.20
  -6   3   2  395.26   10.50
   6   3  -2  387.86    9.60
  -6   3   2  386.56   10.80
   6   3  -2  387.66   11.50
  -6   3   2  409.26   10.70
  -6  -3   2  386.76   10.60
   6  -3  -2  366.16   10.90
   6  -3  -2  387.46   10.20
   6  -3  -2  384.96   10.90
   6  -3  -2  394.26   10.30
   6  -3  -2  386.36    9.70
  -6  -3   2  394.56   10.10
  -6  -3   2  380.56    9.90
  -6   3   1   -0.40    0.50
   6   3  -1    0.30    0.30
   6   3  -1    0.70    0.50
  -6   3   1   -0.20    0.40
  -6   3   1   -0.30    0.30
   6   3  -1   -0.40    0.60
  -6  -3   1    0.10    0.30
   6  -3  -1    0.10    0.30
  -6  -3   1    0.40    0.30
  -6  -3   1    0.80    0.50
   6  -3  -1    0.50    0.40
   6  -3  -1   -0.30    0.50
   6  -3  -1    0.30    0.60
  -6   3   0   43.70    2.50
   6   3   0   44.00    2.20
   6   3   0   42.40    2.00
   6   3   0   42.70    2.70
   6   3   0   43.80    1.50
  -6   3   0   44.80    2.00
  -6  -3   0   45.60    2.10
  -6  -3   0   43.20    1.80
   6  -3   0   48.40    2.00
  -6  -3   0   46.70    2.00
   6  -3   0   44.30    2.40
   6  -3   0   47.50    2.70
   6  -3   0   44.60    1.50
   6   3   1   13.40    1.80
  -6   3  -1   13.70    1.60
   6   3   1   14.40    1.50
   6   3   1   11.90    0.90
   6   3   1   13.00    1.30
  -6   3  -1   11.70    0.90
  -6  -3  -1   13.60    0.90
   6  -3   1   12.90    1.30
  -6  -3  -1   15.50    1.40
   6  -3   1   11.10    1.60
  -6  -3  -1   12.70    1.20
   6  -3   1   11.50    0.60
   6  -3   1   10.50    1.40
  -6  -3  -1   13.70    1.00
   6   3   2  119.29    4.70
   6   3   2  125.39    4.50
  -6   3  -2  122.19    4.70
  -6   3  -2  112.79    3.30
   6   3   2  115.99    4.20
   6   3   2  115.49    4.00
   6  -3   2  120.39    4.70
  -6  -3  -2  120.39    3.90
  -6  -3  -2  125.29    4.20
   6  -3   2  120.09    4.00
  -6  -3  -2  111.59    4.20
   6  -3   2  113.49    3.10
   6   3   3   11.50    1.40
  -6   3  -3   11.30    1.60
   6   3   3   13.40    1.50
   6   3   3    9.90    1.50
  -6  -3  -3   13.20    1.10
  -6  -3  -3   15.80    1.70
   6  -3   3   12.50    1.40
  -6  -3  -3   15.30    1.50
   6  -3   3   11.30    1.70
   6  -3   3   12.30    0.70
  -6  -3  -3   13.50    1.50
  -6  -3  -3   12.60    1.70
   6   3   4  269.87    8.10
   6   3   4  270.77    8.40
  -6   3  -4  264.17    8.00
   6   3   4  281.87    8.20
  -6   3  -4  271.57    8.40
  -6  -3  -4  278.97    8.60
   6  -3   4  251.27    8.00
   6  -3   4  275.57    9.10
  -6  -3  -4  266.67    7.90
  -6  -3  -4  264.37    7.70
  -6  -3  -4  261.37    8.30
  -6   3  -5    6.90    1.50
   6   3   5    6.60    1.20
   6   3   5    3.70    1.10
   6   3   5    7.00    1.30
  -6   3  -5    6.30    1.20
  -6   3  -5    5.00    1.10
  -6  -3  -5    5.80    1.30
   6  -3   5    5.30    1.50
   6  -3   5    4.70    1.20
  -6  -3  -5    4.90    1.10
  -6  -3  -5    7.00    1.60
  -6  -3  -5    6.30    1.10
   6   3   6   10.40    1.60
   6   3   6   10.20    1.40
  -6   3  -6   12.70    1.70
  -6   3  -6    8.70    1.80
  -6  -3  -6   10.70    1.50
   6  -3   6   11.50    2.00
  -6  -3  -6   11.40    1.60
  -6  -3  -6   12.30    1.90
  -6  -3  -6    9.50    1.80
   6  -3   6    8.90    1.60
   6   3   7  105.19    4.10
  -6   3  -7  100.69    4.80
  -6  -3  -7   99.79    4.50
  -6  -3  -7  105.99    5.40
   6  -3   7   98.49    4.90
  -6  -3  -7  112.79    4.80
  -6  -3  -7  105.89    5.10
  -6   3  -8    0.70    1.30
   6   3   8    0.40    0.60
  -6  -3  -8    0.50    0.90
  -6  -3  -8   -0.50    0.80
  -6  -3  -8   -0.60    1.00
  -6   3  -9    0.60    1.40
  -6  -3  -9    1.50    1.00
  -6  -3  -9    1.10    1.40
  -6  -3  -9    1.00    1.00
  -6   3 -10    0.20    1.50
  -6  -3 -10    0.70    1.40
  -6  -3 -10    0.10    1.10
  -6  -3 -10    0.70    1.10
   6   4  -9   11.90    2.30
   6  -4  -9   15.70    2.40
   6  -4  -9   11.30    2.00
   6  -4  -9   11.10    2.30
   6   4  -8   10.00    2.00
  -6   4   8    8.30    1.80
  -6   4   8    7.50    1.20
   6  -4  -8    8.20    1.70
   6  -4  -8    8.40    1.90
   6  -4  -8    9.40    1.70
  -6  -4   8    5.30    1.70
  -6   4   7   -0.40    0.50
   6   4  -7    0.90    0.90
  -6   4   7    1.00    1.00
   6  -4  -7   -0.60    0.80
   6  -4  -7    0.80    0.90
  -6  -4   7    0.40    1.00
   6  -4  -7    0.30    0.90
  -6   4   6    0.70    0.70
  -6   4   6    1.40    1.00
   6   4  -6    0.50    0.80
   6   4  -6    0.90    0.90
   6  -4  -6    0.70    0.90
  -6  -4   6    0.70    1.10
   6  -4  -6    0.90    0.90
  -6  -4   6   -0.20    0.80
  -6  -4   6    1.10    0.70
   6  -4  -6    0.70    0.80
  -6   4   5   64.79    3.30
  -6   4   5   70.19    3.80
   6   4  -5   70.19    3.80
   6  -4  -5   75.89    4.70
   6  -4  -5   70.89    3.30
  -6  -4   5   67.89    3.40
  -6  -4   5   71.79    3.90
  -6  -4   5   66.39    2.90
   6  -4  -5   66.89    3.50
   6  -4  -5   68.99    3.30
  -6   4   4   95.49    4.10
  -6   4   4   97.39    4.20
  -6   4   4   92.19    4.40
   6   4  -4  101.79    4.60
   6  -4  -4  107.29    3.90
  -6  -4   4   99.39    3.60
   6  -4  -4   93.99    3.70
   6  -4  -4   97.69    4.10
   6  -4  -4   98.99    3.90
   6  -4  -4   98.89    4.80
  -6  -4   4  102.59    4.00
  -6  -4   4  105.69    4.80
  -6   4   3  210.28    6.80
  -6   4   3  194.58    6.90
  -6   4   3  196.38    6.90
   6  -4  -3  199.48    6.30
   6  -4  -3  200.48    6.30
   6  -4  -3  205.58    7.10
  -6  -4   3  206.18    6.30
  -6  -4   3  200.78    5.90
  -6  -4   3  209.38    7.10
   6  -4  -3  199.28    5.40
  -6   4   2    4.90    1.00
  -6   4   2    4.00    1.20
   6   4  -2    4.10    1.30
   6  -4  -2    6.10    0.90
  -6  -4   2    4.50    0.90
   6  -4  -2    4.90    0.90
  -6  -4   2    5.30    1.20
   6  -4  -2    3.10    1.10
  -6   4   1   18.90    1.60
   6   4  -1   16.60    2.20
  -6   4   1   16.00    2.00
   6  -4  -1   18.60    1.10
   6  -4  -1   18.00    2.00
   6  -4  -1   20.90    1.50
  -6  -4   1   18.20    1.30
  -6  -4   1   18.20    1.90
  -6  -4   1   17.20    1.40
   6   4   0  121.99    5.40
  -6   4   0  107.59    4.00
  -6   4   0  120.99    5.10
   6  -4   0  116.99    4.80
   6  -4   0  111.79    3.40
  -6  -4   0  113.09    4.00
  -6  -4   0  110.19    3.80
  -6  -4   0  116.99    4.30
   6  -4   0  108.89    4.00
  -6   4  -1    2.40    1.10
   6   4   1    2.10    1.10
   6   4   1    2.90    0.70
  -6  -4  -1    2.20    0.80
   6  -4   1    2.60    0.80
  -6  -4  -1    3.20    0.80
   6  -4   1    1.80    1.00
  -6  -4  -1    3.00    0.70
   6   4   2   33.50    2.10
   6   4   2   39.20    2.90
  -6   4  -2   32.80    2.70
  -6  -4  -2   33.80    1.90
   6  -4   2   36.80    2.80
   6  -4   2   32.20    2.10
  -6  -4  -2   37.80    2.20
  -6  -4  -2   35.20    2.20
   6   4   3  354.86   11.00
   6   4   3  363.56   10.20
   6  -4   3  326.27    9.90
  -6  -4  -3  330.27    9.50
   6  -4   3  347.37   11.10
  -6  -4  -3  346.67   10.00
  -6  -4  -3  336.07   10.10
   6   4   4   17.10    1.90
   6   4   4   16.40    2.30
   6  -4   4   23.50    2.90
  -6  -4  -4   15.20    1.80
   6  -4   4   15.90    1.90
  -6  -4  -4   17.60    1.90
  -6  -4  -4   17.50    2.20
  -6  -4  -4   14.60    1.40
   6   4   5   28.30    2.30
   6   4   5   21.70    2.30
  -6   4  -5   28.30    2.50
  -6  -4  -5   30.30    2.20
  -6  -4  -5   29.90    2.40
  -6  -4  -5   26.70    1.90
   6  -4   5   24.80    2.50
  -6  -4  -5   35.50    3.20
  -6   4  -6    2.50    1.30
   6   4   6    1.90    0.90
   6   4   6    0.50    0.80
  -6  -4  -6    1.00    1.00
  -6  -4  -6    0.90    0.80
   6  -4   6    1.00    1.10
  -6  -4  -6    2.30    1.00
  -6  -4  -6    2.40    1.30
  -6   4  -7   -0.60    1.10
   6   4   7    1.40    0.90
   6   4   7    0.90    1.00
  -6  -4  -7    0.40    1.00
   6  -4   7    0.50    1.10
  -6  -4  -7    2.60    1.10
  -6  -4  -7   -0.40    0.70
  -6   4  -8    2.90    1.60
   6   4   8    4.70    1.20
  -6  -4  -8    3.30    1.30
  -6  -4  -8    4.80    1.40
   6  -4   8    3.10    1.70
  -6  -4  -8    5.00    1.60
  -6   4  -9  282.97   10.40
   6   4   9  269.97    8.30
  -6  -4  -9  264.57    9.60
  -6  -4  -9  299.97   10.30
  -6  -4  -9  296.37   10.30
  -6   5   7    1.70    0.90
   6   5  -7    3.20    1.50
   6  -5  -7    0.00    1.10
  -6  -5   7    1.00    1.20
   6  -5  -7    1.10    1.10
   6  -5  -7    1.20    1.10
   6  -5  -7    0.60    1.00
  -6   5   6    0.20    0.80
   6   5  -6    1.20    1.00
   6  -5  -6   -0.50    0.70
   6  -5  -6   -0.30    0.80
   6  -5  -6   -0.10    0.90
  -6  -5   6   -1.00    0.90
  -6   5   5    2.40    1.00
   6  -5  -5    3.70    1.10
   6  -5  -5    3.60    0.80
  -6  -5   5    1.30    1.00
   6  -5  -5    2.70    1.00
  -6   5   4   13.60    1.90
   6  -5  -4   12.00    1.70
  -6  -5   4   12.10    1.70
   6  -5  -4   13.80    1.70
  -6   5   3   11.90    1.70
  -6  -5   3   12.60    2.20
  -6  -5   3   15.30    1.80
   6  -5  -3    9.20    1.50
   6  -5  -3   15.50    1.60
  -6  -5   3   14.00    1.40
  -6   5   2   11.70    1.70
   6  -5  -2   15.40    1.80
  -6  -5   2   15.20    1.50
  -6  -5   2   13.70    1.70
  -6  -5   2   12.00    2.00
   6  -5  -2   13.20    1.40
   6  -5  -1   61.79    3.10
  -6  -5   1   64.69    2.80
  -6  -5   1   62.79    3.00
  -6  -5   1   62.49    3.50
  -6  -5   0   16.20    2.00
  -6  -5   0   17.40    1.80
  -6  -5   0   15.60    1.60
   6  -5   0   15.60    1.70
   6  -5   1   39.20    2.50
  -6  -5  -1   44.30    2.60
  -6  -5  -1   39.30    2.70
  -6  -5  -1   41.30    2.20
   6  -5   2   27.80    2.20
  -6  -5  -2   29.30    2.40
  -6  -5  -2   33.90    2.30
  -6  -5  -2   31.80    2.00
   6   5   3    8.80    1.50
  -6  -5  -3   13.00    1.80
  -6  -5  -3    8.60    1.60
   6  -5   3    8.30    1.50
  -6  -5  -3    9.70    1.40
   6   5   4   50.89    3.30
  -6  -5  -4   50.79    2.80
   6  -5   4   51.89    3.30
  -6  -5  -4   55.79    3.20
  -6  -5  -4   53.29    3.40
   6   5   5    1.60    0.90
  -6   5  -5    0.60    1.10
   6  -5   5    2.00    1.30
  -6  -5  -5    0.40    0.90
  -6  -5  -5    0.80    0.70
   6   5   6   14.50    2.10
  -6   5  -6   12.70    2.30
  -6  -5  -6   12.70    2.00
   6  -5   6   10.30    2.10
  -6  -5  -6    9.30    1.40
  -6  -5  -6   14.70    2.00
  -6   5  -7   -1.10    1.20
   6   5   7    0.10    0.80
  -6  -5  -7    0.40    0.90
  -6  -5  -7    0.30    1.10
   6  -5   7   -0.60    1.30
  -6  -5  -7    0.00    0.90
  -6   6   4    5.80    1.60
   6  -6  -4    5.30    1.40
  -6  -6   4    7.10    1.60
  -6   6   3    3.50    1.30
   6  -6  -3    3.40    1.20
  -6  -6   3    5.50    1.50
   6  -6  -2   51.89    3.10
  -6  -6   2   46.90    3.00
  -6  -6   1    3.80    1.20
   6  -6  -1    4.60    1.30
  -6  -6   0   68.99    3.20
   6  -6   0   69.89    3.70
  -6  -6   0   65.09    3.50
  -6  -6  -1   46.20    2.70
   6  -6   1   44.40    3.00
  -6  -6  -1   44.40    2.90
  -6  -6  -2   31.90    2.60
   6  -6   2   33.40    3.20
  -6  -6  -2   33.60    2.30
  -6  -6  -3  126.69    5.00
  -6  -6  -3  126.19    5.40
   6  -6   3  130.69    5.70
   6   6   4    4.00    1.50
   6  -6   4    0.20    1.20
  -6  -6  -4    3.50    1.20
  -6  -6  -4    3.30    1.30
   7   0 -11    0.00    1.00
   7   0 -10  154.48    6.80
   7   0 -10  148.09    6.70
   7   0  -9   -1.40    0.70
   7   0  -9   -1.10    1.00
   7   0  -8  195.48    7.60
   7   0  -8  193.28    7.20
   7   0  -8  203.58    7.40
   7   0  -7    2.90    0.90
   7   0  -7    1.90    1.00
   7   0  -7    1.60    0.90
   7   0  -6    3.10    0.90
   7   0  -6    3.80    1.00
   7   0  -6    5.30    1.10
   7   0  -5    0.00    0.50
   7   0  -5   -0.50    0.20
   7   0  -5   -0.40    0.20
   7   0  -5   -0.40    0.50
   7   0  -5   -0.20    0.40
   7   0  -4  116.99    4.10
   7   0  -4  113.19    3.70
  -7   0   4  124.19    4.10
   7   0  -4  112.49    3.90
  -7   0   4  114.39    3.90
  -7   0   3   -0.30    0.30
   7   0  -3   -0.20    0.30
   7   0  -3    0.30    0.30
  -7   0   3   -0.40    0.30
  -7   0   3   -0.30    0.20
   7   0  -3   -0.10    0.40
  -7   0   2 1147.39   27.30
   7   0  -2 1132.89   27.00
   7   0  -2 1178.58   26.90
   7   0  -2 1152.88   27.50
   7   0  -2 1141.49   26.90
  -7   0   2 1191.58   27.40
  -7   0   2 1120.89   26.80
  -7   0   2 1136.99   27.00
   7   0  -1    0.10    0.20
  -7   0   1    0.00    0.30
  -7   0   1   -0.10    0.10
  -7   0   1   -0.10    0.20
   7   0  -1    0.10    0.30
  -7   0   1   -0.20    0.10
  -7   0   0   19.30    0.80
  -7   0   0   20.10    0.90
  -7   0   0   21.50    0.90
  -7   0   0   23.00    0.90
  -7   0   0   21.70    0.90
   7   0   0   20.50    0.80
   7   0   0   21.80    0.90
   7   0   1    0.20    0.30
   7   0   1    0.00    0.10
  -7   0  -1    0.00    0.20
  -7   0  -1   -0.10    0.20
  -7   0  -1   -0.30    0.20
  -7   0  -1    0.00    0.10
  -7   0  -1   -0.20    0.30
  -7   0  -2    0.80    0.20
   7   0   2    0.60    0.20
  -7   0  -2    0.20    0.30
  -7   0  -2    1.00    0.40
   7   0   2    0.30    0.20
  -7   0  -2    0.60    0.20
   7   0   2    0.20    0.30
  -7   0  -2    0.30    0.30
   7   0   3   -0.70    0.30
   7   0   3   -0.30    0.20
  -7   0  -3   -0.50    0.20
  -7   0  -3   -0.10    0.40
  -7   0  -3   -0.70    0.30
  -7   0  -3   -0.40    0.20
   7   0   3   -0.50    0.10
  -7   0  -3   -0.30    0.30
  -7   0  -4   33.70    2.00
  -7   0  -4   35.90    2.10
  -7   0  -4   39.10    1.80
   7   0   4   37.80    2.10
  -7   0  -4   35.70    2.00
  -7   0  -4   38.20    1.40
   7   0   4   36.90    1.50
  -7   0  -5   -0.20    0.30
   7   0   5    0.10    0.30
  -7   0  -5    0.30    0.50
  -7   0  -5   -0.50    0.60
  -7   0  -5   -0.50    0.30
  -7   0  -6   31.90    1.60
  -7   0  -6   32.60    2.30
   7   0   6   32.90    1.60
  -7   0  -6   30.30    1.90
  -7   0  -6   31.10    2.50
  -7   0  -7    0.50    0.90
  -7   0  -7    0.90    0.70
  -7   0  -7   -0.40    0.60
  -7   0  -7    0.40    1.00
  -7   0  -8  173.28    7.30
  -7   0  -8  187.28    6.40
  -7   0  -8  177.18    7.10
  -7   0  -9    0.30    1.30
  -7   0  -9   -0.30    0.70
  -7   0 -10   23.30    3.40
  -7   0 -10   32.00    3.20
  -7   0 -11   -1.50    1.50
  -7   0 -11    0.00    1.00
   7   1 -11    1.80    1.40
   7  -1 -11    1.10    1.50
   7   1 -10    8.50    2.00
   7   1 -10    8.20    1.90
   7  -1 -10    6.30    1.80
   7  -1 -10    9.10    2.00
   7   1  -9  193.08    7.50
   7   1  -9  193.38    7.40
   7  -1  -9  198.98    7.80
   7  -1  -9  195.68    6.30
   7  -1  -9  188.38    7.40
   7   1  -8   11.20    2.00
   7   1  -8   13.40    1.90
   7   1  -8    9.50    1.70
   7  -1  -8   11.90    1.90
   7  -1  -8   11.60    1.90
   7  -1  -8   14.20    1.50
   7  -1  -8   14.00    2.30
   7   1  -7   94.49    4.10
   7   1  -7   94.99    3.90
   7   1  -7   90.39    4.30
   7  -1  -7   98.89    4.40
   7  -1  -7   93.49    3.40
   7  -1  -7   90.39    4.60
   7  -1  -7   86.69    3.60
   7  -1  -7   88.99    4.10
   7   1  -6    2.10    0.70
   7   1  -6    2.30    0.90
   7   1  -6    0.80    0.60
   7   1  -6    1.10    0.50
  -7   1   6    1.50    0.50
   7  -1  -6    2.80    0.90
   7  -1  -6    1.90    0.60
   7  -1  -6    1.70    1.00
   7  -1  -6    1.90    0.90
   7  -1  -6    1.20    0.50
  -7  -1   6    1.60    0.70
   7   1  -5   10.90    1.30
  -7   1   5    9.20    1.00
   7   1  -5    8.90    1.00
   7   1  -5   11.30    1.10
   7   1  -5    9.10    1.20
  -7  -1   5   10.50    1.30
   7  -1  -5    9.50    1.50
   7  -1  -5    8.70    0.90
   7  -1  -5    8.80    1.20
   7  -1  -5   10.80    1.10
   7  -1  -5    7.40    1.20
  -7   1   4   29.90    1.00
   7   1  -4   30.40    1.80
  -7   1   4   30.30    1.50
  -7   1   4   30.60    2.00
   7   1  -4   32.40    1.80
   7   1  -4   29.90    1.40
   7   1  -4   33.10    1.60
   7   1  -4   30.90    1.60
  -7  -1   4   31.90    1.60
   7  -1  -4   29.50    1.60
   7  -1  -4   33.50    1.60
   7  -1  -4   28.70    2.00
   7  -1  -4   28.30    1.40
  -7  -1   4   31.70    1.80
   7  -1  -4   30.90    1.80
   7  -1  -4   31.80    1.20
   7   1  -3  837.72   19.90
  -7   1   3  845.02   19.70
  -7   1   3  833.72   19.80
   7   1  -3  839.82   20.40
  -7   1   3  824.42   20.30
  -7   1   3  822.62   20.00
   7   1  -3  851.71   20.40
  -7   1   3  839.72   20.90
  -7  -1   3  846.32   20.40
   7  -1  -3  834.52   20.10
   7  -1  -3  822.52   20.60
   7  -1  -3  811.62   20.90
  -7  -1   3  851.91   20.00
  -7  -1   3  820.82   20.20
   7  -1  -3  835.92   19.90
   7  -1  -3  829.82   20.20
   7   1  -2    5.90    0.60
   7   1  -2    4.60    0.50
  -7   1   2    5.50    0.70
  -7   1   2    4.90    0.90
   7   1  -2    4.60    0.30
   7   1  -2    4.60    0.30
  -7   1   2    4.10    0.40
  -7  -1   2    5.10    0.40
   7  -1  -2    5.90    0.50
  -7  -1   2    6.60    0.60
   7  -1  -2    3.80    0.60
   7  -1  -2    4.50    0.60
   7  -1  -2    5.70    0.60
   7  -1  -2    4.60    0.80
  -7  -1   2    6.10    0.60
   7   1  -1   10.70    0.60
  -7   1   1   13.30    0.70
  -7   1   1   12.80    1.00
  -7   1   1   11.10    0.60
   7   1  -1   11.70    0.60
   7   1  -1   12.60    0.60
  -7  -1   1   13.20    0.70
  -7  -1   1   11.80    0.60
   7  -1  -1   12.20    0.60
   7  -1  -1   11.40    0.80
   7  -1  -1   11.90    0.70
   7  -1  -1   12.50    0.90
   7  -1  -1   10.00    0.70
  -7  -1   1   11.50    0.50
   7  -1  -1   11.40    0.80
   7   1   0    8.90    0.40
   7   1   0    9.60    0.50
  -7   1   0    9.40    0.60
   7   1   0    9.40    0.50
  -7   1   0    8.40    0.80
   7   1   0   10.40    0.70
  -7   1   0    9.50    0.70
  -7  -1   0    9.50    0.60
  -7  -1   0    9.30    0.60
   7  -1   0    8.70    0.70
  -7  -1   0    8.50    0.60
  -7  -1   0    9.30    0.40
   7  -1   0    9.80    0.50
   7  -1   0    8.60    0.50
   7  -1   0    9.40    0.60
   7  -1   0    9.80    0.60
   7  -1   0    8.80    0.80
  -7   1  -1   60.39    1.80
  -7   1  -1   55.59    2.00
   7   1   1   59.39    1.90
  -7   1  -1   60.19    2.20
   7   1   1   56.59    1.80
  -7  -1  -1   58.89    1.90
   7  -1   1   58.09    1.60
  -7  -1  -1   56.79    1.80
  -7  -1  -1   58.89    1.80
   7  -1   1   56.99    2.10
  -7  -1  -1   56.39    1.90
   7  -1   1   57.39    2.20
  -7  -1  -1   57.79    2.00
   7  -1   1   59.59    2.00
  -7  -1  -1   61.09    1.60
  -7  -1  -1   59.89    2.20
  -7   1  -2  437.66   11.20
  -7   1  -2  463.35   10.80
   7   1   2  456.15   11.20
  -7   1  -2  432.96   11.30
  -7   1  -2  455.85   11.60
   7   1   2  455.25   11.30
  -7   1  -2  451.65   10.60
  -7  -1  -2  448.16   11.30
  -7  -1  -2  456.45   11.10
  -7  -1  -2  456.45   11.40
  -7  -1  -2  450.95   11.30
   7  -1   2  437.96   11.70
  -7  -1  -2  447.66   11.20
  -7  -1  -2  448.76   11.80
   7  -1   2  436.46   11.40
   7  -1   2  448.76   11.50
  -7   1  -3  273.77    6.80
  -7   1  -3  273.97    6.60
  -7   1  -3  261.47    7.70
  -7   1  -3  260.57    7.70
  -7   1  -3  266.67    7.10
  -7   1  -3  277.37    7.40
   7   1   3  267.77    7.40
   7   1   3  270.47    7.20
  -7  -1  -3  262.87    7.50
   7  -1   3  260.37    7.80
  -7  -1  -3  269.27    7.30
  -7  -1  -3  269.07    7.10
  -7  -1  -3  267.97    8.00
   7  -1   3  270.57    7.50
   7  -1   3  271.77    7.40
  -7  -1  -3  262.17    7.30
  -7   1  -4   26.70    1.80
   7   1   4   27.30    1.70
  -7   1  -4   25.50    1.30
   7   1   4   25.10    1.40
  -7   1  -4   26.00    0.90
  -7   1  -4   23.70    1.60
   7  -1   4   25.20    1.50
  -7  -1  -4   23.70    1.50
  -7  -1  -4   27.20    2.00
   7  -1   4   23.10    1.70
  -7  -1  -4   26.60    1.60
  -7  -1  -4   26.50    1.80
   7   1   5   30.00    1.40
  -7   1  -5   28.40    2.00
  -7   1  -5   30.20    2.00
  -7   1  -5   29.80    1.60
   7   1   5   27.70    1.10
  -7   1  -5   28.40    1.10
   7  -1   5   29.30    1.80
  -7  -1  -5   29.30    1.80
  -7  -1  -5   28.80    2.30
  -7  -1  -5   28.80    1.80
  -7  -1  -5   29.00    2.10
  -7   1  -6   15.60    1.30
  -7   1  -6   14.40    1.80
  -7   1  -6   16.90    2.00
   7  -1   6   13.30    1.40
  -7  -1  -6   13.70    1.90
  -7  -1  -6   16.60    1.60
  -7  -1  -6   14.20    2.00
  -7  -1  -6   13.90    1.60
  -7   1  -7   86.99    4.30
  -7   1  -7   91.49    3.60
  -7   1  -7   80.69    4.10
  -7  -1  -7   84.99    3.70
  -7  -1  -7   91.29    4.50
  -7  -1  -7   79.19    4.50
  -7  -1  -7   82.89    3.80
   7  -1   7   87.39    3.70
  -7   1  -8   30.40    3.00
  -7   1  -8   32.40    2.80
  -7   1  -8   32.90    2.30
  -7  -1  -8   35.60    2.30
  -7  -1  -8   34.60    2.50
  -7  -1  -8   35.80    2.50
  -7  -1  -8   34.50    3.00
  -7  -1  -8   26.20    3.20
  -7   1  -9    1.00    1.30
  -7   1  -9    0.60    0.90
  -7  -1  -9    0.50    0.80
  -7  -1  -9    1.30    1.00
  -7  -1  -9    0.50    1.40
  -7   1 -10   14.40    2.80
  -7  -1 -10   17.90    3.10
  -7  -1 -10   15.90    2.40
  -7  -1 -10   18.50    2.10
  -7   1 -11    1.10    1.70
  -7  -1 -11    2.90    2.00
  -7  -1 -11    2.00    1.30
  -7  -1 -11    2.10    1.20
   7   2 -11    1.70    1.60
   7  -2 -11   -1.60    1.20
   7   2 -10    4.40    1.50
   7   2 -10    4.30    2.10
   7  -2 -10    2.80    1.40
   7  -2 -10    3.00    1.50
   7   2  -9   24.60    2.70
   7   2  -9   21.40    2.50
   7  -2  -9   22.50    2.90
   7  -2  -9   23.70    2.70
   7  -2  -9   23.30    2.50
   7   2  -8  219.28    7.40
   7   2  -8  219.68    7.70
  -7   2   8  219.38    6.90
   7   2  -8  220.28    8.00
   7  -2  -8  223.08    7.60
   7  -2  -8  218.28    7.30
   7  -2  -8  209.08    8.00
  -7  -2   8  212.88    7.60
   7   2  -7    6.50    1.20
   7   2  -7    8.20    1.50
  -7   2   7    5.60    1.10
   7   2  -7    6.40    1.20
   7   2  -7   10.00    1.50
   7  -2  -7    7.40    1.50
  -7  -2   7    6.50    1.30
   7  -2  -7    9.10    1.50
   7  -2  -7    7.20    1.30
   7  -2  -7    5.50    1.70
  -7   2   6    3.50    0.90
   7   2  -6    3.90    1.00
  -7   2   6    4.70    0.60
   7   2  -6    4.20    0.90
   7   2  -6    3.10    1.00
   7   2  -6    3.50    1.00
   7  -2  -6    6.60    1.30
   7  -2  -6    4.60    1.00
   7  -2  -6    5.70    1.50
  -7  -2   6    3.90    1.00
  -7  -2   6    3.50    0.90
   7  -2  -6    4.40    1.00
  -7   2   5   83.59    3.40
   7   2  -5   85.69    3.60
   7   2  -5   85.89    3.20
   7   2  -5   77.69    3.60
  -7   2   5   86.89    2.80
  -7  -2   5   85.99    3.30
   7  -2  -5   85.29    3.70
  -7  -2   5   81.89    3.20
   7  -2  -5   83.09    4.10
   7  -2  -5   89.89    3.40
   7  -2  -5   87.29    3.40
   7   2  -4   48.30    2.40
   7   2  -4   39.00    2.40
  -7   2   4   44.30    1.90
  -7   2   4   44.20    2.30
   7   2  -4   46.30    2.30
  -7   2   4   45.40    1.70
   7  -2  -4   43.10    1.90
  -7  -2   4   44.60    2.00
   7  -2  -4   47.60    2.80
  -7  -2   4   47.20    2.00
   7  -2  -4   42.90    2.00
   7  -2  -4   43.70    2.20
   7  -2  -4   43.40    2.30
   7   2  -3  583.54   14.90
  -7   2   3  601.64   15.20
   7   2  -3  602.74   15.10
  -7   2   3  585.54   14.80
   7   2  -3  578.24   15.60
  -7   2   3  589.64   14.70
  -7  -2   3  580.74   14.60
   7  -2  -3  602.24   15.00
  -7  -2   3  598.64   14.60
  -7  -2   3  593.64   15.10
   7  -2  -3  571.14   15.60
   7  -2  -3  592.34   15.20
   7  -2  -3  594.94   14.70
   7  -2  -3  597.14   15.00
   7   2  -2   82.99    3.40
   7   2  -2   84.49    2.80
  -7   2   2   80.89    3.40
  -7   2   2   83.59    2.90
  -7   2   2   90.09    3.10
  -7   2   2   82.79    2.90
   7   2  -2   84.09    2.90
   7   2  -2   83.69    2.20
   7  -2  -2   77.19    2.90
  -7  -2   2   80.69    2.60
   7  -2  -2   78.99    2.90
   7  -2  -2   80.59    3.30
  -7  -2   2   84.09    2.90
  -7  -2   2   82.99    2.60
   7  -2  -2   80.19    3.10
   7  -2  -2   81.79    2.70
   7   2  -1   27.30    1.10
  -7   2   1   27.80    1.80
  -7   2   1   27.20    1.50
   7   2  -1   26.20    1.20
  -7   2   1   26.80    1.40
   7  -2  -1   27.70    1.10
   7  -2  -1   25.00    1.50
   7  -2  -1   25.80    1.20
  -7  -2   1   26.50    1.30
  -7  -2   1   25.60    1.20
   7  -2  -1   27.20    1.30
  -7  -2   1   29.20    1.30
   7  -2  -1   26.20    1.60
   7   2   0   60.39    2.20
   7   2   0   62.49    1.70
  -7   2   0   60.49    2.20
  -7   2   0   55.49    2.50
   7   2   0   62.19    2.20
  -7  -2   0   63.19    2.10
  -7  -2   0   62.79    2.20
   7  -2   0   63.39    1.70
  -7  -2   0   62.99    2.10
   7  -2   0   59.79    2.70
  -7  -2   0   61.39    2.00
   7  -2   0   62.29    2.10
   7  -2   0   60.79    2.50
   7  -2   0   64.59    1.90
  -7   2  -1   22.60    1.40
  -7   2  -1   20.20    1.00
   7   2   1   20.30    1.00
   7   2   1   20.30    1.30
  -7   2  -1   19.00    1.40
   7   2   1   19.80    1.20
  -7  -2  -1   14.10    1.00
  -7  -2  -1   20.40    1.20
  -7  -2  -1   19.70    1.20
   7  -2   1   19.60    1.50
  -7  -2  -1   19.30    1.00
   7  -2   1   18.40    1.10
   7  -2   1   20.40    1.40
   7   2   2   65.09    2.50
   7   2   2   66.49    2.60
  -7   2  -2   65.59    2.80
   7   2   2   71.09    2.70
  -7   2  -2   65.59    2.80
  -7   2  -2   66.79    2.00
   7  -2   2   66.79    3.00
  -7  -2  -2   69.39    2.50
  -7  -2  -2   67.29    2.60
   7  -2   2   65.69    3.00
  -7  -2  -2   68.09    2.80
  -7  -2  -2   69.49    2.40
   7  -2   2   66.19    2.50
  -7  -2  -2   68.59    2.70
  -7   2  -3  315.07    8.80
   7   2   3  331.07    8.90
   7   2   3  320.97    9.00
  -7   2  -3  315.47    9.00
   7   2   3  322.87    8.80
  -7  -2  -3  314.87    9.10
  -7  -2  -3  334.87    8.80
   7  -2   3  322.47    8.90
   7  -2   3  325.47    9.60
  -7  -2  -3  326.27    9.30
  -7  -2  -3  324.17    9.00
   7  -2   3  319.97    9.40
  -7  -2  -3  337.57    8.80
  -7   2  -4    1.30    0.60
   7   2   4    1.70    0.50
   7   2   4    0.80    0.50
  -7   2  -4    2.00    0.60
  -7   2  -4    1.30    0.80
  -7   2  -4    1.40    0.40
  -7  -2  -4    1.40    0.50
  -7  -2  -4    1.80    0.80
   7  -2   4    0.80    0.60
  -7  -2  -4    1.30    0.60
  -7  -2  -4    0.30    0.70
  -7  -2  -4    1.50    0.60
   7  -2   4    1.90    0.70
   7  -2   4    1.30    0.80
  -7   2  -5   99.59    3.60
  -7   2  -5   92.79    3.20
  -7   2  -5   89.29    4.30
  -7   2  -5   97.29    4.00
   7   2   5  100.19    3.70
  -7  -2  -5  101.49    3.90
  -7  -2  -5   93.09    3.50
  -7  -2  -5   93.59    4.40
  -7  -2  -5   99.69    3.80
  -7  -2  -5   95.99    4.30
   7  -2   5   95.59    4.00
   7  -2   5  104.09    4.60
   7  -2   5  103.89    4.20
  -7   2  -6    0.20    0.50
  -7   2  -6   -0.10    0.40
  -7   2  -6    0.50    0.70
  -7   2  -6    0.90    0.90
   7   2   6    1.10    0.50
  -7  -2  -6   -0.10    0.50
  -7  -2  -6    0.70    0.90
  -7  -2  -6    0.30    0.60
  -7  -2  -6    0.90    1.00
  -7  -2  -6    0.40    0.70
   7  -2   6    0.10    0.80
  -7   2  -7    8.80    1.70
  -7   2  -7    9.00    1.70
   7   2   7    5.60    0.80
  -7  -2  -7    4.80    1.20
  -7  -2  -7    6.50    1.20
  -7  -2  -7    8.90    1.80
  -7  -2  -7    7.40    1.70
  -7  -2  -7    7.50    1.40
  -7   2  -8    4.40    1.50
  -7  -2  -8    5.90    1.40
  -7  -2  -8    4.90    1.80
  -7  -2  -8    5.90    1.30
  -7  -2  -8    7.40    1.40
  -7  -2  -8    6.60    1.80
  -7   2  -9   21.80    2.80
  -7  -2  -9   23.30    2.60
  -7  -2  -9   27.40    2.50
  -7  -2  -9   26.90    3.40
  -7  -2  -9   28.70    2.60
  -7   2 -10   -0.50    1.30
  -7  -2 -10    0.60    1.00
  -7  -2 -10   -1.10    1.20
  -7  -2 -10   -0.30    0.90
  -7  -2 -10    0.10    1.00
   7  -3 -10   12.90    2.50
   7  -3 -10   17.20    2.40
   7  -3 -10   16.70    2.50
   7   3  -9   23.40    2.70
  -7   3   9   28.30    3.30
   7   3  -9   21.30    2.60
   7  -3  -9   20.40    2.50
   7  -3  -9   26.50    3.30
   7  -3  -9   28.70    2.80
   7   3  -8    0.40    1.00
   7   3  -8    1.10    0.90
  -7   3   8    0.80    0.80
  -7   3   8    0.40    0.40
   7  -3  -8    1.30    0.90
   7  -3  -8   -0.10    0.80
  -7  -3   8    2.20    1.00
   7  -3  -8    0.30    0.90
  -7   3   7   32.30    2.50
   7   3  -7   25.90    2.70
   7   3  -7   35.10    2.50
   7   3  -7   33.00    3.00
   7   3  -7   35.30    2.50
  -7   3   7   32.00    1.70
   7  -3  -7   29.70    2.40
   7  -3  -7   36.60    2.40
  -7  -3   7   33.30    2.50
  -7  -3   7   33.20    2.40
   7  -3  -7   31.80    2.70
  -7   3   6   39.80    2.60
   7   3  -6   40.70    2.90
  -7   3   6   41.60    2.10
   7   3  -6   38.80    2.70
   7   3  -6   44.10    2.40
   7   3  -6   38.90    2.40
   7  -3  -6   38.70    2.50
  -7  -3   6   39.80    2.50
   7  -3  -6   42.00    2.80
  -7  -3   6   41.20    2.40
   7  -3  -6   44.30    3.40
   7  -3  -6   46.00    2.50
   7   3  -5   10.30    1.30
  -7   3   5    9.00    1.40
   7   3  -5    8.90    1.60
  -7   3   5    9.10    1.10
  -7   3   5    8.10    1.10
   7   3  -5   12.50    1.70
  -7  -3   5   11.00    1.30
   7  -3  -5   10.30    1.80
   7  -3  -5   11.90    1.50
  -7  -3   5   11.00    1.70
  -7  -3   5   11.40    1.40
   7  -3  -5   10.80    1.40
   7  -3  -5    9.30    1.50
   7   3  -4    5.90    1.10
  -7   3   4    4.20    0.90
  -7   3   4    4.90    0.90
   7   3  -4    5.00    1.30
  -7   3   4    5.70    1.10
   7  -3  -4    5.80    1.50
  -7  -3   4    4.90    0.80
  -7  -3   4    4.40    1.10
  -7  -3   4    4.70    0.90
   7  -3  -4    5.50    0.90
   7  -3  -4    6.00    1.10
   7  -3  -4    5.10    1.00
   7  -3  -4    5.20    1.00
  -7   3   3  251.07    7.80
   7   3  -3  253.87    8.50
   7   3  -3  254.47    7.70
   7   3  -3  261.77    7.50
  -7   3   3  265.67    7.70
  -7   3   3  261.77    7.60
   7  -3  -3  263.37    8.30
   7  -3  -3  246.68    7.80
  -7  -3   3  257.57    7.80
   7  -3  -3  257.57    7.60
   7  -3  -3  256.87    7.40
  -7  -3   3  257.37    7.00
  -7  -3   3  264.47    7.20
   7  -3  -3  267.47    7.30
   7   3  -2    6.90    0.90
  -7   3   2    7.80    1.20
   7   3  -2    7.10    1.40
  -7   3   2    5.50    0.90
  -7   3   2    7.80    1.10
   7   3  -2    6.90    0.70
  -7  -3   2    7.50    0.90
  -7  -3   2    8.10    1.10
   7  -3  -2    7.30    1.00
  -7  -3   2    6.20    0.80
   7  -3  -2    8.80    0.80
   7  -3  -2    6.30    0.90
   7  -3  -2    6.60    1.20
   7  -3  -2    8.30    1.40
  -7   3   1   46.70    2.20
   7   3  -1   42.30    1.80
  -7   3   1   44.30    2.50
   7   3  -1   40.80    2.00
   7   3  -1   44.00    2.80
  -7   3   1   40.10    2.00
   7  -3  -1   45.20    2.00
   7  -3  -1   42.50    1.40
  -7  -3   1   42.90    2.10
  -7  -3   1   42.70    1.90
   7  -3  -1   45.30    1.30
   7  -3  -1   46.80    1.80
   7  -3  -1   42.80    2.30
   7  -3  -1   43.10    2.50
  -7  -3   1   42.60    1.80
   7   3   0   36.20    1.80
   7   3   0   38.40    2.50
   7   3   0   41.70    2.10
   7   3   0   36.80    1.40
  -7   3   0   36.10    1.80
  -7   3   0   39.80    2.30
  -7  -3   0   36.90    1.80
   7  -3   0   36.80    2.40
   7  -3   0   42.70    2.30
   7  -3   0   38.60    1.40
  -7  -3   0   35.70    1.60
  -7  -3   0   38.50    1.80
   7  -3   0   38.60    1.80
  -7   3  -1   28.60    1.50
   7   3   1   33.60    2.00
   7   3   1   31.70    1.50
   7   3   1   33.90    1.80
   7   3   1   33.50    2.30
  -7   3  -1   33.10    2.20
  -7  -3  -1   31.40    1.50
   7  -3   1   32.00    1.70
   7  -3   1   28.90    2.10
  -7  -3  -1   31.70    1.70
  -7  -3  -1   31.10    1.70
  -7  -3  -1   32.40    1.50
   7  -3   1   27.30    2.80
   7  -3   1   30.60    1.10
  -7   3  -2  186.28    6.40
  -7   3  -2  191.48    5.20
   7   3   2  197.88    5.90
   7   3   2  193.68    6.60
   7   3   2  197.28    6.10
   7   3   2  200.08    6.30
  -7  -3  -2  191.08    5.60
   7  -3   2  187.78    4.80
  -7  -3  -2  202.68    6.00
   7  -3   2  189.78    5.80
  -7  -3  -2  191.58    6.00
   7  -3   2  188.58    6.60
   7   3   3  190.68    6.50
   7   3   3  191.48    6.10
  -7   3  -3  190.68    6.40
   7   3   3  187.58    6.00
  -7  -3  -3  184.48    5.80
   7  -3   3  192.18    6.00
  -7  -3  -3  183.08    6.20
  -7  -3  -3  184.68    6.10
   7  -3   3  191.38    6.80
  -7  -3  -3  186.88    5.50
  -7   3  -4   -0.50    0.60
  -7   3  -4    1.60    0.80
   7   3   4    0.10    0.60
   7   3   4    0.80    0.70
   7   3   4    0.60    0.50
   7  -3   4    0.20    0.60
   7  -3   4    1.70    1.00
  -7  -3  -4    0.30    0.50
  -7  -3  -4    0.30    0.50
  -7  -3  -4    0.90    0.90
  -7  -3  -4    0.30    0.60
  -7   3  -5   -0.20    0.80
   7   3   5   -0.30    0.60
  -7   3  -5   -1.30    0.70
   7   3   5   -0.80    0.60
  -7   3  -5    0.20    0.60
   7   3   5    0.10    0.50
   7  -3   5    0.80    0.80
  -7  -3  -5   -0.80    0.60
   7  -3   5    0.30    0.80
  -7  -3  -5    1.00    0.70
  -7  -3  -5   -0.10    0.90
  -7  -3  -5    0.40    0.60
  -7   3  -6    3.50    1.20
   7   3   6    2.10    0.80
  -7   3  -6    2.40    1.20
  -7   3  -6    2.60    0.90
   7   3   6    3.10    1.10
  -7  -3  -6    2.90    0.90
  -7  -3  -6    3.00    1.20
  -7  -3  -6    1.40    1.20
   7  -3   6    1.50    1.00
   7  -3   6    2.50    1.20
  -7  -3  -6    1.90    0.90
   7   3   7   17.60    1.80
  -7   3  -7   22.30    2.60
  -7  -3  -7   18.20    2.20
  -7  -3  -7   17.90    2.20
  -7  -3  -7   22.40    2.70
  -7  -3  -7   21.40    2.80
  -7   3  -8   61.29    4.00
   7   3   8   63.39    2.90
  -7  -3  -8   67.79    3.80
  -7  -3  -8   60.99    3.60
  -7  -3  -8   60.99    4.10
  -7   3  -9   -2.00    1.10
  -7  -3  -9    1.20    1.10
  -7  -3  -9    1.50    1.20
  -7  -3  -9    1.80    1.40
  -7   3 -10    3.70    2.00
  -7  -3 -10    1.00    1.20
  -7  -3 -10    1.20    1.20
  -7  -3 -10    2.30    1.70
   7   4  -9   14.20    2.40
   7  -4  -9   10.80    1.90
   7  -4  -9   17.60    2.90
   7  -4  -9   16.00    2.40
   7   4  -8   -0.80    1.00
  -7   4   8    1.40    1.00
  -7   4   8   -0.70    0.50
   7  -4  -8    0.30    0.90
   7  -4  -8    0.10    0.90
   7  -4  -8    0.10    1.00
  -7  -4   8   -0.60    1.10
  -7   4   7    0.00    0.90
   7   4  -7    0.00    1.00
   7   4  -7   -0.60    0.80
  -7   4   7   -1.20    0.40
   7  -4  -7   -0.10    0.70
  -7  -4   7    0.20    0.70
   7  -4  -7    2.10    1.10
   7  -4  -7   -1.00    0.80
  -7  -4   7   -0.10    0.90
  -7   4   6   -0.40    0.50
   7   4  -6    0.10    0.80
   7   4  -6    0.50    0.80
  -7   4   6    0.00    0.80
  -7  -4   6    0.10    0.80
  -7  -4   6   -0.20    0.50
  -7  -4   6   -0.90    0.70
   7  -4  -6    0.30    0.80
   7  -4  -6   -0.40    0.70
   7  -4  -6    0.10    0.70
  -7   4   5   26.30    2.00
   7   4  -5   22.70    2.50
  -7   4   5   25.50    2.60
   7  -4  -5   22.90    2.00
   7  -4  -5   25.70    2.00
  -7  -4   5   24.20    2.60
  -7  -4   5   25.60    2.40
  -7  -4   5   23.60    1.70
   7  -4  -5   26.20    2.60
  -7   4   4   11.60    1.60
  -7   4   4    9.20    1.40
  -7   4   4   12.90    1.90
   7   4  -4   11.00    1.70
  -7  -4   4   14.80    2.00
   7  -4  -4    7.50    1.20
   7  -4  -4   12.10    1.60
   7  -4  -4    8.50    1.20
   7  -4  -4   10.60    1.90
  -7  -4   4    8.60    1.30
  -7  -4   4   11.00    1.30
  -7   4   3   56.69    3.20
  -7   4   3   58.99    3.00
  -7   4   3   60.19    3.20
   7  -4  -3   58.19    2.00
   7  -4  -3   57.39    3.30
  -7  -4   3   52.49    2.70
  -7  -4   3   58.29    2.50
   7  -4  -3   60.69    2.80
  -7  -4   3   59.09    3.30
   7  -4  -3   56.39    2.70
  -7   4   2    2.10    0.80
   7   4  -2    2.40    1.10
  -7   4   2    1.40    0.90
  -7  -4   2    2.60    0.80
   7  -4  -2    1.60    1.00
  -7  -4   2    6.00    0.90
  -7  -4   2    1.90    0.90
   7  -4  -2    2.50    0.70
   7  -4  -2    1.90    0.70
   7   4  -1    6.20    1.60
  -7   4   1    5.50    1.00
  -7  -4   1    4.60    0.80
  -7  -4   1    3.90    1.00
   7  -4  -1    7.20    0.80
   7  -4  -1    4.80    1.20
  -7  -4   1    6.20    1.00
   7  -4  -1    6.00    1.00
   7   4   0   96.79    4.80
  -7   4   0   95.69    3.70
  -7   4   0   94.39    4.40
   7  -4   0   96.99    4.30
   7  -4   0   95.19    3.60
  -7  -4   0   98.19    3.80
  -7  -4   0   93.39    3.40
   7  -4   0   88.99    2.90
  -7  -4   0   94.79    3.60
  -7   4  -1   10.90    1.80
   7   4   1   10.30    1.20
   7   4   1    9.30    1.80
   7  -4   1    9.40    1.30
  -7  -4  -1    9.10    1.30
  -7  -4  -1    8.30    1.10
   7  -4   1   10.80    1.80
  -7  -4  -1    8.70    1.10
   7   4   2   25.80    1.90
   7   4   2   30.10    2.90
   7  -4   2   26.20    1.90
  -7  -4  -2   26.70    1.90
  -7  -4  -2   25.60    1.70
   7  -4   2   30.30    2.60
  -7  -4  -2   30.50    2.10
   7   4   3  289.07    8.80
   7   4   3  289.67    9.60
  -7  -4  -3  279.87    8.80
   7  -4   3  301.97    9.90
  -7  -4  -3  277.57    8.20
  -7  -4  -3  294.27    8.70
   7  -4   3  276.47    8.60
   7   4   4    7.20    1.60
   7   4   4    6.70    1.30
  -7  -4  -4    7.00    1.20
   7  -4   4    4.80    1.20
  -7  -4  -4    5.40    1.00
   7  -4   4    6.40    1.70
  -7  -4  -4    6.40    1.30
  -7  -4  -4    6.80    1.50
  -7   4  -5    7.40    1.50
   7   4   5    6.60    1.30
  -7  -4  -5    6.50    1.40
  -7  -4  -5    5.10    1.50
  -7  -4  -5    8.20    1.30
  -7  -4  -5    7.80    1.20
   7  -4   5    6.00    1.40
   7   4   6   -0.20    0.60
  -7   4  -6    1.00    1.10
   7   4   6    1.50    1.00
  -7  -4  -6   -0.10    1.10
  -7  -4  -6   -0.40    0.70
  -7  -4  -6   -1.20    0.80
   7  -4   6   -0.10    1.00
  -7  -4  -6    0.00    0.70
   7   4   7    0.80    0.80
   7   4   7    1.90    1.20
  -7   4  -7    0.80    1.20
  -7  -4  -7    0.20    1.00
  -7  -4  -7    1.40    1.00
  -7  -4  -7    2.20    1.10
   7  -4   7   -0.40    1.20
   7   4   8    0.50    0.70
  -7   4  -8   -0.30    1.30
  -7  -4  -8   -0.70    0.80
  -7  -4  -8    0.90    1.10
  -7  -4  -8   -1.40    0.70
  -7   4  -9    3.70    1.90
  -7  -4  -9    4.00    1.60
  -7  -4  -9    5.10    1.70
  -7  -4  -9    4.20    1.50
  -7   5   7    0.20    0.70
   7   5  -7    0.90    1.20
   7  -5  -7   -0.60    0.80
   7  -5  -7    0.60    1.00
   7  -5  -7   -1.80    0.90
  -7  -5   7   -0.70    1.10
   7  -5  -7    0.20    1.10
   7   5  -6    4.00    1.30
  -7   5   6   -0.20    0.70
   7  -5  -6   -0.30    0.80
  -7  -5   6    0.00    0.90
   7  -5  -6   -0.50    0.70
   7  -5  -6   -1.90    0.80
  -7   5   5   13.10    1.90
  -7  -5   5   18.60    2.20
   7  -5  -5   16.60    2.00
   7  -5  -5   16.10    1.30
   7  -5  -5   17.50    2.10
  -7   5   4    1.20    0.90
  -7  -5   4    2.90    0.80
  -7  -5   4    2.40    1.10
   7  -5  -4    1.60    0.80
   7  -5  -4    2.50    1.00
  -7   5   3    4.30    1.20
  -7  -5   3    5.50    1.20
   7  -5  -3    5.10    1.20
   7  -5  -3    5.40    1.00
  -7  -5   3    6.00    1.00
  -7   5   2  114.69    4.80
   7  -5  -2  116.79    4.50
  -7  -5   2  114.39    4.00
  -7  -5   2  115.69    6.00
  -7  -5   2  103.49    4.30
  -7  -5   1   22.00    2.40
  -7  -5   1   21.60    1.60
   7  -5  -1   20.00    2.00
  -7  -5   1   19.90    1.90
   7  -5   0   32.70    2.20
  -7  -5   0   27.30    2.40
  -7  -5   0   28.60    2.10
  -7  -5   0   30.00    1.90
  -7  -5  -1    0.10    0.60
   7  -5   1    0.10    0.70
  -7  -5  -1    0.70    0.70
  -7  -5  -1    0.90    0.90
  -7  -5  -2    2.40    1.00
   7  -5   2    4.60    1.20
  -7  -5  -2    3.50    0.90
  -7  -5  -2    3.20    1.20
   7   5   3   21.00    2.40
   7  -5   3   16.60    2.10
  -7  -5  -3   15.40    1.70
  -7  -5  -3   18.00    2.10
  -7  -5  -3   17.60    2.10
   7   5   4   13.00    1.90
  -7  -5  -4    9.80    1.70
  -7  -5  -4   10.30    1.50
   7  -5   4   12.70    2.00
  -7  -5  -4    8.70    1.70
   7   5   5    1.90    1.00
  -7   5  -5    1.30    1.20
   7  -5   5   -0.60    0.90
  -7  -5  -5    1.00    1.00
  -7  -5  -5    1.70    0.90
  -7   5  -6    5.20    1.70
   7   5   6    3.20    1.20
   7  -5   6    4.90    1.70
  -7  -5  -6    1.30    1.00
  -7  -5  -6    1.90    1.10
  -7  -5  -6    1.90    0.90
  -7   5  -7   -0.40    1.30
   7   5   7    0.50    0.90
  -7  -5  -7    1.30    1.00
  -7  -5  -7    2.00    1.10
   7  -5   7    0.40    1.40
  -7  -5  -7    1.70    1.30
  -7   6   4   12.50    2.00
   7  -6  -4   15.50    2.10
  -7  -6   4   18.90    2.40
  -7   6   3   38.80    3.10
   7  -6  -3   40.00    2.80
  -7  -6   3   41.40    2.90
  -7  -6   2    2.30    1.10
   7  -6  -2    4.30    1.20
   7  -6  -1    3.10    1.20
  -7  -6   1    2.10    0.90
  -7  -6   1    2.40    1.10
  -7  -6   0   25.60    2.00
   7  -6   0   26.00    2.60
  -7  -6   0   26.90    2.50
   7  -6   1   29.50    2.90
  -7  -6  -1   31.40    2.80
  -7  -6  -1   26.00    2.10
  -7  -6  -2    8.60    1.60
  -7  -6  -2    8.50    1.40
   7  -6   2    7.30    1.60
   7  -6   3   25.10    2.90
  -7  -6  -3   30.10    2.30
  -7  -6  -3   24.40    2.70
   7   6   4    1.80    1.10
  -7  -6  -4    2.90    1.10
   7  -6   4    1.60    1.30
  -7  -6  -4    3.30    1.40
   8   0 -11    0.70    1.20
   8   0 -10   52.19    4.20
   8   0 -10   61.69    4.30
   8   0  -9   -0.30    0.90
   8   0  -9   -1.90    0.90
   8   0  -8  112.09    5.20
   8   0  -8  117.89    5.50
   8   0  -8  120.99    5.20
   8   0  -7   -0.10    0.80
   8   0  -7   -0.30    0.60
   8   0  -7    0.40    0.80
   8   0  -6   16.70    1.90
   8   0  -6   15.00    1.70
   8   0  -6   15.10    1.60
   8   0  -5   -0.20    0.40
   8   0  -5   -0.20    0.50
   8   0  -5   -0.40    0.50
  -8   0   5   -0.20    0.40
   8   0  -5   -0.30    0.20
   8   0  -5   -0.30    0.20
   8   0  -4   26.10    1.00
   8   0  -4   33.90    1.60
  -8   0   4   27.50    1.00
   8   0  -4   24.30    1.70
  -8   0   4   27.50    1.60
  -8   0   4   28.50    1.70
   8   0  -4   29.00    1.70
   8   0  -3   -0.30    0.20
  -8   0   3   -0.60    0.20
   8   0  -3    0.00    0.30
   8   0  -3    0.10    0.40
  -8   0   3   -0.30    0.20
   8   0  -3    0.10    0.30
  -8   0   3   -0.20    0.30
   8   0  -2   21.50    1.20
  -8   0   2   22.40    1.00
   8   0  -2   22.40    0.70
   8   0  -2   23.00    0.90
  -8   0   2   24.40    1.20
  -8   0   2   23.60    1.10
   8   0  -1   -0.50    0.30
  -8   0   1   -0.10    0.20
   8   0  -1   -0.60    0.20
  -8   0   1   -0.60    0.10
  -8   0   1   -0.80    0.30
  -8   0   0    4.00    0.30
   8   0   0    4.30    0.30
   8   0   0    5.90    0.50
  -8   0   0    4.10    0.40
  -8   0  -1    0.10    0.10
  -8   0  -1   -0.30    0.30
  -8   0  -1    0.20    0.30
  -8   0  -1    0.10    0.20
  -8   0  -1    0.00    0.20
   8   0   1    0.00    0.10
   8   0   1    0.00    0.20
  -8   0  -2    7.00    0.80
   8   0   2    7.90    0.50
  -8   0  -2    9.50    0.90
   8   0   2    7.20    0.50
  -8   0  -2    8.60    0.90
   8   0   2    9.30    0.90
  -8   0  -2    7.10    0.50
   8   0   2    7.50    0.90
   8   0   3   -0.10    0.10
  -8   0  -3    0.10    0.20
   8   0   3   -0.10    0.40
  -8   0  -3    0.10    0.30
  -8   0  -3   -0.10    0.30
  -8   0  -3    0.00    0.20
  -8   0  -3    0.60    0.50
   8   0   3    0.10    0.20
   8   0   4   25.40    1.20
  -8   0  -4   25.90    1.20
   8   0   4   27.70    1.80
  -8   0  -4   25.50    1.80
  -8   0  -4   26.20    1.40
  -8   0  -4   26.10    1.80
  -8   0  -4   24.10    1.70
   8   0   5   -0.40    0.30
  -8   0  -5   -0.40    0.40
  -8   0  -5   -0.40    0.30
  -8   0  -5   -0.30    0.30
  -8   0  -5    0.50    0.70
  -8   0  -6   67.99    2.90
  -8   0  -6   64.19    3.30
  -8   0  -6   67.89    3.60
  -8   0  -6   66.89    2.50
   8   0   6   65.49    2.60
  -8   0  -7   -0.40    0.90
  -8   0  -7    0.30    0.60
  -8   0  -7   -0.10    0.70
  -8   0  -7    0.70    0.60
  -8   0  -8  144.69    5.40
  -8   0  -8  141.89    6.50
  -8   0  -8  140.29    6.20
  -8   0  -9    0.50    0.80
  -8   0  -9   -1.60    1.10
  -8   0 -10   41.40    3.00
  -8   0 -10   28.10    3.70
  -8   0 -11    1.20    1.20
  -8   0 -11    2.10    1.80
   8   1 -11   20.80    3.00
   8  -1 -11   17.80    3.20
   8   1 -10    5.40    1.80
   8  -1 -10    5.00    1.60
   8  -1 -10    6.00    1.90
   8   1  -9   19.20    2.50
   8   1  -9   20.20    2.60
   8  -1  -9   19.10    2.60
   8  -1  -9   20.50    2.60
   8  -1  -9   19.80    1.90
   8   1  -8    4.70    1.40
   8   1  -8    4.40    1.30
   8   1  -8    4.10    1.20
   8  -1  -8    3.00    1.20
   8  -1  -8    4.80    1.40
   8  -1  -8    3.50    1.40
   8  -1  -8    3.50    0.90
   8   1  -7    0.90    0.80
   8   1  -7    1.60    1.00
   8   1  -7    0.70    0.70
   8  -1  -7    0.40    0.60
   8  -1  -7    0.80    0.70
   8  -1  -7    0.20    0.70
   8  -1  -7    0.90    0.90
   8  -1  -7    3.40    1.20
  -8  -1   7    1.90    0.80
  -8   1   6   88.49    3.10
   8   1  -6   84.39    3.80
   8   1  -6   88.89    3.20
   8   1  -6   87.29    3.40
   8   1  -6   91.39    3.80
  -8  -1   6   90.29    3.80
   8  -1  -6   84.59    4.20
   8  -1  -6   87.19    3.90
   8  -1  -6   86.79    3.10
   8  -1  -6   94.29    3.80
   8  -1  -6   87.99    3.30
   8   1  -5   38.70    2.10
   8   1  -5   35.80    1.90
   8   1  -5   36.60    2.10
   8   1  -5   36.00    1.80
  -8   1   5   40.90    1.90
   8  -1  -5   37.70    1.70
   8  -1  -5   38.10    1.90
   8  -1  -5   37.90    2.50
   8  -1  -5   39.50    2.10
  -8  -1   5   40.40    2.10
   8  -1  -5   39.80    2.30
   8   1  -4  103.09    3.30
   8   1  -4  106.29    3.70
   8   1  -4  107.09    3.80
  -8   1   4  105.69    2.70
  -8   1   4  110.59    3.60
  -8   1   4  105.09    4.10
   8   1  -4  111.59    3.70
   8  -1  -4  108.19    3.50
   8  -1  -4  104.49    4.10
   8  -1  -4  100.99    3.40
  -8  -1   4  101.69    3.70
  -8  -1   4  109.29    3.60
   8  -1  -4  102.99    3.00
   8  -1  -4  110.29    3.30
   8  -1  -4  104.89    3.80
  -8   1   3   43.60    1.50
  -8   1   3   45.30    1.90
  -8   1   3   44.40    2.30
   8   1  -3   47.00    1.90
   8   1  -3   45.90    1.60
  -8   1   3   46.80    1.50
  -8   1   3   46.20    1.70
   8   1  -3   43.70    1.90
  -8  -1   3   46.10    1.80
  -8  -1   3   47.00    1.60
  -8  -1   3   45.10    1.90
   8  -1  -3   45.00    1.60
   8  -1  -3   44.50    1.90
   8  -1  -3   46.10    2.30
   8  -1  -3   49.30    1.70
   8  -1  -3   46.20    2.10
   8   1  -2   33.70    1.40
  -8   1   2   34.70    1.50
   8   1  -2   31.40    1.30
  -8   1   2   33.80    1.80
  -8   1   2   31.80    1.20
  -8  -1   2   32.00    1.30
   8  -1  -2   31.80    1.50
   8  -1  -2   33.70    1.50
  -8  -1   2   33.40    1.10
  -8  -1   2   34.40    1.40
   8  -1  -2   33.10    1.20
   8  -1  -2   31.70    1.70
   8  -1  -2   32.70    1.30
  -8   1   1   17.00    0.80
  -8   1   1   17.60    1.20
   8   1  -1   16.30    0.60
  -8  -1   1   16.60    0.70
   8  -1  -1   16.50    0.70
   8  -1  -1   17.40    1.00
  -8  -1   1   16.60    0.60
  -8  -1   1   18.10    0.80
   8  -1  -1   15.90    0.90
   8  -1  -1   15.90    1.10
  -8   1   0   11.70    0.60
  -8   1   0   11.70    0.80
   8   1   0   11.60    0.50
  -8   1   0   11.70    0.60
  -8  -1   0   12.30    0.70
   8  -1   0   11.00    0.50
  -8  -1   0   11.60    0.70
  -8  -1   0   12.10    0.70
   8  -1   0   10.70    0.80
   8  -1   0   12.00    0.70
   8  -1   0   13.10    0.90
  -8  -1   0   11.70    0.40
   8  -1   0   12.10    0.60
  -8   1  -1  127.89    3.80
   8   1   1  135.69    3.60
  -8   1  -1  128.09    4.00
  -8   1  -1  137.49    3.80
  -8   1  -1  136.29    3.60
   8   1   1  136.29    3.60
  -8  -1  -1  132.19    3.80
  -8  -1  -1  138.59    3.70
  -8  -1  -1  137.29    3.90
   8  -1   1  137.29    3.80
   8  -1   1  132.49    4.00
  -8  -1  -1  132.19    3.70
   8  -1   1  132.59    3.50
  -8  -1  -1  141.29    3.40
   8  -1   1  134.29    3.50
  -8  -1  -1  134.89    4.10
   8  -1   1  132.69    4.10
  -8  -1  -1  140.39    3.60
   8   1   2   82.59    2.70
   8   1   2   80.59    2.70
  -8   1  -2   77.19    2.10
  -8   1  -2   79.79    2.30
  -8   1  -2   91.09    2.90
  -8   1  -2   83.29    3.00
  -8  -1  -2   80.79    2.60
  -8  -1  -2   81.79    2.80
   8  -1   2   86.09    3.20
  -8  -1  -2   84.79    3.20
   8  -1   2   81.29    2.90
  -8  -1  -2   83.69    2.80
   8  -1   2   94.29    3.00
  -8  -1  -2   80.79    2.60
  -8   1  -3  307.47    8.50
  -8   1  -3  319.67    7.70
  -8   1  -3  325.07    8.90
  -8   1  -3  312.37    7.80
   8   1   3  316.87    8.50
   8   1   3  315.07    8.30
  -8   1  -3  316.37    8.90
   8  -1   3  319.57    9.00
  -8  -1  -3  314.37    8.40
  -8  -1  -3  306.37    8.60
   8  -1   3  320.17    8.70
  -8  -1  -3  307.97    9.10
   8  -1   3  320.57    8.60
  -8  -1  -3  317.87    8.30
  -8  -1  -3  311.57    8.40
   8   1   4   30.40    1.80
  -8   1  -4   30.50    2.00
  -8   1  -4   30.00    1.40
  -8   1  -4   31.50    1.90
   8   1   4   31.30    1.60
  -8   1  -4   31.60    1.10
   8  -1   4   32.30    2.10
  -8  -1  -4   29.10    1.70
  -8  -1  -4   27.30    1.80
  -8  -1  -4   28.20    1.60
   8  -1   4   30.00    1.70
  -8  -1  -4   29.80    2.20
  -8   1  -5   64.09    2.50
   8   1   5   64.29    2.40
  -8   1  -5   62.59    3.20
  -8   1  -5   66.49    3.10
  -8   1  -5   66.09    2.00
   8   1   5   64.09    2.00
   8  -1   5   64.79    2.80
  -8  -1  -5   61.39    3.40
  -8  -1  -5   62.99    2.80
  -8  -1  -5   65.79    2.80
  -8  -1  -5   64.29    3.20
  -8   1  -6   46.80    2.80
   8   1   6   45.10    1.60
  -8   1  -6   49.10    2.30
  -8   1  -6   44.30    2.80
  -8  -1  -6   46.60    2.50
   8  -1   6   44.90    2.40
  -8  -1  -6   47.00    2.50
  -8  -1  -6   44.40    2.90
  -8  -1  -6   44.50    3.10
  -8   1  -7    0.00    0.80
  -8   1  -7    1.10    1.00
  -8   1  -7    1.20    0.70
  -8  -1  -7    0.60    0.60
   8  -1   7   -0.80    0.50
  -8  -1  -7   -0.70    0.70
  -8  -1  -7    0.00    1.00
  -8  -1  -7    0.60    0.90
  -8   1  -8    8.30    1.80
  -8   1  -8   11.30    1.50
  -8   1  -8   10.90    2.10
  -8  -1  -8   10.40    2.20
  -8  -1  -8   11.10    2.00
  -8  -1  -8   13.50    1.90
  -8  -1  -8   11.40    1.70
  -8   1  -9   23.60    2.40
  -8   1  -9   12.50    2.40
  -8  -1  -9   23.50    2.20
  -8  -1  -9   22.90    2.60
  -8  -1  -9   19.80    3.10
  -8  -1  -9   28.20    2.80
  -8   1 -10    5.20    2.10
  -8  -1 -10    6.60    1.50
  -8  -1 -10   10.20    2.50
  -8  -1 -10    6.20    1.60
  -8   1 -11   29.20    3.80
  -8  -1 -11   36.80    4.50
  -8  -1 -11   43.50    3.50
  -8  -1 -11   36.60    3.20
   8   2 -11   -0.60    1.10
   8  -2 -11    0.00    1.40
   8   2 -10    1.60    1.30
   8  -2 -10    1.80    1.40
   8  -2 -10    0.80    1.10
   8   2  -9    5.00    1.40
   8   2  -9    6.70    1.70
   8  -2  -9    8.60    2.00
   8  -2  -9    3.90    1.30
   8  -2  -9    5.00    1.40
   8   2  -8    0.20    0.80
  -8   2   8    0.30    0.60
   8   2  -8    1.90    1.00
   8   2  -8    1.00    1.00
  -8  -2   8   -0.40    0.70
   8  -2  -8    0.50    0.80
   8  -2  -8    1.10    1.00
   8  -2  -8    2.40    1.20
   8   2  -7   12.90    1.70
   8   2  -7   12.90    1.80
   8   2  -7   12.90    2.00
   8   2  -7   10.80    1.50
  -8   2   7   15.10    1.70
   8  -2  -7   14.10    1.80
   8  -2  -7   10.10    1.50
  -8  -2   7   12.00    1.70
   8  -2  -7   15.40    2.30
   8  -2  -7    8.30    1.50
   8   2  -6   17.30    1.80
   8   2  -6   15.10    1.80
  -8   2   6   14.60    1.60
   8   2  -6   13.90    1.80
   8   2  -6   16.30    1.60
  -8   2   6   16.00    0.90
   8  -2  -6   16.70    2.20
   8  -2  -6   16.90    1.70
  -8  -2   6   14.10    1.60
   8  -2  -6   21.30    2.30
   8  -2  -6   18.00    1.80
  -8  -2   6   14.70    1.60
   8   2  -5   52.19    2.30
  -8   2   5   55.79    2.60
  -8   2   5   50.99    2.00
   8   2  -5   49.00    2.60
   8   2  -5   52.39    2.80
   8  -2  -5   54.59    2.60
   8  -2  -5   54.49    2.10
   8  -2  -5   53.69    3.20
  -8  -2   5   50.89    2.40
   8  -2  -5   54.59    2.40
   8  -2  -5   50.19    2.80
  -8  -2   5   50.79    2.40
  -8   2   4  153.28    4.20
   8   2  -4  152.18    5.00
  -8   2   4  146.99    4.40
  -8   2   4  156.88    5.00
   8   2  -4  152.58    5.00
   8   2  -4  151.98    5.30
  -8  -2   4  151.98    4.60
  -8  -2   4  151.68    4.60
   8  -2  -4  152.08    4.60
   8  -2  -4  151.88    5.20
   8  -2  -4  147.59    4.60
   8  -2  -4  148.79    4.90
   8  -2  -4  144.99    5.50
   8   2  -3   23.30    1.80
   8   2  -3   26.90    1.60
   8   2  -3   35.60    1.70
  -8   2   3   25.70    1.40
  -8   2   3   24.70    1.40
  -8   2   3   26.50    1.70
   8  -2  -3   24.00    1.50
   8  -2  -3   26.80    1.40
  -8  -2   3   27.20    1.40
  -8  -2   3   26.20    1.30
   8  -2  -3   22.80    1.90
  -8  -2   3   24.90    1.60
   8  -2  -3   24.90    1.60
   8  -2  -3   29.00    1.60
  -8   2   2   25.70    1.40
   8   2  -2   25.90    1.00
  -8   2   2   25.90    1.40
  -8   2   2   25.10    1.80
   8   2  -2   26.20    1.40
   8   2  -2   29.50    1.40
  -8   2   2   24.50    1.50
   8  -2  -2   26.30    1.50
   8  -2  -2   25.10    1.60
  -8  -2   2   27.60    1.20
   8  -2  -2   24.10    1.70
   8  -2  -2   27.70    1.30
  -8  -2   2   26.60    1.50
   8  -2  -2   23.90    1.40
  -8  -2   2   27.20    1.30
  -8   2   1   45.50    1.90
  -8   2   1   45.80    2.10
   8   2  -1   49.00    1.70
   8   2  -1   48.30    1.70
  -8   2   1   48.10    2.40
  -8  -2   1   46.30    1.70
   8  -2  -1   49.80    1.80
   8  -2  -1   50.39    1.60
   8  -2  -1   49.20    1.90
   8  -2  -1   44.30    2.10
  -8  -2   1   46.70    1.80
  -8  -2   1   51.09    1.80
   8  -2  -1   46.20    2.20
  -8   2   0    5.00    0.90
   8   2   0    4.70    0.70
  -8   2   0    3.40    0.70
   8   2   0    3.10    0.30
   8   2   0    2.90    0.50
  -8   2   0    3.90    0.60
  -8  -2   0    3.80    0.60
   8  -2   0    3.30    0.80
   8  -2   0    4.30    0.40
   8  -2   0    3.20    0.70
   8  -2   0    3.70    0.40
  -8  -2   0    3.60    0.60
  -8  -2   0    4.70    0.70
  -8  -2   0    3.80    0.50
   8  -2   0    3.50    0.50
   8  -2   0    3.40    0.30
  -8   2  -1   14.90    0.90
  -8   2  -1   13.90    1.10
   8   2   1   13.10    1.00
  -8   2  -1   14.60    1.20
   8   2   1   13.50    0.80
   8   2   1   16.10    1.10
  -8  -2  -1   13.20    1.00
   8  -2   1   14.40    1.00
   8  -2   1   16.00    1.40
  -8  -2  -1   11.60    0.90
  -8  -2  -1   15.40    1.10
  -8  -2  -1   12.50    0.90
   8  -2   1   12.10    1.30
   8   2   2  103.59    3.40
   8   2   2  110.09    3.70
   8   2   2  105.59    3.60
  -8   2  -2  101.09    3.70
  -8   2  -2  110.09    3.10
  -8  -2  -2  106.39    3.60
   8  -2   2  107.49    4.10
  -8  -2  -2  113.49    3.40
   8  -2   2  105.29    4.00
  -8  -2  -2  107.19    3.40
  -8  -2  -2  101.79    3.60
  -8  -2  -2  108.29    3.80
   8  -2   2  105.89    3.60
   8   2   3    5.60    0.80
  -8   2  -3    4.90    0.40
   8   2   3    5.50    0.90
  -8   2  -3    5.60    0.90
   8   2   3    5.10    0.90
  -8  -2  -3    6.20    1.10
  -8  -2  -3    6.10    0.90
   8  -2   3    5.30    1.00
   8  -2   3    6.70    1.20
  -8  -2  -3    5.50    1.00
  -8  -2  -3    4.50    0.80
  -8  -2  -3    5.10    0.80
  -8   2  -4   69.59    3.50
  -8   2  -4   72.29    2.90
  -8   2  -4   68.39    2.20
  -8   2  -4   73.09    3.10
   8   2   4   72.29    3.00
   8   2   4   70.39    3.00
   8  -2   4   70.39    3.10
   8  -2   4   74.39    3.40
  -8  -2  -4   72.39    3.00
  -8  -2  -4   71.49    3.00
  -8  -2  -4   72.79    3.30
  -8  -2  -4   68.39    2.70
  -8  -2  -4   63.99    3.30
   8  -2   4   74.29    3.60
  -8   2  -5    4.80    0.90
  -8   2  -5    6.30    1.20
  -8   2  -5    6.60    1.40
   8   2   5    5.10    0.90
  -8   2  -5    6.30    0.80
  -8  -2  -5    4.90    0.90
   8  -2   5    4.80    1.10
  -8  -2  -5    5.90    1.30
  -8  -2  -5    5.50    1.00
   8  -2   5    6.30    1.40
   8  -2   5    5.40    1.20
  -8  -2  -5    7.10    1.40
  -8  -2  -5    8.10    1.20
  -8   2  -6    6.10    1.00
  -8   2  -6    7.00    1.40
  -8   2  -6    5.50    1.30
   8   2   6    6.10    1.00
  -8  -2  -6    6.80    1.30
  -8  -2  -6    8.20    1.60
  -8  -2  -6    7.30    1.20
   8  -2   6    6.60    1.50
  -8  -2  -6   12.90    2.10
  -8  -2  -6    5.80    1.20
  -8   2  -7   14.70    2.20
   8   2   7   16.20    1.20
  -8   2  -7   15.10    2.10
  -8  -2  -7   14.00    1.60
  -8  -2  -7   12.10    2.10
  -8  -2  -7   11.40    1.60
  -8  -2  -7   14.60    2.30
  -8  -2  -7   12.70    1.80
  -8   2  -8   20.10    2.60
  -8  -2  -8   27.20    2.80
  -8  -2  -8   26.40    2.70
  -8  -2  -8   26.20    2.40
  -8  -2  -8   21.80    2.90
  -8  -2  -8   26.90    3.60
  -8   2  -9   10.20    2.10
  -8  -2  -9   12.10    2.50
  -8  -2  -9   12.30    1.80
  -8  -2  -9   11.20    1.90
  -8  -2  -9   12.10    2.00
  -8   2 -10    2.70    1.70
  -8  -2 -10    3.50    1.30
  -8  -2 -10    2.60    1.30
  -8  -2 -10    2.50    1.60
  -8  -2 -10    1.10    0.90
   8   3 -10    1.70    1.40
   8  -3 -10    2.20    1.20
   8  -3 -10    2.10    1.50
   8  -3 -10    3.10    1.40
   8   3  -9   13.20    2.10
   8   3  -9   10.50    2.00
   8  -3  -9   15.20    2.60
  -8  -3   9   12.60    2.00
   8  -3  -9    9.70    1.80
   8  -3  -9   13.90    2.00
  -8   3   8    3.90    1.20
   8   3  -8    3.60    2.20
   8   3  -8    5.00    1.50
   8   3  -8    3.40    1.20
   8  -3  -8    2.50    1.00
   8  -3  -8    3.10    1.20
   8  -3  -8    5.60    1.60
  -8  -3   8    2.80    1.10
   8   3  -7    0.70    0.80
  -8   3   7    0.20    0.50
   8   3  -7    0.70    0.90
   8   3  -7   -1.50    0.80
  -8   3   7    0.50    0.90
   8   3  -7    0.40    0.80
   8  -3  -7    0.50    0.70
   8  -3  -7   -0.70    0.70
  -8  -3   7    0.90    0.80
   8  -3  -7   -0.20    0.70
  -8  -3   7    0.90    1.00
  -8   3   6    0.70    0.50
  -8   3   6    1.20    0.80
   8   3  -6    1.20    0.90
   8   3  -6    2.00    0.90
   8   3  -6    1.10    0.90
   8  -3  -6    1.90    1.00
   8  -3  -6    1.60    1.40
  -8  -3   6    0.80    0.70
   8  -3  -6    1.50    0.90
  -8  -3   6    2.00    0.90
   8  -3  -6    0.80    0.70
   8   3  -5    1.70    0.70
   8   3  -5    1.80    0.80
  -8   3   5    1.90    0.80
  -8   3   5    0.60    0.50
  -8   3   5    0.40    0.50
   8   3  -5    1.40    0.90
   8  -3  -5    0.10    0.50
  -8  -3   5    0.80    0.60
   8  -3  -5    1.10    0.80
   8  -3  -5    1.00    1.20
  -8  -3   5    0.70    0.60
   8  -3  -5    0.40    0.60
   8   3  -4  128.69    5.40
  -8   3   4  131.99    4.40
  -8   3   4  132.69    4.50
  -8   3   4  136.09    5.00
   8   3  -4  129.09    4.80
   8  -3  -4  131.69    4.40
   8  -3  -4  133.39    4.70
  -8  -3   4  131.89    4.90
  -8  -3   4  128.79    4.20
   8  -3  -4  131.69    4.80
   8  -3  -4  126.49    5.40
  -8  -3   4  134.19    4.40
   8  -3  -4  129.29    4.70
  -8   3   3    1.80    0.80
  -8   3   3    0.60    0.60
   8   3  -3    1.60    0.80
   8   3  -3    1.30    0.60
   8   3  -3    1.30    0.70
  -8   3   3    1.30    0.60
  -8  -3   3    1.30    0.50
  -8  -3   3    2.20    0.80
   8  -3  -3    1.80    0.70
   8  -3  -3    0.40    0.50
   8  -3  -3    2.10    0.80
   8  -3  -3    1.10    0.90
   8  -3  -3    0.70    0.60
   8  -3  -3    1.50    0.50
  -8  -3   3    1.70    0.50
   8   3  -2   11.60    1.70
  -8   3   2   11.50    1.40
  -8   3   2   12.50    1.40
  -8   3   2   12.30    1.30
   8   3  -2   12.30    0.90
   8   3  -2   10.80    1.10
   8  -3  -2   12.10    0.90
  -8  -3   2   12.70    1.00
   8  -3  -2   14.00    1.10
  -8  -3   2   13.80    1.00
   8  -3  -2   14.40    1.60
   8  -3  -2   16.70    1.80
   8  -3  -2   13.20    1.10
  -8  -3   2   12.80    1.40
  -8   3   1  112.29    3.90
   8   3  -1  112.89    3.80
  -8   3   1  116.49    3.90
   8   3  -1  111.29    3.60
   8   3  -1  114.09    4.80
  -8   3   1  110.99    4.30
  -8  -3   1  115.59    3.60
   8  -3  -1  112.49    4.50
   8  -3  -1  112.79    2.90
   8  -3  -1  113.69    3.50
  -8  -3   1  114.99    3.90
   8  -3  -1  114.39    3.70
   8  -3  -1  115.69    4.20
  -8  -3   1  110.59    3.60
   8   3   0    3.20    1.00
   8   3   0    2.20    0.40
  -8   3   0    2.90    0.70
   8   3   0    2.00    0.50
  -8   3   0    2.30    0.80
   8   3   0    2.70    0.70
  -8  -3   0    2.60    0.60
   8  -3   0    1.40    0.50
   8  -3   0    2.40    0.40
  -8  -3   0    3.60    0.70
  -8  -3   0    2.60    0.60
   8  -3   0    1.20    0.70
   8  -3   0    1.40    0.70
   8   3   1   65.69    2.80
   8   3   1   64.39    2.40
  -8   3  -1   63.39    3.10
   8   3   1   60.19    2.70
   8   3   1   66.99    3.40
  -8   3  -1   65.99    2.40
  -8  -3  -1   65.89    2.40
  -8  -3  -1   65.49    2.50
   8  -3   1   61.69    1.80
   8  -3   1   58.59    2.50
   8  -3   1   67.59    3.20
  -8  -3  -1   64.49    2.40
  -8  -3  -1   65.39    2.60
  -8   3  -2    3.70    1.00
   8   3   2    2.40    0.80
  -8   3  -2    2.20    0.50
   8   3   2    2.80    0.80
   8   3   2    3.50    0.70
  -8  -3  -2    4.20    0.90
  -8  -3  -2    4.60    0.90
   8   3   3   20.30    1.70
  -8   3  -3   19.80    1.90
   8   3   3   22.30    1.60
   8  -3   3   27.30    2.30
  -8  -3  -3   19.60    1.50
   8  -3   3   21.20    1.70
  -8  -3  -3   22.50    2.00
  -8  -3  -3   22.50    1.80
  -8  -3  -3   21.60    1.40
   8   3   4   10.30    1.40
   8   3   4   10.90    1.50
  -8   3  -4    9.90    1.40
  -8   3  -4   11.70    1.50
  -8  -3  -4    9.10    1.40
  -8  -3  -4   10.60    1.30
  -8  -3  -4   15.50    1.50
   8  -3   4    9.50    1.40
  -8  -3  -4   14.70    1.90
   8  -3   4   14.70    2.10
  -8   3  -5   23.90    1.90
   8   3   5   22.20    2.20
   8   3   5   21.40    1.80
  -8   3  -5   21.60    2.60
  -8   3  -5   22.60    2.30
   8   3   5   24.10    2.30
  -8  -3  -5   23.80    2.40
   8  -3   5   22.20    2.30
  -8  -3  -5   26.60    2.70
  -8  -3  -5   23.50    1.90
   8  -3   5   21.90    2.60
  -8  -3  -5   22.30    1.80
  -8   3  -6   22.70    2.70
  -8   3  -6   24.60    2.50
   8   3   6   21.10    1.80
  -8   3  -6   23.20    2.20
   8  -3   6   23.20    2.50
  -8  -3  -6   25.00    2.10
   8  -3   6   24.20    2.90
  -8  -3  -6   27.60    2.90
  -8  -3  -6   22.40    2.00
  -8  -3  -6   22.40    2.70
  -8   3  -7    2.40    1.30
   8   3   7    0.20    0.60
  -8  -3  -7   -0.40    0.60
  -8  -3  -7   -0.70    1.10
  -8  -3  -7    0.10    0.80
  -8  -3  -7    0.70    1.00
  -8   3  -8   17.40    2.50
   8   3   8   14.70    1.50
  -8  -3  -8    9.50    1.80
  -8  -3  -8   14.20    2.50
  -8  -3  -8   15.50    2.20
  -8   3  -9    4.30    1.70
  -8  -3  -9    6.40    1.60
  -8  -3  -9    7.20    2.00
  -8  -3  -9    4.90    1.50
  -8   3 -10   15.20    2.80
  -8  -3 -10   10.50    2.50
  -8  -3 -10   11.90    2.20
  -8  -3 -10   13.70    2.40
   8  -4  -9    0.30    1.00
   8  -4  -9    0.30    1.20
   8  -4  -9   -0.10    1.10
   8   4  -8    3.80    1.40
  -8   4   8    1.90    0.80
  -8   4   8    3.10    1.30
   8  -4  -8    0.20    1.00
  -8  -4   8   -0.20    1.10
   8  -4  -8    1.50    1.10
   8  -4  -8    2.40    1.10
   8   4  -7    5.80    1.30
  -8   4   7    7.50    1.60
  -8   4   7    5.00    1.10
   8   4  -7    5.60    1.40
  -8  -4   7    5.90    1.50
  -8  -4   7    7.00    1.40
   8  -4  -7    5.80    1.60
   8  -4  -7    6.50    1.60
   8  -4  -7    7.70    1.50
   8   4  -6    5.20    1.30
  -8   4   6    4.10    1.20
  -8   4   6    3.30    0.90
   8   4  -6    4.30    1.20
   8  -4  -6    4.70    1.10
  -8  -4   6    5.20    1.30
   8  -4  -6    5.20    1.30
   8  -4  -6    5.60    1.40
  -8  -4   6    4.60    1.10
  -8   4   5   11.80    1.50
   8   4  -5   13.20    1.90
  -8   4   5   11.70    1.80
  -8  -4   5   12.70    1.50
   8  -4  -5   12.60    1.70
  -8  -4   5   11.90    1.90
   8  -4  -5   14.00    1.60
  -8  -4   5   11.20    1.60
   8  -4  -5    8.90    1.50
  -8   4   4    0.70    0.80
  -8   4   4    0.20    0.60
  -8   4   4    0.80    0.80
   8   4  -4    0.60    0.80
  -8  -4   4    0.10    0.80
   8  -4  -4    0.20    0.60
   8  -4  -4    0.00    0.60
   8  -4  -4   -0.30    0.70
  -8  -4   4    0.50    0.70
  -8  -4   4    0.50    0.60
   8  -4  -4   -0.10    1.10
  -8   4   3   22.30    2.20
  -8   4   3   23.70    1.90
  -8   4   3   23.70    2.40
   8  -4  -3   26.80    2.50
   8  -4  -3   28.50    1.30
  -8  -4   3   31.30    1.90
   8  -4  -3   27.90    1.90
   8  -4  -3   24.10    1.80
  -8  -4   3   27.10    1.60
  -8  -4   3   26.40    2.30
  -8   4   2   26.10    1.90
   8   4  -2   23.60    4.30
  -8   4   2   28.00    2.20
   8  -4  -2   25.60    1.60
  -8  -4   2   28.90    1.80
  -8  -4   2   28.00    1.70
   8  -4  -2   27.20    2.30
  -8  -4   2   28.70    2.10
   8  -4  -2   24.80    1.70
  -8   4   1    1.20    0.60
   8   4  -1    1.00    1.10
  -8   4   1   -0.40    0.70
  -8  -4   1    0.60    0.50
  -8  -4   1    0.80    0.50
   8  -4  -1   -0.10    0.80
   8  -4  -1    0.00    0.50
   8  -4  -1    0.80    0.40
  -8  -4   1    0.90    0.70
  -8   4   0   39.70    2.80
  -8   4   0   35.50    2.10
   8   4   0   35.70    2.90
  -8  -4   0   37.50    2.10
   8  -4   0   41.20    2.00
  -8  -4   0   37.40    2.20
   8  -4   0   38.80    2.70
  -8  -4   0   36.00    1.90
   8  -4   0   35.20    2.00
   8   4   1   16.10    2.30
   8   4   1   17.00    2.00
  -8   4  -1   13.20    1.90
  -8  -4  -1   13.20    1.30
  -8  -4  -1   15.00    1.60
  -8  -4  -1   16.80    1.60
   8  -4   1   16.40    1.60
   8  -4   1   11.80    1.80
   8   4   2  115.59    5.40
   8   4   2  120.49    4.50
  -8  -4  -2  120.79    4.50
  -8  -4  -2  115.29    4.10
   8  -4   2  118.79    5.30
   8  -4   2  120.49    4.50
  -8  -4  -2  124.49    4.40
   8   4   3   31.50    2.30
   8   4   3   37.90    3.00
  -8  -4  -3   36.40    2.10
   8  -4   3   34.90    2.90
  -8  -4  -3   36.60    2.40
  -8  -4  -3   35.60    2.50
   8  -4   3   37.30    2.40
   8   4   4   10.40    1.60
   8   4   4   12.70    2.00
  -8  -4  -4   15.40    1.90
   8  -4   4   18.00    2.60
  -8  -4  -4   15.20    1.40
  -8  -4  -4   14.50    2.00
  -8  -4  -4   13.00    1.50
   8  -4   4   11.40    1.70
   8   4   5    1.20    0.80
  -8   4  -5    0.60    0.90
   8  -4   5   -0.60    0.80
  -8  -4  -5    0.80    0.80
  -8  -4  -5    2.10    0.90
  -8  -4  -5    1.60    1.20
  -8  -4  -5    1.30    0.80
  -8   4  -6    9.10    1.70
   8   4   6    7.50    1.60
   8   4   6    6.40    1.30
  -8  -4  -6    7.50    1.60
   8  -4   6    5.70    1.60
  -8  -4  -6    4.90    1.20
  -8  -4  -6    6.90    1.40
  -8  -4  -6    7.60    1.80
  -8   4  -7    3.90    1.60
   8   4   7    3.10    1.00
  -8  -4  -7    3.00    1.10
  -8  -4  -7    3.00    1.30
   8  -4   7    3.40    1.50
  -8  -4  -7    3.30    1.20
   8   4   8    0.60    0.70
  -8   4  -8   -0.10    1.30
  -8  -4  -8    0.70    1.10
  -8  -4  -8    0.60    0.90
  -8  -4  -8   -0.30    0.80
  -8   4  -9   15.00    2.70
  -8  -4  -9   12.60    2.50
   8   5  -7    4.70    1.60
  -8   5   7    2.70    1.00
   8  -5  -7    8.30    1.80
  -8  -5   7    7.60    1.80
   8  -5  -7    4.50    1.40
   8  -5  -7    4.90    1.50
   8  -5  -7    4.80    1.30
   8   5  -6    1.20    1.10
  -8   5   6    2.10    1.00
   8  -5  -6    3.10    1.10
  -8  -5   6    2.50    1.20
   8  -5  -6    1.40    1.00
   8  -5  -6    1.00    0.90
  -8   5   5    7.70    1.40
  -8  -5   5   15.70    2.10
   8  -5  -5   13.80    1.20
   8  -5  -5   15.10    2.00
   8  -5  -5    9.60    1.60
  -8   5   4    5.80    1.40
   8  -5  -4    6.60    1.30
  -8  -5   4    8.00    1.30
  -8  -5   4    4.90    1.30
   8  -5  -4    5.00    1.30
  -8   5   3    3.00    1.00
   8  -5  -3    3.10    0.80
  -8  -5   3    2.60    1.00
   8  -5  -3    2.70    0.90
  -8  -5   3    3.20    0.80
  -8   5   2   17.20    2.10
  -8  -5   2   19.30    1.60
   8  -5  -2   18.70    2.00
  -8  -5   2   20.40    2.00
   8  -5  -1    3.80    1.00
  -8  -5   1    6.50    1.20
  -8  -5   1    7.20    1.10
  -8  -5   0   22.00    2.10
   8  -5   0   20.90    2.10
  -8  -5   0   19.50    1.60
   8  -5   1   53.19    3.00
  -8  -5  -1   50.79    2.60
  -8  -5  -1   50.89    2.80
  -8  -5  -2   13.70    1.80
   8  -5   2   18.80    2.10
  -8  -5  -2   13.30    1.50
   8   5   3    1.10    0.80
  -8  -5  -3    1.10    0.90
  -8  -5  -3    1.70    0.80
   8  -5   3    0.90    0.90
   8   5   4   38.00    2.80
  -8  -5  -4   38.20    2.50
  -8  -5  -4   38.10    2.70
   8  -5   4   39.40    3.00
  -8   5  -5    0.00    1.10
   8   5   5    0.20    0.80
  -8  -5  -5   -0.10    0.70
   8  -5   5    0.30    1.10
  -8  -5  -5   -0.80    0.80
  -8   5  -6    0.70    1.20
   8   5   6   -0.30    0.70
   8  -5   6   -0.20    1.10
  -8  -5  -6   -0.20    1.10
  -8  -5  -6    0.80    0.80
  -8  -5  -6   -0.60    0.80
  -8   5  -7    5.40    1.80
   8   5   7    6.20    1.60
   8  -5   7    6.40    2.00
  -8  -5  -7    6.80    1.70
  -8  -5  -7    6.00    1.40
  -8  -5  -7    8.10    1.70
  -8   6   4    3.30    1.30
   8  -6  -4    1.50    1.10
  -8  -6   4    4.30    1.50
  -8   6   3    2.40    1.20
  -8  -6   3    3.40    1.20
   8  -6  -3    3.40    1.20
  -8  -6   2   13.50    1.90
   8  -6  -2   11.60    1.80
  -8  -6   1   23.20    1.90
   8  -6  -1   22.00    2.50
  -8  -6   1   23.80    2.40
  -8  -6   0    0.00    0.70
  -8  -6   0    0.60    0.80
   8  -6   0   -0.10    0.80
   8  -6   1    1.80    1.00
  -8  -6  -1    0.90    0.90
  -8  -6  -1    1.00    0.80
  -8  -6  -2    0.80    1.00
  -8  -6  -2    1.30    0.90
   8  -6   2    0.50    1.00
  -8  -6  -3   29.40    2.90
  -8  -6  -3   30.70    2.40
   8  -6   3   29.00    3.10
   8   6   4    0.50    1.00
  -8  -6  -4    1.30    1.10
  -8  -6  -4    0.20    0.80
   8  -6   4    1.40    1.20
   9   0 -11    0.30    1.40
   9   0 -10    4.20    1.60
   9   0  -9   -1.10    1.00
   9   0  -9   -0.60    0.90
   9   0  -8   49.50    3.30
   9   0  -8   56.19    3.30
   9   0  -8   52.69    3.60
   9   0  -7    0.00    0.70
   9   0  -7   -0.30    0.70
   9   0  -7    0.10    0.90
   9   0  -6  114.79    4.30
   9   0  -6  117.99    4.60
   9   0  -6  113.39    4.70
   9   0  -5   -0.20    0.50
   9   0  -5   -0.40    0.50
  -9   0   5   -0.10    0.40
   9   0  -5   -0.40    0.20
   9   0  -5    0.50    0.50
   9   0  -4    5.60    1.00
   9   0  -4    5.30    0.90
  -9   0   4    5.20    0.50
  -9   0   4    4.20    0.90
   9   0  -4    5.40    0.50
   9   0  -4    4.70    0.70
  -9   0   4    2.80    0.70
   9   0  -3    0.10    0.40
  -9   0   3    0.40    0.30
  -9   0   3    0.10    0.20
   9   0  -3   -0.30    0.30
   9   0  -3    0.00    0.20
   9   0  -3    0.20    0.30
  -9   0   3    0.10    0.30
  -9   0   2  322.37    8.30
   9   0  -2  320.87    8.30
  -9   0   2  310.07    8.20
   9   0  -2  328.37    7.90
  -9   0   2  322.17    8.00
  -9   0   1    0.00    0.10
  -9   0   1    0.10    0.10
   9   0  -1    0.00    0.20
  -9   0   1    0.20    0.30
   9   0  -1   -0.10    0.20
  -9   0   1    0.50    0.20
  -9   0   0 1514.05   34.00
   9   0   0 1329.97   37.50
  -9   0   0 1514.45   33.90
  -9   0   0 1381.86   35.50
   9   0   0 1418.66   35.50
  -9   0   0 1527.15   34.00
  -9   0  -1    0.40    0.30
   9   0   1    0.40    0.30
   9   0   1   -0.10    0.10
  -9   0  -1    0.20    0.30
  -9   0  -1    0.00    0.20
  -9   0  -1    0.10    0.10
  -9   0  -1    0.10    0.20
   9   0   2    3.30    0.60
  -9   0  -2    3.20    0.60
  -9   0  -2    3.60    0.40
  -9   0  -2    4.10    0.70
  -9   0  -2    4.10    0.70
   9   0   2    3.10    0.50
  -9   0  -3   -0.60    0.20
  -9   0  -3   -0.40    0.40
   9   0   3   -0.10    0.20
   9   0   3   -0.40    0.10
   9   0   3   -0.20    0.40
  -9   0  -3    0.10    0.30
  -9   0  -3   -0.40    0.40
  -9   0  -3   -0.50    0.50
  -9   0  -4  642.64   16.90
  -9   0  -4  662.23   17.10
  -9   0  -4  653.03   17.00
  -9   0  -4  655.03   16.30
   9   0   4  665.83   17.00
  -9   0  -4  664.73   16.00
  -9   0  -5   -0.70    0.60
  -9   0  -5   -0.10    0.50
  -9   0  -5   -0.40    0.30
  -9   0  -5   -0.50    0.30
   9   0   5    0.00    0.30
  -9   0  -6  117.49    4.90
   9   0   6  127.89    4.10
  -9   0  -6  121.29    5.20
  -9   0  -6  126.09    4.40
  -9   0  -6  124.19    4.00
  -9   0  -7   -1.00    0.90
  -9   0  -7   -0.10    0.50
  -9   0  -7   -0.60    0.40
  -9   0  -7    0.50    0.90
  -9   0  -8   18.00    2.00
  -9   0  -8   12.80    2.20
  -9   0  -8   15.80    2.30
  -9   0  -9   -0.90    1.20
  -9   0  -9   -0.20    0.70
  -9   0 -10    7.90    2.30
  -9   0 -10   13.80    2.10
  -9   0 -11    0.00    1.60
  -9   0 -11    0.90    1.10
   9   1 -11   14.40    2.60
   9  -1 -11   18.30    3.10
   9   1 -10   -1.20    0.90
   9  -1 -10    0.10    1.10
   9   1  -9   29.10    2.90
   9   1  -9   35.70    3.40
   9  -1  -9   30.10    3.00
   9  -1  -9   28.50    2.10
   9  -1  -9   30.90    3.50
   9   1  -8    1.00    1.10
   9   1  -8    2.00    1.10
   9   1  -8    2.40    1.10
   9  -1  -8    1.50    1.10
   9  -1  -8    2.00    1.10
   9  -1  -8    2.40    1.10
   9  -1  -8    2.20    0.90
   9   1  -7    0.00    0.70
  -9   1   7    0.30    0.40
   9   1  -7    0.90    0.80
   9   1  -7    0.40    0.70
  -9  -1   7    0.30    0.70
   9  -1  -7    0.10    0.80
   9  -1  -7    0.50    0.80
   9  -1  -7   -0.10    0.60
   9  -1  -7    1.00    0.80
   9   1  -6  121.89    4.10
   9   1  -6  122.79    4.70
   9   1  -6  123.89    4.80
   9   1  -6  118.99    4.20
  -9   1   6  121.09    4.00
   9  -1  -6  139.29    4.60
   9  -1  -6  121.79    4.20
  -9  -1   6  125.59    4.70
   9  -1  -6  114.19    5.10
   9  -1  -6  123.09    4.90
   9  -1  -6  124.99    4.00
   9   1  -5   40.20    1.90
   9   1  -5   43.80    2.60
  -9   1   5   39.50    1.90
   9   1  -5   41.40    2.30
   9   1  -5   38.30    2.00
   9   1  -5   39.90    2.10
   9  -1  -5   41.40    2.40
   9  -1  -5   40.60    1.80
  -9  -1   5   40.20    2.20
   9  -1  -5   42.40    2.60
  -9  -1   5   43.30    2.60
   9  -1  -5   41.90    2.00
   9  -1  -5   42.60    2.10
   9   1  -4  138.69    4.50
  -9   1   4  136.19    3.50
  -9   1   4  141.09    5.00
  -9   1   4  139.99    4.30
  -9   1   4  131.19    3.60
   9   1  -4  143.59    4.60
   9   1  -4  134.09    4.00
  -9  -1   4  141.49    4.40
   9  -1  -4  142.09    4.30
   9  -1  -4  142.89    4.20
   9  -1  -4  140.19    4.70
   9  -1  -4  139.49    3.80
  -9  -1   4  139.19    4.50
   9  -1  -4  135.09    5.00
  -9   1   3   87.39    2.40
   9   1  -3   79.99    2.80
  -9   1   3   83.49    2.60
   9   1  -3   85.49    2.50
  -9   1   3   82.39    2.90
  -9   1   3   77.79    3.30
  -9   1   3   83.09    2.40
   9   1  -3   83.09    2.80
  -9  -1   3   83.59    2.80
   9  -1  -3   84.39    2.60
   9  -1  -3   82.89    3.30
  -9  -1   3   83.69    2.50
   9  -1  -3   81.99    2.80
   9  -1  -3   82.29    2.50
   9  -1  -3   79.89    3.00
  -9  -1   3   81.99    2.80
  -9   1   2  481.45   11.70
   9   1  -2  485.45   11.80
  -9   1   2  488.05   12.60
   9   1  -2  473.85   11.90
  -9   1   2  494.25   12.10
  -9  -1   2  476.85   11.80
   9  -1  -2  486.15   12.00
  -9  -1   2  487.25   11.60
   9  -1  -2  491.65   11.60
   9  -1  -2  486.55   12.20
   9  -1  -2  492.65   12.10
  -9  -1   2  486.65   11.90
   9  -1  -2  466.35   12.50
   9   1  -1  145.69    3.50
  -9   1   1  139.99    3.90
  -9   1   1  147.59    4.40
   9   1  -1  139.09    3.50
  -9   1   1  143.59    3.80
  -9  -1   1  137.29    3.80
  -9  -1   1  141.69    3.60
   9  -1  -1  135.09    3.90
   9  -1  -1  142.49    4.20
   9  -1  -1  144.19    3.70
   9  -1  -1  141.49    4.00
   9  -1  -1  133.39    3.90
  -9  -1   1  148.59    3.70
  -9   1   0    7.30    0.50
  -9   1   0    7.20    0.70
   9   1   0    7.20    0.40
  -9   1   0    8.20    0.50
  -9  -1   0    7.80    0.60
   9  -1   0    8.00    0.50
   9  -1   0    8.10    0.60
   9  -1   0    7.00    0.40
   9  -1   0    6.90    0.70
  -9  -1   0    8.00    0.60
   9  -1   0    8.10    0.80
  -9  -1   0    7.70    0.60
  -9   1  -1    7.10    0.50
   9   1   1    6.40    0.50
  -9   1  -1    6.90    0.70
   9   1   1    6.30    0.50
  -9  -1  -1    6.10    0.50
  -9  -1  -1    7.10    0.60
  -9  -1  -1    7.30    0.40
   9  -1   1    5.90    0.70
   9  -1   1    5.80    0.80
  -9  -1  -1    6.60    0.70
   9  -1   1    6.30    0.50
   9  -1   1    6.90    0.40
  -9  -1  -1    6.80    0.60
  -9  -1  -1    6.20    0.80
  -9  -1  -1    7.00    0.80
   9  -1   1    9.60    0.80
   9   1   2 3032.80   69.99
  -9   1  -2 2719.53   70.39
   9   1   2 2707.23   76.49
  -9   1  -2 3096.09   69.49
  -9   1  -2 2905.61   73.99
  -9   1  -2 3006.60   69.99
  -9  -1  -2 3094.19   70.19
  -9  -1  -2 3055.09   69.89
   9  -1   2 3162.38   70.29
   9  -1   2 2923.81   70.29
  -9  -1  -2 2762.82   77.09
   9  -1   2 3012.50   70.09
  -9  -1  -2 3053.09   70.19
  -9  -1  -2 3021.90   70.59
  -9  -1  -2 3079.69   70.09
   9   1   3   25.00    1.50
  -9   1  -3   25.00    1.60
  -9   1  -3   26.20    1.00
   9   1   3   24.50    1.30
  -9   1  -3   25.10    1.00
  -9   1  -3   24.00    1.70
  -9   1  -3   27.00    1.70
  -9  -1  -3   24.50    1.50
  -9  -1  -3   25.70    1.90
  -9  -1  -3   25.60    1.60
  -9  -1  -3   27.70    1.40
   9  -1   3   25.40    1.50
  -9  -1  -3   27.90    1.40
   9  -1   3   25.50    1.80
   9   1   4  148.89    4.90
   9   1   4  147.59    4.50
  -9   1  -4  139.39    5.10
  -9   1  -4  147.49    4.20
  -9   1  -4  151.38    3.90
  -9   1  -4  141.09    4.90
  -9  -1  -4  149.39    5.50
  -9  -1  -4  143.49    5.00
  -9  -1  -4  146.79    4.70
   9  -1   4  147.19    5.20
  -9  -1  -4  141.99    4.60
   9  -1   4  151.08    4.80
  -9   1  -5    1.40    0.80
   9   1   5    1.80    0.50
  -9   1  -5    3.30    1.00
  -9   1  -5    2.00    0.50
  -9   1  -5    1.80    0.40
  -9  -1  -5    2.90    1.10
  -9  -1  -5    1.10    0.50
  -9  -1  -5    1.90    0.80
   9  -1   5    2.60    0.70
  -9  -1  -5    0.60    0.60
  -9   1  -6   78.79    3.00
   9   1   6   75.39    2.40
  -9   1  -6   78.79    3.80
  -9   1  -6   74.79    3.70
  -9  -1  -6   74.99    3.80
  -9  -1  -6   73.09    4.10
  -9  -1  -6   70.79    3.20
   9  -1   6   77.79    3.30
  -9  -1  -6   75.19    3.30
  -9   1  -7   43.70    2.30
  -9   1  -7   40.30    3.00
  -9   1  -7   41.90    3.00
  -9  -1  -7   41.10    2.50
  -9  -1  -7   46.90    3.20
  -9  -1  -7   42.10    2.60
  -9  -1  -7   43.10    3.40
   9  -1   7   43.60    2.70
  -9   1  -8   77.09    4.40
  -9   1  -8   80.59    5.00
  -9   1  -8   74.89    3.50
  -9  -1  -8   79.89    3.80
  -9  -1  -8   75.49    3.70
  -9  -1  -8   80.09    4.50
  -9  -1  -8   66.39    4.50
  -9   1  -9   73.39    4.60
  -9  -1  -9   63.59    3.60
  -9  -1  -9   66.99    3.70
  -9  -1  -9   61.49    3.30
  -9  -1  -9   70.99    4.90
  -9   1 -10    5.50    2.10
  -9  -1 -10    6.30    2.20
  -9  -1 -10    5.10    1.30
  -9  -1 -10    4.80    1.40
  -9   1 -11   19.00    3.50
  -9  -1 -11   31.10    4.10
  -9  -1 -11   23.50    2.60
  -9  -1 -11   25.00    3.00
   9   2 -11    6.40    2.00
   9  -2 -11    5.10    2.00
   9   2 -10    6.50    1.80
   9  -2 -10    5.40    1.80
   9   2  -9   19.80    2.70
   9   2  -9   22.00    2.70
   9  -2  -9   21.90    2.50
   9  -2  -9   21.00    2.40
   9  -2  -9   22.70    3.00
   9   2  -8    0.80    1.10
  -9   2   8    0.30    0.70
   9   2  -8    2.70    1.10
   9   2  -8    0.30    0.80
   9  -2  -8   -0.20    0.80
   9  -2  -8    0.60    0.80
   9  -2  -8    0.30    0.80
  -9  -2   8    1.20    0.90
   9   2  -7   39.40    2.70
   9   2  -7   40.30    2.60
   9   2  -7   38.20    2.40
  -9   2   7   33.80    2.20
   9  -2  -7   36.90    2.80
   9  -2  -7   38.70    2.40
   9  -2  -7   37.80    3.20
   9  -2  -7   36.30    2.40
  -9  -2   7   38.70    2.50
   9   2  -6   63.09    3.20
   9   2  -6   73.99    3.30
  -9   2   6   67.29    3.10
   9   2  -6   65.69    3.30
   9   2  -6   69.99    3.00
  -9   2   6   65.99    2.10
   9  -2  -6   59.89    3.70
  -9  -2   6   70.19    3.20
   9  -2  -6   71.39    3.20
   9  -2  -6   70.99    3.00
   9  -2  -6   67.39    3.50
   9   2  -5    7.90    1.00
  -9   2   5    5.40    1.00
   9   2  -5    5.40    1.00
  -9   2   5    7.30    0.70
   9   2  -5    6.70    1.20
   9  -2  -5    5.60    1.00
   9  -2  -5    5.80    1.40
   9  -2  -5    6.40    0.80
   9  -2  -5    7.00    1.00
  -9  -2   5    7.00    1.00
   9  -2  -5    6.50    1.20
  -9  -2   5    6.30    1.00
  -9   2   4  201.98    5.50
   9   2  -4  193.78    6.10
   9   2  -4  203.18    6.10
   9   2  -4  200.98    6.60
  -9   2   4  190.08    6.10
   9  -2  -4  194.98    6.30
   9  -2  -4  205.08    6.10
  -9  -2   4  202.58    5.70
   9  -2  -4  201.38    6.80
  -9  -2   4  195.58    5.80
   9  -2  -4  203.18    5.80
   9  -2  -4  193.08    5.70
   9   2  -3   23.00    1.40
   9   2  -3   22.00    1.80
  -9   2   3   24.80    1.60
   9   2  -3   23.50    1.40
  -9   2   3   23.90    1.30
  -9   2   3   23.40    1.30
   9  -2  -3   22.80    1.50
   9  -2  -3   22.70    1.50
  -9  -2   3   22.80    1.30
   9  -2  -3   21.30    1.50
   9  -2  -3   27.20    2.00
   9  -2  -3   22.80    1.20
  -9  -2   3   23.00    1.20
  -9  -2   3   20.40    1.40
  -9   2   2    8.20    0.90
  -9   2   2    5.60    1.10
   9   2  -2    6.00    0.50
   9   2  -2    7.20    0.80
  -9   2   2    6.00    0.80
   9   2  -2    8.00    0.80
  -9   2   2    6.10    0.90
  -9  -2   2    6.50    0.80
   9  -2  -2    6.10    1.00
   9  -2  -2    5.90    0.80
   9  -2  -2    4.80    0.80
  -9  -2   2    7.40    0.70
   9  -2  -2    5.80    0.80
  -9  -2   2    7.50    0.80
   9  -2  -2    7.20    1.00
   9  -2  -2    8.50    0.80
  -9   2   1  314.07    8.80
  -9   2   1  306.47    8.30
   9   2  -1  307.07    7.70
   9   2  -1  305.97    7.80
  -9   2   1  309.77    8.10
   9  -2  -1  307.67    7.60
  -9  -2   1  302.57    7.80
   9  -2  -1  307.07    8.60
  -9  -2   1  304.17    7.90
   9  -2  -1  299.07    8.40
   9  -2  -1  305.57    8.00
  -9  -2   1  309.57    7.80
   9  -2  -1  304.87    7.80
   9   2   0    7.50    0.40
  -9   2   0    6.90    1.00
  -9   2   0    5.30    0.90
   9   2   0    7.40    0.80
   9   2   0    6.10    0.70
  -9   2   0    8.70    0.90
   9  -2   0    6.40    0.70
  -9  -2   0    7.00    0.70
   9  -2   0    6.10    0.50
  -9  -2   0    7.70    0.60
   9  -2   0    6.50    0.50
   9  -2   0    6.10    0.40
   9  -2   0    7.70    1.10
   9  -2   0    9.30    1.10
  -9  -2   0    7.60    0.80
  -9  -2   0    8.40    0.80
  -9   2  -1  242.48    6.30
   9   2   1  235.98    6.40
   9   2   1  243.78    6.20
  -9   2  -1  235.38    6.70
  -9   2  -1  239.68    6.80
   9   2   1  235.18    6.50
  -9  -2  -1  229.78    6.30
   9  -2   1  242.08    7.20
  -9  -2  -1  203.28    6.30
  -9  -2  -1  235.38    6.30
  -9  -2  -1  238.38    6.60
   9  -2   1  229.58    6.90
   9  -2   1  242.38    6.40
  -9   2  -2   27.30    1.20
   9   2   2   27.60    1.50
   9   2   2   25.60    1.40
  -9   2  -2   27.70    1.60
   9   2   2   29.20    1.60
  -9  -2  -2   26.20    1.50
   9  -2   2   26.40    1.50
  -9  -2  -2   26.80    1.40
   9  -2   2   30.00    2.00
  -9  -2  -2   26.10    1.60
   9  -2   2   30.70    1.90
  -9  -2  -2   28.50    1.70
  -9  -2  -2   27.20    1.40
  -9   2  -3  354.46    9.90
   9   2   3  370.96    9.90
   9   2   3  383.96   10.00
  -9   2  -3  355.36    9.90
  -9   2  -3  369.16    9.10
   9   2   3  364.26    9.90
  -9  -2  -3  362.76   10.40
   9  -2   3  355.26    9.90
   9  -2   3  341.17   10.50
  -9  -2  -3  371.26    9.70
  -9  -2  -3  360.46    9.70
  -9  -2  -3  366.26   10.10
   9  -2   3  366.46   10.40
  -9  -2  -3  375.36   10.00
   9   2   4   14.00    1.20
  -9   2  -4   15.40    1.60
  -9   2  -4   14.80    0.80
  -9   2  -4   16.10    1.30
  -9   2  -4   14.00    0.80
  -9   2  -4   14.40    1.80
  -9  -2  -4   17.80    1.90
  -9  -2  -4   12.70    1.40
  -9  -2  -4   15.90    1.90
   9  -2   4   14.00    1.80
   9  -2   4   17.40    1.90
  -9  -2  -4   15.00    1.50
  -9  -2  -4   14.10    1.30
   9  -2   4   15.90    1.70
  -9   2  -5   15.90    1.80
  -9   2  -5   20.40    1.20
   9   2   5   20.60    1.50
  -9   2  -5   19.00    2.30
  -9   2  -5   19.00    1.50
   9  -2   5   20.00    2.00
  -9  -2  -5   17.80    2.10
  -9  -2  -5   25.20    2.40
   9  -2   5   23.20    2.50
  -9  -2  -5   19.90    1.50
  -9  -2  -5   20.30    1.60
  -9  -2  -5   17.50    1.80
  -9   2  -6   38.30    2.70
  -9   2  -6   39.10    2.80
   9   2   6   38.20    2.10
  -9  -2  -6   46.40    3.00
  -9  -2  -6   38.50    2.50
  -9  -2  -6   43.60    2.50
  -9  -2  -6   38.70    3.00
   9  -2   6   38.20    2.90
  -9  -2  -6   39.20    2.30
  -9   2  -7  167.18    6.60
  -9   2  -7  159.38    6.20
   9   2   7  157.18    4.90
  -9  -2  -7  154.08    6.70
  -9  -2  -7  148.89    5.70
  -9  -2  -7  161.78    5.50
  -9  -2  -7  154.38    6.50
  -9  -2  -7  145.49    5.70
  -9   2  -8    1.50    1.20
  -9  -2  -8    3.10    1.10
  -9  -2  -8    3.80    1.10
  -9  -2  -8    3.10    1.50
  -9  -2  -8    2.10    1.00
  -9  -2  -8    1.60    1.90
  -9   2  -9   18.10    2.70
  -9  -2  -9   26.70    2.90
  -9  -2  -9   26.20    2.90
  -9  -2  -9   24.60    2.40
  -9  -2  -9   24.40    3.30
  -9   2 -10   -1.40    1.40
  -9  -2 -10   -1.50    0.80
  -9  -2 -10    2.70    1.20
  -9  -2 -10   -0.50    0.90
  -9  -2 -10    0.10    1.40
   9   3 -10    0.40    1.10
   9  -3 -10    0.10    1.20
   9  -3 -10    0.80    1.00
   9   3  -9   24.70    2.80
   9  -3  -9   30.20    2.80
   9  -3  -9   24.70    2.70
  -9  -3   9   23.80    2.70
   9  -3  -9   28.60    3.50
   9   3  -8    8.00    1.60
   9   3  -8   10.80    1.90
  -9   3   8    9.60    1.60
   9  -3  -8   10.50    2.00
   9  -3  -8   11.50    1.80
   9  -3  -8   10.00    1.60
  -9  -3   8   13.10    2.00
  -9   3   7   45.30    2.00
   9   3  -7   44.60    3.50
  -9   3   7   45.50    2.90
   9   3  -7   44.30    3.00
   9   3  -7   45.90    2.80
   9   3  -7   46.10    2.90
   9  -3  -7   44.00    3.10
  -9  -3   7   43.60    2.80
   9  -3  -7   46.30    2.70
  -9  -3   7   44.70    2.80
   9  -3  -7   45.40    2.90
   9   3  -6   15.80    2.20
  -9   3   6   14.10    1.80
   9   3  -6   19.60    2.10
  -9   3   6   15.50    1.30
   9   3  -6   13.00    1.60
   9  -3  -6   14.90    2.40
   9  -3  -6   13.40    1.80
   9  -3  -6   14.00    1.80
   9  -3  -6   18.50    1.80
  -9  -3   6   15.40    1.70
  -9  -3   6   16.50    1.80
  -9   3   5   12.10    1.50
   9   3  -5   12.50    1.70
   9   3  -5   15.60    2.10
  -9   3   5   13.00    1.80
  -9   3   5   10.20    1.20
   9   3  -5   13.30    1.50
   9  -3  -5   10.70    1.50
   9  -3  -5   11.00    2.00
  -9  -3   5   11.40    1.30
   9  -3  -5   17.30    2.00
   9  -3  -5   12.50    1.40
  -9  -3   5   13.70    1.50
  -9   3   4  298.07    8.60
   9   3  -4  306.47    9.80
  -9   3   4  307.37    9.20
   9   3  -4  309.67    9.00
  -9   3   4  311.17    8.50
   9  -3  -4  296.67    9.00
  -9  -3   4  299.37    8.40
   9  -3  -4  301.27    8.80
   9  -3  -4  315.67    9.80
   9  -3  -4  302.87    8.50
  -9  -3   4  310.67    9.10
  -9  -3   4  303.67    8.50
   9  -3  -4  310.87    9.00
   9   3  -3  108.09    4.10
  -9   3   3  142.69    4.90
  -9   3   3  138.19    4.50
  -9   3   3  147.09    4.70
   9   3  -3  141.49    4.70
   9   3  -3  143.79    5.60
   9  -3  -3  125.69    4.20
   9  -3  -3  134.29    5.10
   9  -3  -3  133.79    4.60
   9  -3  -3  129.29    4.40
   9  -3  -3  132.29    4.90
  -9  -3   3  153.38    4.80
  -9  -3   3  115.99    4.10
  -9  -3   3  116.39    4.10
   9   3  -2    4.70    0.80
  -9   3   2    3.20    0.70
   9   3  -2    4.50    1.20
   9   3  -2    5.40    0.70
  -9   3   2    5.10    1.00
  -9   3   2    4.90    1.00
   9  -3  -2    5.10    1.10
  -9  -3   2    4.40    0.70
  -9  -3   2    4.80    0.70
   9  -3  -2    4.10    1.00
   9  -3  -2    5.00    0.80
   9  -3  -2    4.80    0.70
  -9  -3   2    6.50    1.10
   9  -3  -2    4.90    0.60
   9   3  -1  124.69    4.10
  -9   3   1  128.99    4.30
   9   3  -1  125.29    3.90
  -9   3   1  123.99    4.60
   9   3  -1  129.49    5.20
  -9   3   1  133.59    4.30
   9  -3  -1  128.49    4.00
   9  -3  -1  119.79    4.80
  -9  -3   1  126.29    4.00
   9  -3  -1  128.99    3.30
  -9  -3   1  125.99    4.00
   9  -3  -1  123.99    3.80
   9  -3  -1  127.99    3.60
  -9  -3   1  122.19    4.10
   9  -3  -1  122.49    4.50
   9   3   0    3.10    0.90
   9   3   0    3.20    0.70
   9   3   0    3.10    0.70
  -9   3   0    1.10    0.70
   9   3   0    2.20    0.40
  -9   3   0    2.70    0.60
   9  -3   0    2.50    0.90
  -9  -3   0    1.50    0.50
   9  -3   0    2.10    0.80
   9  -3   0    1.90    0.40
  -9  -3   0    1.70    0.50
  -9  -3   0    3.00    0.60
   9  -3   0    2.60    0.60
   9   3   1  151.48    5.00
   9   3   1  151.48    4.90
  -9   3  -1  151.68    4.60
  -9   3  -1  150.88    5.40
   9   3   1  147.89    4.50
   9  -3   1  150.58    5.40
   9  -3   1  146.99    4.70
  -9  -3  -1  150.28    4.60
  -9  -3  -1  150.48    4.50
  -9  -3  -1  159.08    4.60
  -9  -3  -1  154.58    4.80
  -9   3  -2  722.03   18.30
   9   3   2  711.93   17.60
  -9   3  -2  668.33   17.00
   9   3   2  693.73   17.80
   9   3   2  701.23   17.90
  -9  -3  -2  693.93   17.70
   9  -3   2  671.23   18.50
   9  -3   2  678.53   17.60
  -9  -3  -2  690.03   17.60
  -9  -3  -2  707.03   17.40
   9   3   3   40.40    2.20
   9   3   3   37.80    2.20
  -9   3  -3   40.60    2.40
  -9  -3  -3   34.80    1.70
  -9  -3  -3   32.80    2.20
   9  -3   3   38.30    2.70
  -9  -3  -3   35.60    2.20
  -9  -3  -3   33.90    1.90
   9  -3   3   36.10    2.20
   9   3   4  172.28    5.90
  -9   3  -4  168.28    6.00
   9   3   4  174.48    5.90
  -9   3  -4  169.88    5.80
  -9  -3  -4  177.48    5.50
  -9  -3  -4  177.78    6.20
  -9  -3  -4  171.48    6.10
  -9  -3  -4  169.88    5.60
   9  -3   4  167.08    6.70
   9  -3   4  165.18    5.90
  -9   3  -5   46.30    2.60
   9   3   5   46.10    2.70
   9   3   5   44.40    2.60
  -9   3  -5   44.30    2.70
  -9   3  -5   40.80    3.10
  -9  -3  -5   39.20    2.80
  -9  -3  -5   37.70    2.80
  -9  -3  -5   42.90    2.40
   9  -3   5   39.70    2.70
   9  -3   5   42.90    3.20
  -9  -3  -5   41.10    2.40
  -9   3  -6   29.80    3.10
  -9   3  -6   28.80    2.70
   9   3   6   34.30    2.30
  -9  -3  -6   36.70    3.00
  -9  -3  -6   28.00    2.20
  -9  -3  -6   33.40    3.10
   9  -3   6   31.60    3.30
  -9  -3  -6   32.90    2.30
   9  -3   6   30.70    2.80
   9   3   7  100.69    4.20
  -9   3  -7  110.69    5.10
  -9  -3  -7  104.79    5.40
  -9  -3  -7  101.89    4.60
  -9  -3  -7  106.79    4.60
  -9  -3  -7   94.39    5.00
  -9   3  -8  292.17   10.10
   9   3   8  289.77    8.50
  -9  -3  -8  297.77   10.50
  -9  -3  -8  294.47    9.50
  -9  -3  -8  282.37    9.50
  -9   3  -9   21.50    3.00
  -9  -3  -9   21.00    2.70
  -9  -3  -9   16.20    2.70
  -9  -3  -9   15.50    2.30
  -9   3 -10    1.70    1.80
  -9  -3 -10   -0.60    1.30
  -9  -3 -10    0.40    1.10
  -9  -3 -10   -0.80    1.00
   9  -4  -9    4.00    1.50
   9  -4  -9    5.00    1.80
   9  -4  -9    6.90    1.50
   9   4  -8   -0.70    1.00
  -9   4   8    0.00    0.50
  -9   4   8    1.40    1.20
  -9  -4   8    0.00    0.90
   9  -4  -8   -0.70    0.80
   9  -4  -8   -0.10    0.80
   9  -4  -8    1.20    1.10
  -9  -4   8    2.20    1.30
   9   4  -7    4.60    1.30
  -9   4   7    2.90    1.20
   9   4  -7    1.80    1.10
  -9   4   7    2.00    0.80
   9  -4  -7    4.00    1.10
   9  -4  -7    3.40    1.30
  -9  -4   7    2.90    1.20
   9  -4  -7    3.00    1.30
  -9  -4   7    2.60    1.00
  -9   4   6   20.10    1.70
   9   4  -6   26.60    2.40
  -9   4   6   24.00    2.70
   9   4  -6   19.90    2.60
   9  -4  -6   21.70    2.60
   9  -4  -6   21.60    2.30
   9  -4  -6   20.40    2.00
  -9  -4   6   22.90    1.90
  -9  -4   6   20.70    2.20
  -9   4   5   27.30    2.00
  -9   4   5   31.60    3.00
   9   4  -5   23.30    2.40
  -9  -4   5   26.20    2.10
   9  -4  -5   25.90    2.20
  -9  -4   5   29.10    2.50
   9  -4  -5   28.20    2.00
  -9  -4   5   25.40    1.80
   9  -4  -5   27.30    2.20
  -9   4   4    5.10    1.10
   9   4  -4    6.90    1.40
  -9   4   4    6.60    1.30
  -9  -4   4   10.20    1.40
  -9  -4   4    8.30    1.10
   9  -4  -4    7.10    1.10
   9  -4  -4    5.70    1.10
   9  -4  -4    8.50    1.40
   9  -4  -4    6.30    1.60
  -9  -4   4    7.60    1.50
   9   4  -3   83.99    3.90
  -9   4   3   90.39    4.00
  -9   4   3   91.79    3.90
  -9   4   3   82.79    4.00
   9  -4  -3   93.99    2.90
   9  -4  -3   89.39    3.60
  -9  -4   3   90.19    3.50
   9  -4  -3   88.49    4.30
  -9  -4   3   88.89    4.00
  -9  -4   3   96.69    3.40
   9  -4  -3   93.09    3.60
  -9   4   2   58.79    3.20
  -9   4   2   62.19    3.00
  -9  -4   2   56.49    2.60
  -9  -4   2   57.39    2.50
   9  -4  -2   59.29    3.20
   9  -4  -2   54.79    2.40
   9  -4  -2   56.79    2.60
  -9  -4   2   57.39    3.00
  -9   4   1    7.50    1.20
   9   4  -1   10.40    2.00
  -9   4   1    7.40    1.40
   9  -4  -1    7.70    0.90
   9  -4  -1    5.70    1.00
  -9  -4   1    6.50    1.20
  -9  -4   1    6.40    1.00
  -9  -4   1    5.10    0.90
   9  -4  -1    6.90    1.40
  -9   4   0   12.00    1.40
  -9   4   0   13.30    1.90
   9   4   0   16.00    2.30
   9  -4   0   12.80    1.90
  -9  -4   0   12.50    1.40
  -9  -4   0   13.10    1.50
  -9  -4   0   10.80    1.20
   9  -4   0   11.10    1.30
  -9   4  -1    0.40    1.00
   9   4   1    0.90    0.90
   9  -4   1    0.90    1.00
  -9  -4  -1    1.10    0.70
  -9  -4  -1    0.40    0.60
  -9  -4  -1    0.50    0.50
   9  -4   1    0.30    0.60
   9   4   2   92.69    4.80
   9   4   2   96.19    3.80
   9  -4   2   91.59    4.60
  -9  -4  -2   99.19    3.90
   9  -4   2   93.49    3.80
  -9  -4  -2   93.99    3.50
  -9  -4  -2   87.99    3.60
   9   4   3  212.58    6.90
   9   4   3  203.38    7.70
  -9  -4  -3  200.28    6.80
   9  -4   3  207.88    7.80
  -9  -4  -3  206.88    6.80
   9  -4   3  194.38    6.70
  -9  -4  -3  213.88    6.40
   9   4   4   57.89    3.20
   9   4   4   57.59    3.70
  -9  -4  -4   59.59    2.40
   9  -4   4   65.59    4.20
  -9  -4  -4   64.49    3.50
   9  -4   4   55.69    3.20
  -9  -4  -4   57.59    3.20
  -9  -4  -4   55.99    2.80
  -9   4  -5    6.90    1.50
   9   4   5    8.20    1.50
  -9  -4  -5    6.60    1.50
   9  -4   5    9.00    1.70
  -9  -4  -5    7.30    1.30
  -9  -4  -5    9.60    1.30
  -9  -4  -5    7.70    1.70
  -9   4  -6   25.00    2.80
   9   4   6   20.00    2.60
   9   4   6   19.30    2.30
   9  -4   6   24.40    2.80
  -9  -4  -6   26.50    3.00
  -9  -4  -6   22.40    2.30
  -9  -4  -6   21.30    2.10
  -9  -4  -6   21.20    2.50
  -9   4  -7    1.80    1.40
   9   4   7    1.40    0.90
  -9  -4  -7    0.60    1.10
  -9  -4  -7    3.20    1.10
   9  -4   7    2.30    1.40
  -9  -4  -7    2.60    1.10
   9   4   8    1.60    0.90
  -9   4  -8    2.60    1.70
  -9  -4  -8    0.20    1.00
  -9  -4  -8    2.30    1.30
  -9  -4  -8    2.20    1.10
   9   5  -7    1.70    1.40
  -9   5   7    2.10    1.00
   9  -5  -7    3.10    1.40
   9  -5  -7    1.30    1.30
   9  -5  -7    3.70    1.40
  -9  -5   7    3.90    1.50
   9  -5  -7    2.20    1.00
  -9   5   6    1.40    0.90
   9   5  -6    1.60    1.10
   9  -5  -6    0.20    0.90
   9  -5  -6    3.20    1.10
   9  -5  -6    2.60    1.10
  -9  -5   6    0.60    1.10
  -9   5   5    0.40    0.80
   9  -5  -5   -0.20    0.70
  -9  -5   5    0.00    0.90
  -9  -5   5    0.00    0.60
   9  -5  -5    2.20    1.00
   9  -5  -5    0.80    0.60
  -9   5   4    4.70    1.20
  -9  -5   4    5.60    1.20
   9  -5  -4    6.90    1.30
  -9  -5   4    5.50    1.10
   9  -5  -4    4.50    1.10
  -9   5   3    4.20    1.20
  -9  -5   3    3.30    0.90
   9  -5  -3    5.80    1.20
   9  -5  -3    4.20    1.40
  -9  -5   3    6.60    1.30
  -9   5   2    0.50    0.70
  -9  -5   2    0.30    0.70
  -9  -5   2    0.30    0.70
   9  -5  -2    0.40    0.70
  -9   5   1   61.59    3.40
   9  -5  -1   62.79    3.10
  -9  -5   1   67.39    3.10
  -9  -5   1   63.69    2.90
   9  -5   0    5.80    1.20
  -9  -5   0    4.70    1.10
  -9  -5   0    5.20    1.10
  -9  -5  -1  140.79    5.00
   9  -5   1  141.19    5.30
  -9  -5  -1  141.49    5.20
  -9  -5  -2  186.48    6.40
  -9  -5  -2  181.78    6.00
   9  -5   2  173.78    6.40
   9   5   3    1.20    0.80
   9  -5   3    0.40    0.90
  -9  -5  -3    0.40    0.80
  -9  -5  -3   -0.40    0.60
   9   5   4   23.10    2.60
  -9  -5  -4   17.30    2.20
   9  -5   4   16.00    2.10
  -9  -5  -4   20.50    2.00
   9   5   5   -0.90    0.70
  -9   5  -5    0.10    1.00
   9  -5   5    0.50    1.10
  -9  -5  -5   -1.10    0.80
  -9  -5  -5   -0.80    0.60
  -9   5  -6    5.80    1.80
   9   5   6    5.20    1.50
  -9  -5  -6    6.90    1.60
  -9  -5  -6    7.30    1.50
   9  -5   6    6.00    1.70
  -9   5  -7    7.30    2.10
   9   5   7    5.10    2.00
   9  -5   7    4.30    1.80
  -9  -5  -7    2.50    1.30
  -9  -5  -7    3.30    1.20
  -9  -5  -7    3.50    1.40
  -9   6   4    0.40    1.00
  -9  -6   4    1.20    1.10
   9  -6  -4    0.90    1.00
  -9   6   3   76.29    4.30
  -9  -6   3   90.79    4.30
   9  -6  -3   77.29    4.00
  -9  -6   2   34.50    2.70
  -9  -6   2   30.00    2.80
   9  -6  -2   27.90    2.60
  -9  -6   1   29.70    2.20
   9  -6  -1   31.80    2.50
  -9  -6   1   30.20    2.40
   9  -6   0   11.90    1.90
  -9  -6   0   12.00    1.60
  -9  -6   0   13.20    1.90
  -9  -6  -1   13.10    1.70
   9  -6   1   17.50    2.30
  -9  -6  -1   15.20    2.00
  -9  -6  -2    6.80    1.40
   9  -6   2    7.70    1.80
  -9  -6  -2    6.80    1.50
  -9  -6  -3    2.70    1.10
  -9  -6  -3    2.70    1.10
   9  -6   3    1.70    1.30
   9   6   4    3.30    1.40
  -9  -6  -4    6.40    1.40
  -9  -6  -4    4.70    1.50
   9  -6   4    6.40    1.80
  10   0 -11   -0.80    1.20
  10   0 -10   97.99    5.40
  10   0  -9   -0.50    1.10
  10   0  -9   -0.70    0.90
  10   0  -8   18.00    2.30
  10   0  -8   20.10    2.30
  10   0  -8   23.30    2.80
  10   0  -7    0.60    0.80
  10   0  -7    0.20    0.80
  10   0  -7    0.90    0.80
  10   0  -6   45.20    2.40
  10   0  -6   40.00    2.50
  10   0  -6   40.00    2.60
  10   0  -5    4.90    0.90
  10   0  -5    5.80    0.90
  10   0  -4 3216.08   75.99
 -10   0   4 3182.48   75.89
 -10   0   4 3161.88   76.39
  10   0  -4 3236.38   74.79
  10   0  -4 3213.48   75.19
  10   0  -4 3211.38   75.89
 -10   0   4 3276.27   75.89
 -10   0   3   -0.30    0.30
  10   0  -3   -0.20    0.20
  10   0  -3   -0.40    0.30
 -10   0   3    0.00    0.20
  10   0  -3   -0.10    0.40
 -10   0   3    0.00    0.40
  10   0  -3   -0.10    0.20
  10   0  -3   -0.20    0.30
  10   0  -2    0.80    0.40
  10   0  -2    0.80    0.30
 -10   0   2    0.80    0.30
 -10   0   2    0.60    0.30
 -10   0   2    0.80    0.30
  10   0  -1   -0.60    0.20
 -10   0   1   -0.70    0.20
 -10   0   1   -0.70    0.20
  10   0  -1   -0.60    0.20
 -10   0   1   -0.80    0.20
 -10   0   1   -0.50    0.30
 -10   0   0  779.82   18.70
 -10   0   0  806.62   18.80
 -10   0   0  768.12   18.80
 -10   0   0  810.82   18.70
  10   0   0  804.22   18.80
  10   0   0  779.72   18.80
 -10   0  -1    0.10    0.30
 -10   0  -1    0.60    0.30
 -10   0  -1    0.20    0.30
 -10   0  -1    0.00    0.20
 -10   0  -1    0.20    0.20
  10   0   1    0.10    0.10
  10   0   1    0.30    0.30
 -10   0  -2  129.39    4.00
 -10   0  -2  122.69    3.90
 -10   0  -2  124.79    3.50
  10   0   2  127.39    3.90
 -10   0  -2  121.79    3.80
  10   0   2  123.49    3.60
 -10   0  -2  120.29    3.30
 -10   0  -3   -0.30    0.30
  10   0   3   -0.10    0.40
 -10   0  -3   -0.20    0.40
  10   0   3   -0.20    0.10
 -10   0  -3    0.10    0.30
  10   0   3   -0.30    0.20
 -10   0  -3   -0.10    0.40
 -10   0  -3    0.10    0.50
 -10   0  -4  447.06   10.90
 -10   0  -4  453.65   12.00
 -10   0  -4  425.56   11.00
  10   0   4  444.26   10.50
  10   0   4  384.26   10.30
  10   0   4  459.45   11.90
 -10   0  -4  421.66   11.60
 -10   0  -4  425.06   11.80
  10   0   5    0.40    0.30
 -10   0  -5   -0.50    0.60
 -10   0  -5   -0.10    0.30
 -10   0  -5   -0.10    0.40
 -10   0  -5    0.20    0.50
 -10   0  -6    7.40    1.60
 -10   0  -6    6.30    1.30
  10   0   6    8.70    1.00
 -10   0  -6    9.30    1.10
 -10   0  -6    7.60    1.10
 -10   0  -7    0.90    1.10
 -10   0  -7    0.60    0.80
 -10   0  -7    0.30    0.70
 -10   0  -7    0.70    0.60
 -10   0  -8   73.79    3.50
 -10   0  -8   63.99    4.30
 -10   0  -8   76.09    4.30
 -10   0  -9    0.30    0.70
 -10   0  -9   -1.50    1.00
 -10   0 -10   14.60    2.10
 -10   0 -10   13.10    2.80
 -10   0 -11   -0.30    1.60
  10   1 -11   13.00    2.80
  10  -1 -11   10.80    2.50
  10   1 -10    6.90    1.80
  10  -1 -10    4.50    1.70
  10   1  -9  327.57   10.90
  10  -1  -9  324.57   11.10
  10  -1  -9  325.87   10.30
  10  -1  -9  317.37    9.30
  10   1  -8    5.40    1.40
  10   1  -8    4.50    1.30
  10   1  -8    3.60    1.20
  10  -1  -8    4.30    1.50
  10  -1  -8    4.30    0.90
  10  -1  -8    4.50    1.40
  10  -1  -8    6.90    1.40
 -10   1   7   35.10    1.80
  10   1  -7   40.80    2.60
  10   1  -7   39.10    2.80
  10   1  -7   41.10    2.40
  10  -1  -7   39.00    2.80
  10  -1  -7   44.10    2.50
  10  -1  -7   38.30    3.00
 -10  -1   7   34.10    2.50
  10  -1  -7   38.60    2.00
  10  -1  -7   36.40    2.20
 -10   1   6  164.08    4.90
  10   1  -6  164.08    5.20
  10   1  -6  159.78    5.10
  10   1  -6  162.78    5.70
  10   1  -6  156.68    5.80
  10  -1  -6  166.58    5.40
  10  -1  -6  160.68    5.20
  10  -1  -6  166.48    6.00
 -10  -1   6  160.78    5.70
  10  -1  -6  160.98    6.20
  10  -1  -6  164.88    5.00
  10   1  -5    1.90    0.60
  10   1  -5    3.60    0.70
 -10   1   5    4.80    0.80
  10   1  -5    3.70    0.90
  10   1  -5    4.10    0.90
  10   1  -5    3.50    0.90
  10  -1  -5    3.40    0.90
  10  -1  -5    2.70    1.00
  10  -1  -5    3.00    0.70
 -10  -1   5    2.90    0.80
 -10  -1   5    2.80    0.80
  10  -1  -5    3.70    0.70
  10  -1  -5    3.90    0.80
  10  -1  -5    3.30    0.40
 -10   1   4  219.08    6.10
  10   1  -4  216.18    6.30
 -10   1   4  251.87    9.00
  10   1  -4  210.38    5.70
  10   1  -4  217.68    6.30
 -10   1   4  208.28    5.20
 -10   1   4  198.48    5.30
  10  -1  -4  206.68    6.80
  10  -1  -4  212.28    6.50
  10  -1  -4  212.08    5.80
  10  -1  -4  214.18    5.60
  10  -1  -4  218.58    6.10
 -10  -1   4  210.78    6.30
 -10   1   3  749.73   17.50
  10   1  -3  740.73   18.10
  10   1  -3  745.83   18.10
  10   1  -3  755.62   17.60
 -10   1   3  731.43   17.60
 -10   1   3  719.63   17.80
 -10   1   3  728.83   18.20
 -10   1   3  749.13   18.90
  10  -1  -3  738.43   17.80
 -10  -1   3  751.22   17.60
  10  -1  -3  735.53   17.70
 -10  -1   3  743.33   18.10
  10  -1  -3  727.43   18.40
  10  -1  -3  734.83   18.10
 -10  -1   3  741.23   18.10
  10  -1  -3  732.13   18.80
 -10   1   2  826.52   20.40
 -10   1   2  824.42   19.80
  10   1  -2  835.32   20.00
 -10   1   2  857.31   20.80
 -10   1   2  841.32   20.30
  10   1  -2  823.12   20.00
  10  -1  -2  870.91   20.40
  10  -1  -2  796.82   20.60
 -10  -1   2  832.62   20.10
  10  -1  -2  825.62   20.30
  10  -1  -2  845.02   19.70
  10  -1  -2  834.72   20.10
 -10  -1   2  822.62   19.90
 -10  -1   2  870.41   19.70
 -10   1   1  334.07    8.30
 -10   1   1  339.27    8.90
  10   1  -1  332.27    8.00
 -10   1   1  330.87    8.40
  10  -1  -1  336.87    8.70
 -10  -1   1  318.07    8.30
  10  -1  -1  338.67    8.10
 -10  -1   1  336.17    8.20
  10  -1  -1  330.07    8.40
  10  -1  -1  331.37    8.50
 -10  -1   1  337.47    8.10
  10  -1  -1  327.57    8.40
  10   1   0   92.99    2.50
 -10   1   0   96.19    3.10
 -10   1   0   94.69    2.60
 -10   1   0   99.19    2.80
 -10  -1   0   96.89    2.90
  10  -1   0   96.49    2.60
 -10  -1   0   98.99    2.80
  10  -1   0   95.39    2.80
 -10  -1   0   97.39    2.90
  10  -1   0   93.29    3.10
  10  -1   0   94.29    2.60
  10  -1   0   97.99    3.10
  10   1   1  681.53   16.50
  10   1   1  686.43   16.40
 -10   1  -1  686.43   16.50
 -10   1  -1  682.53   16.10
 -10   1  -1  709.13   17.00
 -10   1  -1  694.93   16.80
 -10  -1  -1  704.53   16.90
  10  -1   1  687.63   16.80
  10  -1   1  683.13   17.00
 -10  -1  -1  705.43   16.70
 -10  -1  -1  696.13   16.50
  10  -1   1  670.13   17.10
 -10  -1  -1  682.33   16.60
  10  -1   1  711.33   16.40
 -10  -1  -1  699.23   16.50
  10  -1   1  668.63   16.50
 -10  -1  -1  678.83   17.10
 -10   1  -2    6.40    0.40
  10   1   2    9.10    0.90
 -10   1  -2    6.70    0.90
 -10   1  -2    6.90    0.60
  10   1   2    7.20    0.70
  10  -1   2   10.30    1.20
 -10  -1  -2    7.80    1.10
 -10  -1  -2    7.30    0.80
 -10  -1  -2    7.90    0.80
  10  -1   2    6.20    0.80
  10  -1   2    9.60    1.00
  10  -1   2    7.90    0.40
 -10  -1  -2    9.10    1.00
 -10  -1  -2   10.10    1.00
 -10  -1  -2    7.50    0.80
 -10   1  -3  186.88    4.90
 -10   1  -3  184.18    5.80
  10   1   3  185.28    5.50
 -10   1  -3  177.98    5.90
 -10   1  -3  187.28    4.70
  10   1   3  191.28    5.40
 -10   1  -3  194.78    5.70
 -10  -1  -3  184.28    6.10
  10  -1   3  186.08    5.60
 -10  -1  -3  190.68    5.30
 -10  -1  -3  182.68    5.60
 -10  -1  -3  190.18    5.30
  10  -1   3  183.08    6.00
 -10  -1  -3  182.98    5.50
  10   1   4   35.60    2.00
 -10   1  -4   32.30    2.00
 -10   1  -4   33.60    1.40
 -10   1  -4   33.10    2.10
 -10   1  -4   31.60    1.30
  10   1   4   34.40    1.70
 -10  -1  -4   32.80    1.80
  10  -1   4   34.20    1.90
  10  -1   4   32.60    2.20
 -10  -1  -4   33.60    2.00
 -10  -1  -4   30.70    2.30
 -10  -1  -4   34.40    1.80
 -10   1  -5    2.90    0.60
 -10   1  -5    3.70    1.00
 -10   1  -5    2.50    0.50
  10   1   5    2.90    0.60
 -10   1  -5    2.70    0.90
 -10  -1  -5    2.80    0.70
 -10  -1  -5    2.70    1.10
  10  -1   5    3.20    0.80
 -10  -1  -5    3.10    0.80
 -10  -1  -5    2.90    0.90
 -10   1  -6   80.89    3.90
 -10   1  -6   79.69    3.10
  10   1   6   79.79    2.60
 -10   1  -6   76.59    3.80
  10  -1   6   86.49    3.50
 -10  -1  -6   78.29    3.40
 -10  -1  -6   82.29    3.40
 -10  -1  -6   79.69    4.30
 -10  -1  -6   77.79    3.90
 -10   1  -7  221.38    6.60
 -10   1  -7  203.88    7.60
 -10   1  -7  206.98    7.60
  10  -1   7  203.88    7.20
 -10  -1  -7  199.88    6.80
 -10  -1  -7  203.08    8.10
 -10  -1  -7  213.78    6.90
 -10  -1  -7  222.98    7.80
 -10   1  -8   17.30    1.90
 -10   1  -8   11.60    2.10
 -10  -1  -8   15.30    1.90
 -10  -1  -8   12.10    2.40
 -10  -1  -8   16.60    2.00
 -10  -1  -8   17.80    2.50
 -10   1  -9   74.79    4.80
 -10  -1  -9   71.69    3.60
 -10  -1  -9   69.59    5.00
 -10  -1  -9   77.79    4.00
 -10  -1  -9   69.99    3.80
 -10   1 -10   20.80    3.30
 -10  -1 -10   21.30    3.40
 -10  -1 -10   24.20    2.80
 -10  -1 -10   22.30    2.30
 -10   1 -11   43.90    4.80
 -10  -1 -11   48.10    3.50
 -10  -1 -11   49.90    5.10
 -10  -1 -11   53.19    3.80
  10   2 -11   21.60    3.30
  10  -2 -11   24.40    3.60
  10   2 -10   59.09    4.20
  10  -2 -10   63.29    4.60
  10   2  -9  122.39    5.60
  10  -2  -9  123.49    6.10
  10  -2  -9  123.99    5.20
  10  -2  -9  124.49    5.20
  10   2  -8    3.30    1.20
 -10   2   8    4.10    1.00
  10   2  -8    5.40    1.40
  10   2  -8    4.30    1.40
  10  -2  -8    1.90    1.10
  10  -2  -8    2.40    1.00
 -10  -2   8    4.80    1.30
  10  -2  -8    3.20    1.10
  10   2  -7   87.29    4.20
  10   2  -7   88.69    4.00
 -10   2   7   83.19    3.60
  10   2  -7   86.59    3.70
  10  -2  -7   83.59    3.60
  10  -2  -7   92.09    4.50
  10  -2  -7   84.29    4.70
 -10  -2   7   79.29    3.90
  10  -2  -7   83.09    3.70
 -10   2   6   55.89    1.80
  10   2  -6   51.39    2.90
 -10   2   6   57.09    2.80
  10   2  -6   54.89    3.00
  10   2  -6   56.29    2.60
  10   2  -6   60.79    2.90
  10  -2  -6   55.29    2.80
  10  -2  -6   61.19    2.70
 -10  -2   6   52.79    2.80
  10  -2  -6   58.29    3.20
  10  -2  -6   59.89    3.70
  10   2  -5   94.89    3.50
  10   2  -5  101.59    3.90
 -10   2   5   99.49    3.10
  10   2  -5  102.99    4.20
 -10   2   5   98.79    3.90
  10  -2  -5  103.69    4.20
 -10  -2   5   99.79    3.80
  10  -2  -5  102.59    4.60
 -10  -2   5  102.49    3.60
  10  -2  -5   95.89    3.30
  10  -2  -5  103.89    3.60
  10  -2  -5  107.09    3.90
  10   2  -4    1.50    0.60
  10   2  -4    3.40    1.00
  10   2  -4    2.20    0.70
 -10   2   4    1.90    0.50
 -10   2   4    2.80    0.80
 -10  -2   4    2.10    0.60
 -10  -2   4    2.10    0.60
  10  -2  -4    1.40    0.60
  10  -2  -4    1.70    0.60
  10  -2  -4    2.30    1.00
  10  -2  -4    2.20    0.70
  10  -2  -4    2.20    0.50
  10   2  -3  216.68    6.10
 -10   2   3  220.68    6.00
  10   2  -3  213.08    6.10
 -10   2   3  225.58    6.50
 -10   2   3  213.68    5.90
  10  -2  -3  220.98    5.90
  10  -2  -3  221.88    6.40
 -10  -2   3  220.38    5.80
  10  -2  -3  214.78    6.40
  10  -2  -3  211.08    6.90
 -10  -2   3  216.78    6.00
  10  -2  -3  192.78    6.30
  10   2  -2    1.20    0.40
 -10   2   2    0.20    0.40
 -10   2   2    0.40    0.40
  10   2  -2    0.70    0.30
 -10   2   2    0.60    0.30
  10   2  -2    0.80    0.40
  10  -2  -2    0.80    0.30
  10  -2  -2    0.40    0.50
 -10  -2   2    0.30    0.30
  10  -2  -2    0.60    0.50
 -10  -2   2    0.70    0.40
  10  -2  -2    0.60    0.40
 -10  -2   2    0.80    0.40
  10  -2  -2    1.30    0.50
  10  -2  -2    0.30    0.60
  10   2  -1  374.76    9.50
 -10   2   1  396.26   10.00
  10   2  -1  374.86    9.70
 -10   2   1  385.06   10.70
 -10   2   1  388.46   10.10
  10  -2  -1  381.36   10.30
  10  -2  -1  398.06    9.80
 -10  -2   1  379.96    9.60
 -10  -2   1  393.86    9.70
  10  -2  -1  388.96   10.50
  10  -2  -1  389.86    9.50
 -10  -2   1  384.16    9.80
  10  -2  -1  385.26    9.70
 -10   2   0  281.17    8.00
 -10   2   0  290.27    7.70
  10   2   0  288.97    7.10
  10   2   0  293.27    7.70
  10   2   0  292.47    7.50
 -10  -2   0  291.47    7.60
 -10  -2   0  303.47    7.30
  10  -2   0  293.77    8.40
  10  -2   0  300.97    7.30
 -10  -2   0  291.77    7.60
  10  -2   0  288.67    7.50
 -10  -2   0  286.77    7.50
  10  -2   0  300.27    7.10
  10  -2   0  288.37    7.60
  10  -2   0  283.47    8.10
  10   2   1    1.50    0.50
  10   2   1    1.70    0.40
 -10   2  -1    1.70    0.60
  10   2   1    2.20    0.60
 -10   2  -1    2.20    0.50
 -10   2  -1    2.20    0.60
 -10  -2  -1    2.50    0.50
  10  -2   1    3.50    0.90
 -10  -2  -1    1.80    0.50
 -10  -2  -1    1.00    0.40
  10  -2   1    1.70    0.70
 -10  -2  -1    1.50    0.40
  10  -2   1    2.10    0.50
  10   2   2    9.30    1.10
  10   2   2    6.70    0.80
  10   2   2    8.10    0.90
 -10   2  -2    5.70    0.90
 -10   2  -2    7.70    0.70
 -10  -2  -2    9.30    1.10
  10  -2   2    9.30    1.10
 -10  -2  -2    8.90    0.90
 -10  -2  -2    7.50    1.00
 -10  -2  -2    9.90    1.20
  10  -2   2    6.20    1.10
 -10  -2  -2    6.70    0.80
  10  -2   2    7.40    1.10
 -10   2  -3   12.70    1.20
 -10   2  -3   14.90    1.50
  10   2   3   13.10    1.10
  10   2   3   12.90    1.30
 -10   2  -3   11.70    0.80
 -10  -2  -3   11.10    1.30
  10  -2   3   13.60    1.70
  10  -2   3   10.20    1.40
 -10  -2  -3   13.40    1.30
 -10  -2  -3   12.20    1.60
 -10  -2  -3   13.10    1.10
 -10  -2  -3   11.70    1.40
 -10  -2  -3   12.50    1.00
  10  -2   3   12.80    1.40
 -10   2  -4   83.49    2.70
  10   2   4   93.79    3.50
 -10   2  -4   89.29    3.40
 -10   2  -4   93.49    3.60
 -10   2  -4   84.69    4.00
 -10  -2  -4   89.29    3.20
  10  -2   4   85.89    3.80
  10  -2   4   86.19    3.70
 -10  -2  -4   85.99    3.90
 -10  -2  -4   85.09    3.70
  10  -2   4   84.29    4.10
 -10  -2  -4   86.79    3.30
 -10  -2  -4   81.19    3.30
 -10   2  -5   57.89    2.60
 -10   2  -5   60.79    3.40
  10   2   5   60.89    2.80
 -10   2  -5   63.89    3.20
 -10  -2  -5   62.69    3.30
 -10  -2  -5   54.29    2.60
 -10  -2  -5   58.39    3.40
 -10  -2  -5   57.39    2.90
 -10  -2  -5   59.59    2.80
  10  -2   5   56.49    3.10
  10  -2   5   59.79    3.40
 -10   2  -6   41.90    3.00
 -10   2  -6   37.60    2.70
  10   2   6   41.00    2.20
 -10  -2  -6   40.00    2.50
 -10  -2  -6   41.70    2.30
 -10  -2  -6   42.60    2.50
  10  -2   6   49.70    3.30
 -10  -2  -6   43.50    3.20
 -10  -2  -6   41.00    2.90
  10   2   7    4.60    0.80
 -10   2  -7    5.90    1.60
 -10   2  -7    5.60    1.50
 -10  -2  -7    5.70    1.20
 -10  -2  -7    7.60    1.90
 -10  -2  -7    5.10    1.30
 -10  -2  -7    2.90    1.30
 -10  -2  -7    6.20    1.20
 -10   2  -8   28.30    3.00
 -10  -2  -8   27.20    2.70
 -10  -2  -8   25.30    2.60
 -10  -2  -8   26.80    3.20
 -10  -2  -8   25.10    2.30
 -10   2  -9  105.99    5.50
 -10  -2  -9   93.09    4.70
 -10  -2  -9   90.19    4.30
 -10  -2  -9   96.89    4.70
 -10  -2  -9   98.09    5.70
 -10   2 -10    0.90    1.70
 -10  -2 -10   -0.80    0.80
 -10  -2 -10   -0.20    0.90
 -10  -2 -10   -0.40    1.00
 -10  -2 -10   -2.10    1.10
  10   3 -10   13.60    2.40
  10  -3 -10   17.50    2.60
  10  -3 -10   16.80    3.00
  10   3  -9    6.70    1.70
  10  -3  -9    5.00    1.50
  10  -3  -9    4.30    1.60
  10  -3  -9    5.60    1.40
 -10  -3   9    3.60    1.30
  10   3  -8   13.70    2.00
  10   3  -8   16.90    2.20
  10   3  -8   19.20    2.50
 -10   3   8   19.60    2.20
 -10  -3   8   19.00    2.40
  10  -3  -8   19.10    2.10
  10  -3  -8   19.40    2.70
  10  -3  -8   17.10    2.20
  10   3  -7   83.59    4.20
  10   3  -7   79.79    3.70
 -10   3   7   82.29    2.80
  10   3  -7   84.19    4.00
 -10   3   7   83.49    4.00
 -10  -3   7   81.79    3.90
  10  -3  -7   86.79    4.50
 -10  -3   7   77.79    3.80
  10  -3  -7   79.49    3.90
  10  -3  -7   83.49    3.60
 -10   3   6   50.19    2.30
  10   3  -6   51.09    3.00
  10   3  -6   56.09    3.50
  10   3  -6   52.99    2.70
 -10   3   6   54.89    3.10
 -10  -3   6   53.29    2.80
  10  -3  -6   48.80    3.10
  10  -3  -6   53.09    2.60
  10  -3  -6   47.80    3.60
  10  -3  -6   49.00    2.90
 -10  -3   6   47.40    2.70
 -10   3   5   14.00    1.80
 -10   3   5   16.00    1.30
  10   3  -5   12.70    1.60
  10   3  -5   14.50    2.00
  10  -3  -5   16.30    2.00
 -10  -3   5   13.00    1.50
 -10  -3   5   15.50    1.60
  10  -3  -5   17.10    2.40
  10  -3  -5   15.60    1.80
  10  -3  -5   15.30    1.50
  10   3  -4   52.79    3.30
 -10   3   4   51.59    2.80
 -10   3   4   46.40    2.30
 -10   3   4   47.60    2.30
  10   3  -4   55.09    2.70
  10  -3  -4   49.00    2.70
  10  -3  -4   52.79    3.30
 -10  -3   4   50.09    2.30
  10  -3  -4   49.80    2.30
  10  -3  -4   47.60    2.60
 -10  -3   4   48.80    2.30
 -10  -3   4   45.80    2.60
  10  -3  -4   46.60    2.60
  10   3  -3    2.60    0.70
 -10   3   3    1.60    0.70
  10   3  -3    2.50    0.70
  10   3  -3    1.70    1.00
 -10   3   3    1.70    0.80
 -10   3   3    2.70    0.70
 -10  -3   3    2.20    0.60
  10  -3  -3    3.10    0.70
  10  -3  -3    2.90    0.80
  10  -3  -3    1.70    1.00
  10  -3  -3    3.80    0.90
  10  -3  -3    2.90    0.90
  10  -3  -3    4.20    0.90
 -10  -3   3    2.90    0.80
 -10  -3   3    2.40    0.60
 -10   3   2   11.00    1.20
  10   3  -2    9.30    1.00
 -10   3   2    8.80    1.20
 -10   3   2    6.70    1.10
  10   3  -2    7.60    1.40
  10   3  -2   10.20    0.90
 -10  -3   2    8.20    0.90
  10  -3  -2    9.40    1.40
 -10  -3   2    9.10    1.20
  10  -3  -2   10.10    1.10
  10  -3  -2   10.00    1.10
  10  -3  -2    9.30    1.40
 -10  -3   2   11.70    1.10
  10  -3  -2    9.90    0.80
  10   3  -1   52.29    2.20
 -10   3   1   48.90    2.30
 -10   3   1   51.39    2.60
 -10   3   1   50.89    2.40
  10   3  -1   51.59    2.10
  10   3  -1   54.59    3.10
 -10  -3   1   51.69    2.10
 -10  -3   1   54.19    2.30
  10  -3  -1   46.70    2.60
 -10  -3   1   53.69    2.20
  10  -3  -1   49.50    1.80
  10  -3  -1   49.99    2.00
  10  -3  -1   48.30    2.80
  10  -3  -1   51.89    2.10
  10  -3  -1   50.09    1.60
  10   3   0   51.59    2.20
 -10   3   0   50.99    2.20
  10   3   0   50.19    2.30
  10   3   0   50.19    1.70
 -10   3   0   50.29    2.60
 -10  -3   0   50.09    2.20
 -10  -3   0   50.59    2.10
  10  -3   0   49.90    1.60
  10  -3   0   47.20    2.60
  10  -3   0   50.39    2.20
 -10  -3   0   48.50    2.10
  10   3   1    1.70    0.60
 -10   3  -1    2.80    0.60
 -10   3  -1    2.20    0.80
  10   3   1    1.50    0.40
  10   3   1    2.30    0.70
 -10  -3  -1    1.80    0.50
  10  -3   1    1.60    0.90
 -10  -3  -1    1.30    0.50
  10  -3   1    3.10    0.70
 -10  -3  -1    0.90    0.50
 -10  -3  -1    1.30    0.60
  10   3   2  504.15   13.40
  10   3   2  503.15   13.10
  10   3   2  505.65   13.40
 -10   3  -2  489.35   12.70
 -10  -3  -2  507.35   13.10
 -10  -3  -2  502.95   13.30
 -10  -3  -2  505.65   12.90
  10  -3   2  501.15   14.10
  10  -3   2  505.15   13.30
  10   3   3   16.50    1.80
 -10   3  -3   11.90    1.50
  10   3   3   13.30    1.50
 -10  -3  -3   12.10    1.30
 -10  -3  -3   12.40    1.10
 -10  -3  -3   11.80    1.50
  10  -3   3   14.90    2.00
  10  -3   3   15.90    1.70
 -10  -3  -3   11.90    1.50
  10   3   4  176.08    6.00
 -10   3  -4  174.18    6.00
  10   3   4  169.58    5.90
 -10   3  -4  178.78    6.10
  10  -3   4  168.68    6.80
 -10  -3  -4  177.88    6.20
 -10  -3  -4  178.88    6.30
 -10  -3  -4  176.48    5.70
  10  -3   4  174.88    6.10
 -10  -3  -4  179.58    5.60
 -10   3  -5   78.09    3.80
 -10   3  -5   83.79    4.40
  10   3   5   79.09    3.70
 -10   3  -5   75.99    3.50
  10   3   5   70.99    3.50
  10  -3   5   73.69    4.30
 -10  -3  -5   82.69    3.50
 -10  -3  -5   76.99    3.90
 -10  -3  -5   75.59    4.00
  10  -3   5   81.69    3.90
 -10  -3  -5   75.29    3.40
 -10   3  -6   28.70    3.10
  10   3   6   26.00    2.00
 -10   3  -6   25.10    2.60
 -10  -3  -6   28.50    2.10
 -10  -3  -6   31.50    3.10
 -10  -3  -6   25.30    2.10
  10  -3   6   26.00    3.40
  10  -3   6   25.20    2.70
 -10  -3  -6   24.60    2.80
  10   3   7   26.70    2.00
 -10   3  -7   30.90    3.00
 -10  -3  -7   27.40    2.30
 -10  -3  -7   29.00    3.30
 -10  -3  -7   26.70    3.00
 -10  -3  -7   23.30    2.40
 -10   3  -8    3.40    1.60
  10   3   8    3.90    0.90
 -10  -3  -8    3.70    1.30
 -10  -3  -8    3.10    1.20
 -10  -3  -8    0.10    1.10
 -10   3  -9   14.70    2.50
 -10  -3  -9   16.70    2.40
 -10  -3  -9   16.50    2.80
 -10  -3  -9   13.70    2.20
  10  -4  -9    0.70    1.20
  10  -4  -9    0.20    0.90
  10  -4  -9    0.20    1.20
 -10   4   8    1.60    1.30
  10   4  -8    0.10    1.00
 -10   4   8    1.00    0.60
  10  -4  -8    1.80    1.00
  10  -4  -8    1.10    1.20
 -10  -4   8    1.00    1.00
  10  -4  -8    1.60    1.20
  10   4  -7    0.50    0.90
  10   4  -7    1.30    1.00
 -10   4   7    2.30    1.10
 -10   4   7   -0.20    0.60
  10  -4  -7    1.50    1.10
 -10  -4   7    0.70    1.00
 -10  -4   7    1.60    0.90
  10  -4  -7    0.40    1.00
  10  -4  -7    0.10    0.70
  10   4  -6   55.29    3.00
 -10   4   6   56.19    3.50
 -10   4   6   52.79    2.70
  10  -4  -6   52.89    3.30
 -10  -4   6   58.99    3.20
  10  -4  -6   54.09    3.20
  10  -4  -6   52.99    2.80
 -10  -4   6   56.19    3.00
 -10   4   5   33.50    2.70
 -10   4   5   34.20    2.20
  10  -4  -5   33.90    2.40
  10  -4  -5   32.30    2.40
  10  -4  -5   36.60    2.30
 -10  -4   5   39.60    2.30
 -10  -4   5   37.40    2.40
  10  -4  -5   31.60    2.40
 -10  -4   5   34.80    4.50
  10   4  -4   25.10    2.20
 -10   4   4   26.60    2.10
 -10   4   4   31.40    2.10
 -10   4   4   28.10    2.80
  10  -4  -4   23.30    2.70
 -10  -4   4   26.90    2.30
 -10  -4   4   30.30    2.00
  10  -4  -4   25.00    1.80
  10  -4  -4   26.40    2.00
 -10  -4   4   28.00    1.80
  10  -4  -4   26.50    1.90
 -10   4   3  111.19    4.60
 -10   4   3  118.99    4.90
  10   4  -3  111.49    4.50
 -10   4   3  113.09    4.50
  10  -4  -3  113.39    3.40
 -10  -4   3  118.39    4.20
 -10  -4   3  113.29    4.00
 -10  -4   3  107.59    4.60
  10  -4  -3  115.89    4.20
  10  -4  -3  116.69    4.90
  10  -4  -3  119.59    4.20
 -10   4   2   77.39    3.70
 -10   4   2   77.39    3.40
  10  -4  -2   71.89    3.60
  10  -4  -2   78.19    2.20
  10  -4  -2   76.89    3.10
 -10  -4   2   79.29    3.10
 -10  -4   2   76.49    3.50
  10  -4  -2   72.99    2.90
 -10  -4   2   76.19    3.10
 -10   4   1   13.30    1.80
 -10   4   1   13.00    1.50
 -10  -4   1   12.80    1.40
 -10  -4   1   14.80    1.60
  10  -4  -1   11.90    1.30
 -10  -4   1   12.60    1.30
  10  -4  -1   13.40    1.00
  10  -4  -1   12.10    1.80
 -10   4   0    1.30    0.60
  10   4   0    0.90    0.90
 -10   4   0   -0.60    0.70
  10  -4   0    0.00    0.50
 -10  -4   0    0.70    0.50
  10  -4   0   -1.00    0.80
 -10  -4   0    0.50    0.50
 -10  -4   0    0.70    0.70
  10   4   1  129.79    5.70
  10  -4   1  111.49    5.10
 -10  -4  -1  115.99    4.30
 -10  -4  -1  115.19    4.10
  10  -4   1  114.89    4.30
 -10  -4  -1  121.99    4.30
  10   4   2  101.99    4.90
  10   4   2   93.29    3.80
 -10  -4  -2   90.79    3.60
 -10  -4  -2   92.99    3.60
  10  -4   2   91.89    3.80
  10  -4   2   92.19    4.70
 -10  -4  -2   88.99    3.70
  10   4   3   46.30    3.30
  10   4   3   42.50    2.60
  10  -4   3   44.40    2.70
  10  -4   3   49.30    3.40
 -10  -4  -3   49.99    2.50
 -10  -4  -3   44.10    2.70
 -10  -4  -3   46.90    2.70
  10   4   4   77.39    3.80
 -10   4  -4   82.59    3.90
  10   4   4   78.49    4.30
 -10  -4  -4   82.69    4.00
 -10  -4  -4   76.39    3.40
  10  -4   4   86.99    4.00
 -10  -4  -4   82.69    2.90
 -10  -4  -4   80.39    3.90
  10  -4   4   81.89    6.00
  10   4   5   21.60    2.30
 -10   4  -5   21.20    2.50
 -10  -4  -5   21.90    2.20
 -10  -4  -5   21.20    2.30
  10  -4   5   13.30    2.00
 -10  -4  -5   22.40    1.70
 -10  -4  -5   29.20    2.90
  10   4   6   34.50    2.60
 -10   4  -6   34.00    3.10
 -10  -4  -6   35.90    2.50
 -10  -4  -6   33.60    3.10
 -10  -4  -6   35.60    2.40
  10  -4   6   29.00    3.00
 -10  -4  -6   38.70    3.20
 -10   4  -7   94.19    5.10
  10   4   7   91.19    4.50
 -10  -4  -7  106.39    4.50
 -10  -4  -7  106.69    4.70
 -10  -4  -7  102.89    5.10
  10  -4   7  105.39    5.40
 -10   4  -8   12.30    2.40
  10   4   8   10.50    1.60
 -10  -4  -8   13.60    2.00
 -10  -4  -8   12.20    2.00
 -10  -4  -8    8.40    2.00
  10   5  -7    0.30    1.10
 -10   5   7   -0.30    0.70
  10  -5  -7   -0.30    1.10
  10  -5  -7    0.60    0.90
  10  -5  -7    0.70    1.00
 -10  -5   7    1.10    1.20
  10   5  -6    0.10    1.00
 -10   5   6   -0.50    0.60
  10  -5  -6    0.70    0.90
  10  -5  -6    0.20    0.80
  10  -5  -6   -0.80    0.70
 -10  -5   6   -0.80    0.80
 -10   5   5   16.20    2.00
 -10  -5   5   18.40    1.90
 -10  -5   5   20.70    2.40
  10  -5  -5   16.80    2.00
  10  -5  -5   20.20    2.20
  10  -5  -5   19.10    1.30
 -10   5   4  262.87    8.60
  10  -5  -4  264.37    6.60
  10  -5  -4  240.98    7.90
 -10  -5   4  264.67    8.30
 -10  -5   4  259.17    7.80
  10  -5  -4  261.67    8.20
 -10   5   3    1.90    0.90
 -10  -5   3    2.20    0.90
 -10  -5   3    1.80    0.80
  10  -5  -3    3.30    1.00
 -10   5   2    8.70    1.50
 -10  -5   2    9.70    1.30
  10  -5  -2    9.30    1.50
 -10  -5   2    9.60    1.50
 -10   5   1  152.88    5.80
  10  -5  -1  150.98    5.50
 -10  -5   1  164.68    5.60
 -10  -5   1  161.78    5.40
 -10  -5   0    0.10    0.60
  10  -5   0    1.80    0.90
 -10  -5   0    0.90    0.70
 -10  -5  -1   94.49    4.10
 -10  -5  -1   96.59    3.90
  10  -5   1   93.99    4.10
  10  -5   2  268.47    8.80
 -10  -5  -2  287.27    8.80
 -10  -5  -2  287.07    8.50
  10   5   3    5.80    1.30
 -10  -5  -3    6.50    1.20
  10  -5   3    3.40    1.20
 -10  -5  -3    4.60    1.20
  10   5   4   28.90    2.50
 -10  -5  -4   26.90    2.10
 -10  -5  -4   26.10    2.60
  10  -5   4   22.60    2.60
  10   5   5    0.00    0.80
 -10   5  -5    0.20    1.20
 -10  -5  -5   -0.20    0.70
 -10  -5  -5    0.00    0.90
  10  -5   5   -0.70    0.90
  10   5   6   14.30    2.20
 -10   5  -6   13.70    2.30
  10  -5   6   18.30    2.70
 -10  -5  -6   16.40    2.10
 -10  -5  -6   15.20    2.20
 -10   5  -7    1.90    1.60
 -10  -5  -7    0.50    0.90
  10  -5   7    0.00    1.40
 -10  -5  -7    1.80    1.20
 -10  -5  -7    0.40    0.90
 -10   6   4   34.70    2.90
 -10  -6   4   34.90    3.10
  10  -6  -4   35.30    2.70
 -10   6   3   38.60    3.10
 -10  -6   3   34.60    2.70
  10  -6  -3   40.10    2.80
 -10   6   2   25.20    3.10
 -10  -6   2   31.10    2.90
 -10  -6   2   24.50    2.00
  10  -6  -2   27.40    2.70
 -10  -6   1   35.90    2.60
  10  -6  -1   31.70    2.60
 -10  -6   1   34.90    2.40
 -10  -6   0   26.10    2.20
  10  -6   0   27.60    2.80
 -10  -6   0   25.90    2.60
 -10  -6  -1  110.99    4.60
 -10  -6  -1  116.29    4.90
  10  -6   1  110.09    5.00
 -10  -6  -2    0.00    0.80
  10  -6   2   -0.50    1.00
 -10  -6  -2   -0.80    0.70
 -10  -6  -3   27.90    2.80
 -10  -6  -3   34.30    2.60
  10  -6   3   34.50    3.40
  10  -6   4    3.60    1.60
 -10  -6  -4    4.90    1.50
  11   0 -11    0.20    1.30
  11   0 -10  135.49    6.70
  11   0  -9   -0.90    0.80
  11   0  -8   27.70    2.90
  11   0  -8   31.20    3.20
  11   0  -8   25.70    2.50
  11   0  -7    0.70    0.80
  11   0  -7   -0.30    0.70
  11   0  -7    0.20    0.80
  11   0  -6    2.30    0.50
  11   0  -6    1.90    0.90
  11   0  -6    1.90    0.80
 -11   0   6    2.60    0.90
  11   0  -6    2.40    1.00
  11   0  -5   -0.50    0.40
  11   0  -5    0.50    0.30
  11   0  -5   -1.00    0.40
  11   0  -5    0.10    0.60
 -11   0   5   -0.10    0.50
 -11   0   4  443.56   11.70
  11   0  -4  436.36   10.90
 -11   0   4  432.66   11.80
  11   0  -4  444.56   11.90
  11   0  -4  446.86   11.10
  11   0  -4  444.36   11.80
 -11   0   4  448.86   10.80
 -11   0   3   -0.20    0.20
  11   0  -3   -0.10    0.20
  11   0  -3    0.10    0.20
  11   0  -3    0.10    0.40
 -11   0   3    0.10    0.30
 -11   0   3   -0.60    0.30
  11   0  -3    0.00    0.30
 -11   0   2   56.69    1.90
 -11   0   2   58.69    2.20
  11   0  -2   62.19    2.20
 -11   0   2   59.49    2.10
  11   0  -2   61.09    2.00
 -11   0   1    0.10    0.30
  11   0  -1    0.30    0.30
  11   0  -1    0.40    0.30
  11   0  -1    0.10    0.30
 -11   0   1   -0.10    0.20
 -11   0   1   -0.30    0.20
 -11   0   1    0.10    0.20
 -11   0   0 2648.73   60.09
 -11   0   0 2686.53   59.99
 -11   0   0 2589.84   59.99
  11   0   0 2471.25   62.69
 -11   0   0 2639.24   59.99
  11   0   0 2370.16   63.39
 -11   0  -1    0.70    0.30
  11   0   1    0.20    0.30
  11   0   1    0.00    0.10
 -11   0  -1    0.00    0.20
 -11   0  -1    0.10    0.30
 -11   0  -1    0.20    0.20
 -11   0  -1   -0.50    0.30
  11   0   2  157.18    4.70
 -11   0  -2  158.58    4.70
 -11   0  -2  160.28    4.30
 -11   0  -2  153.78    4.80
  11   0   2  161.28    4.40
 -11   0  -2  157.38    4.10
 -11   0  -2  155.48    4.70
  11   0   3   -0.10    0.20
  11   0   3    0.00    0.20
  11   0   3    0.00    0.40
 -11   0  -3   -0.30    0.20
 -11   0  -3    0.50    0.60
 -11   0  -3   -0.30    0.30
 -11   0  -3    0.30    0.40
 -11   0  -3   -0.20    0.40
  11   0   4 1021.70   23.70
 -11   0  -4 1003.90   25.00
 -11   0  -4 1012.10   24.80
  11   0   4  878.41   23.30
 -11   0  -4  999.50   24.00
  11   0   4 1020.60   24.90
 -11   0  -4 1036.40   23.90
 -11   0  -4  988.90   24.90
 -11   0  -5    0.20    0.40
 -11   0  -5   -0.80    0.60
 -11   0  -5    0.00    0.50
  11   0   5    0.00    0.30
 -11   0  -5   -0.80    0.30
 -11   0  -6   10.60    1.20
 -11   0  -6    8.80    1.70
  11   0   6   11.40    1.20
 -11   0  -6    9.40    1.20
 -11   0  -6    9.30    1.50
 -11   0  -7   -0.50    0.40
 -11   0  -7   -0.50    0.90
 -11   0  -7   -0.90    0.50
 -11   0  -7    0.40    0.80
 -11   0  -8   22.30    2.20
 -11   0  -8   18.20    2.70
 -11   0  -8   27.90    3.10
 -11   0  -9   -1.30    1.20
 -11   0  -9   -0.50    0.60
 -11   0 -10    7.70    2.40
 -11   0 -10    6.80    1.50
 -11   0 -11    0.80    1.90
  11   1 -11   16.10    3.00
  11  -1 -11   14.90    2.90
  11   1 -10   53.89    4.20
  11  -1 -10   60.59    4.30
  11   1  -9    4.00    1.50
  11  -1  -9    3.20    1.00
  11  -1  -9    3.90    1.40
  11   1  -8   14.80    2.20
  11   1  -8   12.70    1.90
  11   1  -8   10.30    1.70
  11  -1  -8   12.40    1.80
  11  -1  -8   14.00    1.50
  11  -1  -8   10.90    1.90
  11  -1  -8   12.60    2.20
 -11   1   7   15.10    1.20
  11   1  -7   18.50    2.10
  11   1  -7   19.70    2.30
  11   1  -7   16.50    1.70
 -11  -1   7   14.50    1.90
  11  -1  -7   16.90    2.10
  11  -1  -7   15.60    1.70
  11  -1  -7   18.60    1.90
  11  -1  -7   14.80    2.30
  11  -1  -7   13.70    1.40
  11   1  -6   44.00    2.20
  11   1  -6   44.20    2.60
  11   1  -6   44.30    2.60
  11   1  -6   46.00    2.30
 -11   1   6   45.10    2.10
  11  -1  -6   46.30    3.00
 -11  -1   6   43.80    2.60
  11  -1  -6   45.50    2.30
  11  -1  -6   48.20    2.30
  11  -1  -6   40.30    2.60
  11  -1  -6   44.40    2.10
  11   1  -5   53.29    2.60
  11   1  -5   53.79    2.60
  11   1  -5   52.89    2.40
 -11   1   5   51.29    2.30
  11   1  -5   57.69    2.20
  11   1  -5   49.60    2.50
  11  -1  -5   51.99    3.00
  11  -1  -5   57.59    2.90
 -11  -1   5   56.79    2.70
  11  -1  -5   53.99    2.20
  11  -1  -5   53.29    1.90
  11  -1  -5   54.59    2.40
 -11  -1   5   53.19    2.60
  11   1  -4   18.50    1.30
  11   1  -4   18.30    1.30
 -11   1   4   17.90    1.30
  11   1  -4   18.10    1.00
  11  -1  -4   16.90    1.00
  11  -1  -4   20.90    1.70
 -11  -1   4   18.30    1.30
 -11  -1   4   20.80    1.40
  11  -1  -4   18.00    1.50
  11  -1  -4   14.50    1.20
  11  -1  -4   15.90    1.00
 -11   1   3   20.40    0.90
  11   1  -3   20.50    1.20
 -11   1   3   18.30    0.80
 -11   1   3   20.00    1.60
  11   1  -3   19.00    1.20
  11   1  -3   20.70    0.90
 -11   1   3   19.40    1.10
 -11   1   3   19.30    1.30
  11  -1  -3   19.60    1.40
  11  -1  -3   18.60    1.50
  11  -1  -3   18.50    0.90
 -11  -1   3   18.60    0.90
 -11  -1   3   19.00    1.20
 -11  -1   3   18.40    1.20
  11  -1  -3   18.70    1.00
  11  -1  -3   19.20    1.20
 -11   1   2  793.32   19.00
 -11   1   2  782.62   19.60
  11   1  -2  748.83   18.60
 -11   1   2  786.72   19.10
 -11   1   2  753.52   18.60
  11   1  -2  771.02   18.60
 -11  -1   2  776.02   18.90
  11  -1  -2  781.72   18.90
 -11  -1   2  772.42   18.60
  11  -1  -2  786.62   19.10
  11  -1  -2  802.62   18.40
  11  -1  -2  819.32   19.20
  11  -1  -2  751.42   19.40
 -11  -1   2  802.22   18.40
 -11   1   1  157.28    4.40
 -11   1   1  163.88    4.30
 -11   1   1  158.88    4.90
  11   1  -1  160.38    4.10
 -11  -1   1  160.98    4.10
 -11  -1   1  157.98    4.20
  11  -1  -1  159.58    4.40
 -11  -1   1  162.88    4.40
  11  -1  -1  162.88    4.70
  11  -1  -1  158.08    4.40
  11  -1  -1  162.58    4.60
  11  -1  -1  161.48    4.20
  11   1   0    3.00    0.30
 -11   1   0    3.90    0.50
 -11   1   0    1.70    0.50
 -11   1   0    2.30    0.30
  11  -1   0    2.00    0.40
 -11  -1   0    2.10    0.40
  11  -1   0    2.10    0.50
 -11  -1   0    2.70    0.50
  11  -1   0    2.20    0.30
 -11  -1   0    3.40    0.50
  11  -1   0    3.60    0.60
 -11   1  -1   12.10    0.50
  11   1   1   12.10    0.70
  11   1   1   11.30    0.70
 -11   1  -1   17.70    1.10
 -11   1  -1   12.30    0.90
 -11   1  -1   12.50    0.70
 -11  -1  -1   11.40    0.70
  11  -1   1   11.70    0.90
  11  -1   1   11.40    0.90
 -11  -1  -1   10.70    0.70
 -11  -1  -1   14.00    1.30
 -11  -1  -1   12.00    0.70
  11  -1   1   11.80    0.60
  11  -1   1   18.80    1.30
  11  -1   1   12.70    0.80
 -11  -1  -1   12.10    0.90
 -11  -1  -1   11.80    0.80
 -11  -1  -1   12.30    0.90
 -11   1  -2  485.25   12.60
 -11   1  -2  501.25   11.80
  11   1   2  492.95   12.40
 -11   1  -2  504.45   12.10
  11   1   2  504.05   12.50
 -11   1  -2  502.85   12.90
  11  -1   2  494.75   12.70
 -11  -1  -2  492.35   12.60
 -11  -1  -2  503.65   12.50
  11  -1   2  489.75   13.10
 -11  -1  -2  481.45   13.10
 -11  -1  -2  501.45   12.40
 -11  -1  -2  488.25   12.30
  11  -1   2  515.95   12.80
  11  -1   2  519.95   12.00
 -11  -1  -2  499.45   12.70
 -11   1  -3    5.60    1.00
 -11   1  -3    6.30    0.40
  11   1   3    7.00    0.90
 -11   1  -3    6.50    0.60
  11   1   3    6.70    0.90
 -11   1  -3    5.00    0.90
 -11   1  -3    6.40    1.00
 -11  -1  -3    7.20    0.80
 -11  -1  -3    5.00    1.10
 -11  -1  -3    6.90    0.80
  11  -1   3    8.30    1.20
  11  -1   3    7.40    1.00
 -11  -1  -3    6.80    0.90
 -11  -1  -3    7.50    1.00
 -11   1  -4    6.90    1.20
 -11   1  -4    7.90    0.70
 -11   1  -4    7.30    1.10
  11   1   4    7.90    1.10
 -11   1  -4    7.30    0.60
  11   1   4    9.90    1.10
 -11  -1  -4    8.80    1.10
 -11  -1  -4   10.90    1.10
 -11  -1  -4    8.40    1.20
  11  -1   4   10.20    1.20
 -11  -1  -4    6.90    1.40
  11  -1   4    8.50    1.30
 -11   1  -5   58.09    3.10
  11   1   5   49.90    2.20
 -11   1  -5   57.19    2.90
 -11   1  -5   56.29    1.90
 -11   1  -5   55.49    2.10
 -11  -1  -5   50.09    3.20
 -11  -1  -5   53.09    2.50
 -11  -1  -5   53.09    2.60
 -11  -1  -5   51.29    2.80
  11  -1   5   49.20    2.50
 -11   1  -6   82.99    4.00
 -11   1  -6   73.99    2.90
 -11   1  -6   78.09    3.90
  11   1   6   76.29    2.60
 -11  -1  -6   76.69    3.90
 -11  -1  -6   69.99    4.10
 -11  -1  -6   75.99    3.30
  11  -1   6   76.09    3.40
 -11  -1  -6   77.89    3.40
 -11   1  -7   37.80    3.00
 -11   1  -7   39.40    2.20
 -11   1  -7   37.80    2.90
 -11  -1  -7   37.00    3.60
 -11  -1  -7   35.20    2.80
 -11  -1  -7   37.60    2.40
 -11  -1  -7   37.80    2.50
 -11   1  -8   49.80    3.70
 -11  -1  -8   49.30    3.90
 -11  -1  -8   46.60    2.90
 -11  -1  -8   40.20    3.30
 -11  -1  -8   47.10    2.80
 -11   1  -9   43.20    4.20
 -11  -1  -9   41.40    2.90
 -11  -1  -9   49.70    2.90
 -11  -1  -9   45.10    4.60
 -11   1 -10   46.90    4.70
 -11  -1 -10   40.50    4.60
 -11  -1 -10   45.50    3.10
 -11  -1 -10   43.80    3.10
 -11   1 -11   12.80    2.90
 -11  -1 -11   12.70    3.00
 -11  -1 -11   10.60    2.00
  11   2 -11    6.30    2.00
  11  -2 -11    5.90    2.00
  11   2 -10   19.70    2.80
  11  -2 -10   13.70    2.60
  11   2  -9  101.09    5.20
  11  -2  -9  114.39    5.80
  11  -2  -9   99.09    4.60
  11   2  -8   21.20    2.50
  11   2  -8   20.20    2.40
  11   2  -8   22.90    2.90
 -11   2   8   20.80    2.00
  11  -2  -8   25.30    2.30
  11  -2  -8   24.30    2.50
 -11  -2   8   19.60    2.40
  11  -2  -8   19.90    2.50
  11   2  -7   58.69    3.20
  11   2  -7   56.09    2.90
  11   2  -7   56.19    3.30
 -11   2   7   64.99    3.00
  11  -2  -7   66.19    4.10
  11  -2  -7   61.89    3.10
 -11  -2   7   56.29    3.20
  11  -2  -7   60.29    2.90
  11  -2  -7   60.69    3.60
  11   2  -6   55.09    2.60
  11   2  -6   53.59    3.00
 -11   2   6   56.09    2.80
  11   2  -6   55.59    3.00
  11   2  -6   53.09    2.80
 -11   2   6   55.89    1.80
  11  -2  -6   56.59    3.20
  11  -2  -6   56.99    2.80
  11  -2  -6   50.19    2.40
 -11  -2   6   52.19    2.80
  11  -2  -6   52.99    3.50
 -11   2   5  322.07    9.20
  11   2  -5  311.07    9.10
  11   2  -5  322.67    8.60
  11   2  -5  321.27    9.50
 -11   2   5  313.37    8.10
  11  -2  -5  311.57    8.50
  11  -2  -5  327.27    9.60
  11  -2  -5  297.97    9.80
 -11  -2   5  307.67    8.60
  11  -2  -5  305.67    8.50
  11  -2  -5  331.47    9.10
 -11   2   4   95.39    3.00
 -11   2   4   92.79    3.60
  11   2  -4   85.89    3.40
  11   2  -4   90.09    3.90
  11   2  -4   98.69    3.50
  11  -2  -4   89.09    3.00
  11  -2  -4   93.89    3.50
 -11  -2   4   92.69    3.30
  11  -2  -4   87.29    3.70
  11  -2  -4   86.19    4.00
  11  -2  -4   90.69    3.30
 -11  -2   4   94.59    3.10
  11   2  -3   15.50    1.10
  11   2  -3   15.90    1.10
 -11   2   3   15.20    1.40
 -11   2   3   13.80    1.00
  11  -2  -3   14.70    1.00
 -11  -2   3   15.20    0.90
  11  -2  -3   16.00    1.30
  11  -2  -3   15.20    1.30
  11  -2  -3   16.40    1.30
  11  -2  -3   14.50    1.70
 -11  -2   3   13.30    1.00
 -11   2   2   44.90    1.90
  11   2  -2   46.60    1.60
  11   2  -2   46.60    1.70
 -11   2   2   50.29    2.20
  11   2  -2   48.80    1.80
 -11   2   2   48.40    1.90
  11  -2  -2   47.20    1.80
  11  -2  -2   48.20    2.30
 -11  -2   2   46.70    1.90
  11  -2  -2   42.70    2.00
 -11  -2   2   48.90    1.70
  11  -2  -2   49.90    2.20
  11  -2  -2   47.20    2.40
  11  -2  -2   46.00    2.10
 -11  -2   2   46.70    1.80
 -11   2   1  269.07    8.20
 -11   2   1  254.97    7.10
 -11   2   1  263.67    7.00
  11   2  -1  260.77    6.80
  11   2  -1  252.67    6.50
  11  -2  -1  258.57    6.60
 -11  -2   1  248.78    6.90
 -11  -2   1  255.87    6.60
  11  -2  -1  269.57    6.90
 -11  -2   1  261.07    6.70
  11  -2  -1  258.67    6.70
  11  -2  -1  255.67    7.50
  11  -2  -1  253.47    7.30
  11   2   0  209.98    5.70
  11   2   0  212.18    6.00
  11   2   0  220.08    5.40
 -11   2   0  217.48    6.30
 -11   2   0  221.88    6.00
  11  -2   0  220.68    5.60
 -11  -2   0  222.18    5.90
  11  -2   0  209.88    6.40
 -11  -2   0  217.48    5.80
 -11  -2   0  215.68    5.90
  11  -2   0  218.28    5.40
  11  -2   0  220.48    5.90
 -11  -2   0  219.88    5.50
  11  -2   0  214.98    5.80
  11  -2   0  210.88    6.60
 -11   2  -1  417.26   10.80
 -11   2  -1  424.66   11.30
  11   2   1  424.76   10.70
  11   2   1  423.46   11.10
  11   2   1  432.26   10.60
 -11  -2  -1  426.96   10.80
  11  -2   1  424.56   11.60
 -11  -2  -1  430.86   10.70
 -11  -2  -1  433.56   11.10
  11  -2   1  430.36   11.00
  11  -2   1  433.76   11.70
  11   2   2   49.00    2.00
  11   2   2   49.90    2.30
  11   2   2   47.00    2.00
 -11   2  -2   48.40    1.80
 -11   2  -2   47.20    2.20
 -11   2  -2   48.30    2.20
  11  -2   2   47.10    2.50
 -11  -2  -2   43.90    2.10
 -11  -2  -2   44.80    1.90
  11  -2   2   45.10    2.10
 -11  -2  -2   49.50    2.10
 -11  -2  -2   47.90    2.40
  11  -2   2   43.20    2.50
 -11  -2  -2   45.50    1.90
 -11   2  -3   20.30    1.50
 -11   2  -3   22.60    1.10
  11   2   3   23.80    1.50
 -11   2  -3   22.80    1.60
  11   2   3   21.70    1.50
 -11  -2  -3   23.00    1.60
 -11  -2  -3   21.50    1.40
 -11  -2  -3   21.20    1.30
  11  -2   3   17.10    1.80
  11  -2   3   24.40    2.00
 -11  -2  -3   21.30    1.40
 -11  -2  -3   21.70    2.10
  11  -2   3   21.90    1.60
 -11  -2  -3   22.90    1.60
 -11   2  -4   21.50    1.10
 -11   2  -4   22.80    1.80
  11   2   4   20.60    1.50
 -11   2  -4   21.30    2.20
 -11   2  -4   20.30    1.50
 -11  -2  -4   20.40    1.40
  11  -2   4   20.60    2.30
 -11  -2  -4   20.50    1.50
  11  -2   4   23.80    1.90
 -11  -2  -4   20.60    2.30
 -11  -2  -4   22.10    1.60
 -11  -2  -4   22.00    1.80
 -11   2  -5   50.69    3.10
  11   2   5   48.70    2.50
 -11   2  -5   49.70    2.90
 -11  -2  -5   53.79    2.60
  11  -2   5   44.00    3.10
 -11  -2  -5   45.70    2.90
 -11  -2  -5   51.19    3.20
 -11  -2  -5   45.60    2.50
 -11  -2  -5   44.20    2.30
  11   2   6   99.59    3.80
 -11   2  -6  102.39    4.80
 -11  -2  -6   95.49    4.00
 -11  -2  -6  101.39    5.00
 -11  -2  -6   95.99    4.10
 -11  -2  -6   93.09    3.80
  11  -2   6  101.99    4.90
 -11  -2  -6  100.99    4.70
 -11   2  -7   64.69    3.90
  11   2   7   56.59    2.60
 -11   2  -7   56.29    3.60
 -11  -2  -7   62.19    3.10
 -11  -2  -7   63.89    3.40
 -11  -2  -7   63.99    4.00
 -11  -2  -7   64.39    4.20
 -11  -2  -7   59.49    3.20
 -11   2  -8   19.80    2.60
  11   2   8   18.00    1.10
 -11  -2  -8   16.70    2.80
 -11  -2  -8   19.00    2.10
 -11  -2  -8   20.40    2.40
 -11  -2  -8   16.80    2.00
 -11   2  -9  126.39    6.30
 -11  -2  -9  132.29    6.80
 -11  -2  -9  137.19    5.70
 -11  -2  -9  136.49    5.80
 -11  -2  -9  128.39    5.30
 -11   2 -10    2.20    1.80
 -11  -2 -10    6.30    1.70
 -11  -2 -10    7.40    1.70
 -11  -2 -10    3.70    1.40
 -11  -2 -10    4.00    2.00
  11   3 -10    4.80    1.60
  11  -3 -10    7.10    2.10
  11  -3 -10    3.40    1.50
  11   3  -9   25.50    2.90
 -11  -3   9   21.50    2.70
  11  -3  -9   24.10    3.30
  11  -3  -9   21.50    2.70
  11   3  -8   14.10    2.10
  11   3  -8   14.10    2.10
 -11   3   8   16.40    2.00
  11  -3  -8   14.70    2.40
 -11  -3   8   19.20    2.40
  11  -3  -8   17.50    2.20
  11  -3  -8   18.50    2.00
  11   3  -7   96.29    4.10
 -11   3   7   98.59    3.20
  11   3  -7  100.29    4.60
  11   3  -7  100.49    4.50
 -11   3   7   98.49    4.40
  11  -3  -7   97.49    4.00
  11  -3  -7   92.19    4.30
  11  -3  -7   95.29    4.80
 -11  -3   7   98.29    4.20
 -11  -3   7   93.69    4.30
 -11   3   6    8.10    1.00
  11   3  -6   10.90    1.50
  11   3  -6    6.50    1.30
 -11   3   6   10.50    1.60
  11   3  -6    7.10    1.60
  11  -3  -6    9.20    1.90
  11  -3  -6    8.60    1.60
  11  -3  -6    7.30    1.60
 -11  -3   6    7.90    1.40
  11  -3  -6    8.70    1.30
 -11  -3   6    8.00    1.30
  11   3  -5   23.40    2.50
 -11   3   5   30.40    2.30
 -11   3   5   26.50    1.60
  11   3  -5   27.10    2.00
  11  -3  -5   25.60    2.10
  11  -3  -5   33.10    3.10
  11  -3  -5   26.50    2.10
  11  -3  -5   27.90    1.80
 -11  -3   5   26.80    1.80
 -11  -3   5   30.70    1.90
 -11   3   4  301.57    9.00
 -11   3   4  298.17    8.20
  11   3  -4  293.17    9.70
  11   3  -4  293.17    8.60
 -11   3   4  294.07    8.30
 -11  -3   4  292.77    8.30
  11  -3  -4  286.27    8.70
  11  -3  -4  297.17    9.50
  11  -3  -4  287.47    8.80
  11  -3  -4  291.77    8.90
 -11  -3   4  302.57    8.20
  11  -3  -4  305.27    8.20
 -11  -3   4  300.77    8.70
 -11   3   3   67.69    3.20
 -11   3   3   65.99    2.80
  11   3  -3   67.59    2.90
  11   3  -3   67.69    2.60
  11   3  -3   71.49    3.80
 -11   3   3   70.09    2.90
 -11  -3   3   66.29    2.60
  11  -3  -3   62.49    3.20
  11  -3  -3   67.69    3.40
  11  -3  -3   62.69    2.70
  11  -3  -3   65.49    2.60
 -11  -3   3   64.89    2.90
 -11  -3   3   64.69    2.50
  11  -3  -3   67.99    3.00
 -11   3   2   22.20    1.50
  11   3  -2   20.00    2.20
 -11   3   2   19.60    1.60
 -11   3   2   22.60    1.70
  11   3  -2   18.10    1.20
  11   3  -2   20.90    1.40
  11  -3  -2   19.90    1.90
  11  -3  -2   21.20    1.10
 -11  -3   2   20.30    1.20
 -11  -3   2   19.80    1.30
 -11  -3   2   19.10    1.40
  11  -3  -2   19.30    1.30
  11  -3  -2   21.70    2.10
  11  -3  -2   21.90    1.30
 -11   3   1    4.90    0.80
  11   3  -1    4.40    0.70
 -11   3   1    5.50    1.00
  11   3  -1    7.20    0.90
 -11  -3   1    6.50    0.90
  11  -3  -1    4.80    0.80
 -11  -3   1    6.30    0.80
  11  -3  -1    5.00    0.50
  11  -3  -1    5.40    0.70
  11  -3  -1    6.30    1.20
  11  -3  -1    6.10    1.20
 -11  -3   1    4.00    0.70
 -11   3   0    8.80    1.30
  11   3   0   12.10    1.20
 -11   3   0   12.90    1.10
  11   3   0   11.70    1.20
  11   3   0   10.80    0.70
  11  -3   0   11.40    1.10
 -11  -3   0   10.70    1.10
 -11  -3   0   13.80    1.10
 -11  -3   0   12.00    1.20
  11  -3   0   11.80    1.60
  11  -3   0   11.40    0.70
 -11  -3   0   12.20    0.80
  11   3   1    7.50    0.90
  11   3   1    7.80    1.10
  11   3   1    7.70    1.10
 -11   3  -1    5.80    1.10
 -11   3  -1    6.80    0.90
  11  -3   1    6.80    1.00
 -11  -3  -1    7.30    0.90
  11  -3   1    6.90    1.30
 -11  -3  -1    7.00    0.90
 -11  -3  -1    5.90    0.80
 -11  -3  -1    6.60    1.00
  11   3   2   61.49    2.60
  11   3   2   58.89    2.80
 -11   3  -2   58.89    3.00
  11   3   2   63.09    2.80
 -11   3  -2   59.89    2.40
 -11  -3  -2   56.49    2.70
  11  -3   2   60.79    2.80
 -11  -3  -2   60.49    2.50
  11  -3   2   62.19    3.40
 -11  -3  -2   63.69    2.70
  11   3   3   27.20    1.80
  11   3   3   26.00    1.90
 -11   3  -3   25.20    1.90
 -11   3  -3   27.90    1.90
 -11  -3  -3   26.90    2.00
 -11  -3  -3   23.70    1.60
  11  -3   3   24.20    1.90
  11  -3   3   29.30    2.50
 -11  -3  -3   25.20    1.90
 -11  -3  -3   26.50    1.50
  11   3   4  230.98    7.30
 -11   3  -4  228.68    7.30
  11   3   4  232.08    7.40
 -11   3  -4  220.78    7.30
 -11  -3  -4  232.68    7.60
 -11  -3  -4  236.48    7.50
 -11  -3  -4  223.18    6.90
  11  -3   4  213.38    7.30
  11  -3   4  229.88    8.30
 -11  -3  -4  229.48    6.80
 -11   3  -5   48.10    3.00
 -11   3  -5   53.19    3.30
 -11   3  -5   43.90    3.20
  11   3   5   49.80    2.80
 -11  -3  -5   48.70    2.60
  11  -3   5   53.79    3.60
 -11  -3  -5   48.90    2.60
 -11  -3  -5   53.09    3.20
  11  -3   5   48.30    3.00
 -11  -3  -5   51.29    3.20
 -11   3  -6   13.50    2.00
  11   3   6   16.20    1.90
 -11  -3  -6   18.70    2.10
 -11  -3  -6   15.00    2.30
 -11  -3  -6   15.60    2.20
 -11  -3  -6   15.10    1.80
  11  -3   6   15.80    2.20
 -11   3  -7   40.20    3.20
  11   3   7   40.00    2.50
 -11  -3  -7   41.50    3.30
 -11  -3  -7   40.00    2.70
 -11  -3  -7   45.60    3.50
 -11  -3  -7   35.20    2.60
  11   3   8   -0.30    0.60
 -11   3  -8   -0.60    1.20
 -11  -3  -8    0.20    0.90
 -11  -3  -8   -0.80    0.90
 -11  -3  -8    0.60    0.90
 -11   3  -9    6.40    2.00
 -11  -3  -9    7.20    1.80
 -11  -3  -9    6.90    2.00
 -11  -3  -9   13.10    2.10
  11  -4  -9   11.50    2.30
  11  -4  -9    9.40    2.10
  11   4  -8    9.80    1.90
 -11   4   8    8.40    1.10
  11  -4  -8   10.80    1.90
  11  -4  -8    7.90    1.50
 -11  -4   8    9.80    1.80
  11  -4  -8   14.40    2.40
 -11   4   7    6.80    1.10
 -11   4   7    6.20    1.50
  11   4  -7    5.40    1.40
  11   4  -7    6.50    1.50
 -11  -4   7    8.10    1.50
  11  -4  -7    4.90    1.20
  11  -4  -7    6.40    1.60
 -11  -4   7    6.70    1.50
  11  -4  -7    4.40    1.40
  11   4  -6   61.49    3.20
 -11   4   6   63.39    3.00
 -11   4   6   66.49    3.90
 -11  -4   6   69.99    3.40
  11  -4  -6   62.89    3.50
  11  -4  -6   65.29    3.20
 -11  -4   6   68.49    3.40
  11  -4  -6   66.79    3.80
 -11   4   5    4.60    1.40
 -11   4   5    2.50    0.80
  11  -4  -5    2.10    1.00
 -11  -4   5    2.60    1.00
  11  -4  -5    4.00    1.10
  11  -4  -5    2.90    1.10
  11  -4  -5    3.70    1.00
 -11  -4   5    1.90    0.80
 -11   4   4   69.49    3.30
 -11   4   4   86.69    4.10
 -11   4   4   72.29    3.40
  11  -4  -4   74.79    3.00
  11  -4  -4   68.69    3.40
 -11  -4   4   78.29    3.20
  11  -4  -4   76.19    4.70
 -11  -4   4   76.49    3.30
  11  -4  -4   74.19    3.20
 -11   4   3   85.59    3.90
 -11   4   3   82.99    3.70
 -11   4   3   85.99    4.00
  11   4  -3   80.59    4.10
  11  -4  -3   87.29    4.20
  11  -4  -3   83.49    3.50
  11  -4  -3   83.79    3.40
 -11  -4   3   77.79    3.90
 -11  -4   3   84.89    3.30
 -11  -4   3   88.89    3.40
  11  -4  -3   88.69    2.80
 -11   4   2   57.39    3.10
 -11   4   2   51.39    2.80
  11  -4  -2   54.89    2.60
 -11  -4   2   56.49    2.90
 -11  -4   2   54.89    2.50
  11  -4  -2   52.99    1.70
  11  -4  -2   53.89    2.40
 -11  -4   2   58.19    2.60
  11  -4  -2   53.29    3.20
 -11   4   1   23.60    1.80
 -11   4   1   18.50    2.00
 -11  -4   1   21.20    1.50
  11  -4  -1   21.10    1.60
  11  -4  -1   22.80    2.40
 -11  -4   1   20.70    1.50
 -11  -4   1   24.00    1.80
 -11   4   0    0.30    0.50
 -11   4   0   -0.10    0.90
 -11  -4   0    0.50    0.70
  11  -4   0   -0.40    0.50
 -11  -4   0    0.00    0.50
 -11  -4   0    0.10    0.50
  11  -4   0    0.80    1.00
  11   4   1  119.29    6.10
  11  -4   1  113.09    5.10
 -11  -4  -1  115.29    4.30
 -11  -4  -1  117.19    4.20
 -11  -4  -1  114.39    4.10
  11  -4   1  118.59    4.40
  11   4   2  153.48    5.30
  11   4   2  146.09    6.40
 -11  -4  -2  143.29    5.20
 -11  -4  -2  150.88    5.00
  11  -4   2  154.08    6.30
 -11  -4  -2  160.48    5.10
  11  -4   2  142.89    5.30
  11   4   3   96.89    4.90
  11   4   3  105.39    4.30
 -11  -4  -3  102.59    4.30
 -11  -4  -3  109.39    4.30
 -11  -4  -3  103.39    3.90
  11  -4   3  102.49    4.30
  11  -4   3  101.09    5.20
 -11   4  -4   26.90    2.50
  11   4   4   24.70    2.10
  11   4   4   29.90    3.10
  11  -4   4   25.80    2.50
 -11  -4  -4   27.90    1.60
 -11  -4  -4   27.30    2.50
 -11  -4  -4   28.40    2.40
 -11  -4  -4   28.30    2.00
  11   4   5   18.30    2.20
 -11   4  -5   21.50    2.50
 -11  -4  -5   18.80    2.40
 -11  -4  -5   22.00    2.20
  11  -4   5   19.60    2.40
 -11  -4  -5   17.90    1.70
 -11  -4  -5   16.90    2.10
  11   4   6   48.40    3.10
 -11   4  -6   46.00    3.30
 -11  -4  -6   52.99    4.00
 -11  -4  -6   45.60    3.30
 -11  -4  -6   41.30    2.70
  11  -4   6   52.09    3.60
 -11  -4  -6   46.50    2.70
 -11   4  -7   16.00    2.40
  11   4   7   13.90    1.90
  11  -4   7   20.40    2.80
 -11  -4  -7   14.90    2.30
 -11  -4  -7   15.80    2.10
 -11  -4  -7   12.60    1.80
 -11   4  -8    4.50    1.80
  11   4   8    6.60    1.30
 -11  -4  -8   11.60    2.30
 -11  -4  -8   10.80    1.90
 -11  -4  -8    9.00    1.70
 -11   5   7    7.60    1.40
  11  -5  -7    9.70    1.80
  11  -5  -7    8.30    1.60
  11  -5  -7    9.90    1.90
  11   5  -6   10.90    1.80
 -11   5   6    7.90    1.40
  11  -5  -6   11.20    1.90
  11  -5  -6    9.40    1.60
  11  -5  -6   13.70    1.60
 -11  -5   6   10.60    1.80
 -11   5   5   11.10    1.70
  11  -5  -5    9.10    1.60
 -11  -5   5   10.00    1.50
  11  -5  -5   12.00    1.70
 -11  -5   5   12.20    1.90
  11  -5  -5   12.00    1.20
 -11   5   4    4.80    1.30
 -11  -5   4    4.90    1.10
  11  -5  -4    4.30    1.10
 -11  -5   4    6.30    1.30
  11  -5  -4    5.70    1.40
 -11   5   3    0.80    0.80
 -11  -5   3    2.20    0.80
  11  -5  -3    1.20    0.80
 -11  -5   3    2.30    0.90
 -11   5   2   16.50    2.00
 -11  -5   2   19.50    1.70
 -11  -5   2   20.00    2.00
  11  -5  -2   19.20    2.00
 -11   5   1  168.38    6.10
 -11  -5   1  172.18    5.80
  11  -5  -1  158.48    5.80
 -11  -5   1  176.78    5.70
  11  -5   0    0.90    0.80
 -11  -5   0    0.20    0.70
 -11  -5   0    0.70    0.70
  11  -5   1   78.99    3.80
 -11  -5  -1   85.59    3.80
 -11  -5  -1   81.29    3.60
 -11  -5  -2   43.00    2.60
 -11  -5  -2   46.20    2.80
  11  -5   2   45.00    2.90
  11   5   3    2.20    1.00
 -11  -5  -3    1.50    0.90
  11  -5   3    1.60    1.10
 -11  -5  -3    2.30    0.90
  11   5   4   19.20    2.40
 -11  -5  -4   17.50    2.10
  11  -5   4   13.50    2.10
 -11  -5  -4   18.40    2.00
  11   5   5    3.00    1.20
 -11   5  -5    6.90    1.70
 -11  -5  -5    4.00    1.10
 -11  -5  -5    5.30    1.50
  11  -5   5    3.60    1.50
  11   5   6   10.00    1.80
 -11   5  -6   11.80    2.30
 -11  -5  -6   13.40    1.90
  11  -5   6   14.30    2.50
 -11  -5  -6   16.90    2.50
 -11   5  -7   27.30    3.30
 -11   6   4    9.90    1.80
 -11  -6   4   16.40    2.30
  11  -6  -4   13.80    2.00
 -11   6   3   58.49    3.70
  11  -6  -3   61.79    3.50
 -11  -6   3   60.19    3.50
 -11   6   2    4.50    1.40
  11  -6  -2    4.50    1.30
 -11  -6   2    5.80    1.30
 -11  -6   2    4.70    1.30
  11  -6  -1   17.60    2.20
 -11  -6   1   24.40    2.10
 -11  -6   1   27.30    2.60
 -11  -6   0   10.80    1.80
  11  -6   0   12.00    1.90
 -11  -6   0   15.30    1.90
 -11  -6  -1   15.40    1.90
  11  -6   1   13.10    2.00
 -11  -6  -1   16.20    2.00
 -11  -6  -2   23.40    2.40
  11  -6   2   18.30    2.60
 -11  -6  -2   19.20    2.30
 -11  -6  -3   36.50    2.90
  11  -6   3   38.40    3.60
 -11  -6  -3   40.40    2.80
  12   0 -11   -1.00    1.10
  12   0 -10  107.29    5.80
  12   0  -9   -0.60    0.90
  12   0  -8    1.40    1.10
  12   0  -8    0.30    0.90
  12   0  -7   -0.20    0.70
  12   0  -7    0.80    0.80
  12   0  -7    0.90    0.90
  12   0  -6  104.69    3.80
  12   0  -6  103.79    4.40
 -12   0   6   95.69    4.20
  12   0  -6   94.59    4.20
  12   0  -5    0.10    0.50
 -12   0   5   -0.40    0.40
 -12   0   5    0.00    0.20
  12   0  -5   -0.20    0.30
  12   0  -5    0.40    0.20
  12   0  -5    0.20    0.40
  12   0  -5    0.10    0.60
 -12   0   4   90.99    3.40
 -12   0   4   93.19    2.70
 -12   0   4   91.79    3.40
  12   0  -4   88.79    2.50
  12   0  -4   89.19    2.70
  12   0  -4   87.79    3.50
  12   0  -4   85.59    3.40
  12   0  -4   92.09    2.80
  12   0  -3   -0.30    0.30
 -12   0   3   -0.40    0.30
 -12   0   3   -0.50    0.20
  12   0  -3   -0.40    0.30
  12   0  -3    0.10    0.50
 -12   0   3   -0.50    0.30
  12   0  -2    2.10    0.60
  12   0  -2    2.60    0.50
 -12   0   2    2.10    0.50
 -12   0   2    2.20    0.40
 -12   0   2    2.80    0.50
 -12   0   1   -0.20    0.20
  12   0  -1   -0.80    0.20
 -12   0   1   -0.30    0.20
  12   0  -1   -0.20    0.20
 -12   0   1   -0.50    0.30
 -12   0   1   -0.20    0.20
 -12   0   0  344.37    8.80
 -12   0   0  372.06    8.90
  12   0   0  352.56    8.70
 -12   0   0  366.36    8.90
  12   0   0  354.66    8.90
 -12   0   0  365.26    8.80
  12   0   1    0.10    0.20
 -12   0  -1    0.30    0.40
 -12   0  -1    0.10    0.30
 -12   0  -1    0.20    0.30
 -12   0  -1   -0.10    0.20
 -12   0  -1    0.70    0.30
  12   0   1    0.20    0.30
 -12   0  -2  128.89    3.50
 -12   0  -2  126.29    4.00
 -12   0  -2  126.79    4.00
 -12   0  -2  130.89    3.70
  12   0   2  124.29    3.70
 -12   0  -2  133.09    4.20
  12   0   2  128.49    4.00
 -12   0  -3   -0.20    0.40
  12   0   3   -0.30    0.20
 -12   0  -3   -0.30    0.40
 -12   0  -3   -0.60    0.50
 -12   0  -3   -0.50    0.20
 -12   0  -3   -0.10    0.30
 -12   0  -4  224.08    6.10
 -12   0  -4  219.58    7.10
 -12   0  -4  213.08    6.70
  12   0   4  218.88    5.60
  12   0   4  226.28    7.50
  12   0   4  229.08    5.90
 -12   0  -4  220.48    6.10
  12   0   5    0.00    0.30
 -12   0  -5    0.20    0.40
 -12   0  -5    0.50    0.80
 -12   0  -5    0.20    0.60
 -12   0  -5   -0.20    0.30
 -12   0  -6  441.46   11.80
  12   0   6  456.95   11.70
 -12   0  -6  443.16   12.80
 -12   0  -6  414.36   13.00
 -12   0  -6  450.95   11.70
 -12   0  -7    1.00    0.70
 -12   0  -7   -0.10    0.70
 -12   0  -7    0.30    0.50
 -12   0  -7   -0.60    1.00
 -12   0  -8    2.80    1.40
 -12   0  -8    1.90    0.80
 -12   0  -8    1.20    1.10
 -12   0  -9    0.90    1.50
 -12   0  -9   -0.30    0.70
 -12   0 -10   48.10    3.10
 -12   0 -10   44.20    4.70
 -12   0 -11   -2.80    1.40
  12   1 -11   50.59    5.20
  12  -1 -11   52.29    4.40
  12   1 -10   48.20    4.00
  12  -1 -10   53.99    4.10
  12   1  -9   38.20    3.20
  12  -1  -9   39.30    3.40
  12  -1  -9   37.10    2.40
  12   1  -8   46.00    3.10
  12   1  -8   40.20    3.10
  12  -1  -8   40.50    3.40
  12  -1  -8   40.60    2.30
  12  -1  -8   38.70    2.60
  12  -1  -8   38.10    3.10
  12   1  -7   29.30    2.10
 -12   1   7   31.30    1.70
  12   1  -7   31.40    2.50
  12   1  -7   30.50    2.40
  12  -1  -7   33.30    2.80
  12  -1  -7   34.50    2.20
  12  -1  -7   32.10    1.90
 -12  -1   7   29.80    2.40
  12  -1  -7   33.90    2.60
  12   1  -6   29.40    2.20
  12   1  -6   29.90    2.10
  12   1  -6   31.00    1.80
 -12   1   6   28.70    1.70
  12   1  -6   31.40    1.90
  12  -1  -6   29.80    2.30
  12  -1  -6   31.20    1.80
  12  -1  -6   31.30    1.70
 -12  -1   6   30.90    2.20
  12  -1  -6   35.10    2.60
  12  -1  -6   32.00    1.90
  12   1  -5  107.29    3.40
  12   1  -5  107.79    4.00
 -12   1   5  105.89    3.60
  12   1  -5  109.19    4.00
  12   1  -5  100.99    4.00
 -12  -1   5  104.79    4.00
  12  -1  -5  103.89    3.70
  12  -1  -5  110.19    4.50
  12  -1  -5  102.09    3.40
  12  -1  -5  104.89    3.10
 -12  -1   5  105.29    3.90
  12  -1  -5   97.79    4.10
  12   1  -4   20.20    1.40
  12   1  -4   19.40    1.00
  12   1  -4   19.30    1.40
 -12   1   4   21.60    1.40
  12  -1  -4   21.40    1.40
  12  -1  -4   20.40    1.10
  12  -1  -4   20.50    1.50
 -12  -1   4   19.90    1.40
  12  -1  -4   20.00    1.00
 -12  -1   4   20.90    1.40
  12  -1  -4   21.00    1.80
 -12   1   3   31.00    1.70
 -12   1   3   30.80    1.60
  12   1  -3   30.30    1.50
  12   1  -3   28.60    1.40
 -12   1   3   27.20    1.90
 -12   1   3   28.10    1.10
 -12   1   3   29.60    1.30
  12   1  -3   29.60    1.10
 -12   1   3   31.60    1.10
 -12  -1   3   28.80    1.50
  12  -1  -3   31.10    1.10
 -12  -1   3   28.70    1.10
  12  -1  -3   28.00    1.60
  12  -1  -3   27.70    1.90
  12  -1  -3   31.70    1.40
 -12  -1   3   29.10    1.40
  12  -1  -3   29.90    1.60
 -12   1   2  401.16   10.00
 -12   1   2  387.56    9.50
 -12   1   2  378.66   10.00
 -12   1   2  390.76   10.50
  12   1  -2  394.86    9.60
  12   1  -2  382.56    9.50
  12  -1  -2  388.16   10.10
  12  -1  -2  392.36    9.30
  12  -1  -2  384.16   10.30
  12  -1  -2  386.36    9.80
  12  -1  -2  383.96   10.00
 -12  -1   2  380.46    9.50
 -12  -1   2  389.36    9.30
 -12  -1   2  383.26    9.80
  12   1  -1  143.79    4.00
 -12   1   1  156.88    4.10
  12   1  -1  155.38    4.10
 -12   1   1  150.68    4.30
 -12   1   1  151.78    4.70
  12  -1  -1  148.99    4.30
  12  -1  -1  154.98    4.40
 -12  -1   1  149.88    4.20
  12  -1  -1  159.18    4.20
  12  -1  -1  155.38    4.00
 -12  -1   1  148.89    4.10
 -12  -1   1  154.78    3.90
  12  -1  -1  151.48    4.50
  12   1   0   12.30    0.60
 -12   1   0   11.60    0.70
 -12   1   0   11.20    0.70
 -12   1   0   12.20    1.00
 -12  -1   0   11.40    0.60
 -12  -1   0   12.30    0.80
  12  -1   0   11.80    1.00
 -12  -1   0   10.80    0.60
  12  -1   0   12.30    0.90
  12  -1   0   10.80    0.80
  12  -1   0   11.90    0.60
 -12  -1   0   11.60    0.80
  12   1   1   91.49    2.60
 -12   1  -1   91.59    3.10
  12   1   1   92.49    2.70
 -12   1  -1   89.29    2.70
 -12   1  -1   89.99    2.90
 -12   1  -1   89.79    2.40
 -12  -1  -1   89.39    2.60
 -12  -1  -1   90.49    2.80
  12  -1   1   91.69    3.10
 -12  -1  -1   86.59    2.60
 -12  -1  -1   90.29    3.20
 -12  -1  -1   92.99    3.00
  12  -1   1   92.59    2.60
  12  -1   1   93.39    3.00
  12  -1   1   93.89    3.30
 -12  -1  -1   90.79    2.90
 -12  -1  -1   90.19    2.70
 -12   1  -2  695.43   17.70
  12   1   2  703.83   17.20
 -12   1  -2  712.43   16.90
 -12   1  -2  716.13   16.50
 -12   1  -2  688.63   17.50
  12   1   2  713.93   17.20
  12  -1   2  699.43   17.60
 -12  -1  -2  706.33   18.00
 -12  -1  -2  714.23   17.20
 -12  -1  -2  714.93   17.40
 -12  -1  -2  692.73   17.10
  12  -1   2  711.53   16.80
  12  -1   2  716.23   17.60
  12  -1   2  708.43   16.90
 -12  -1  -2  681.33   17.20
 -12  -1  -2  701.83   17.50
  12  -1   2  695.23   18.00
 -12  -1  -2  706.73   17.30
 -12   1  -3    4.70    0.90
 -12   1  -3    4.70    0.90
  12   1   3    2.90    0.60
 -12   1  -3    4.00    0.50
  12   1   3    4.90    0.80
 -12   1  -3    3.90    0.40
 -12   1  -3    4.80    1.00
 -12  -1  -3    2.60    0.50
  12  -1   3    3.10    0.90
 -12  -1  -3    3.50    0.70
 -12  -1  -3    3.30    0.70
 -12  -1  -3    3.70    0.70
 -12  -1  -3    3.90    0.70
  12  -1   3    3.30    0.70
 -12  -1  -3    5.10    1.10
  12   1   4   21.20    1.60
 -12   1  -4   22.60    1.70
  12   1   4   21.20    1.40
 -12   1  -4   20.60    1.10
 -12   1  -4   20.30    1.70
 -12   1  -4   20.90    1.00
  12  -1   4   22.50    1.50
 -12  -1  -4   21.40    1.60
 -12  -1  -4   21.40    1.60
 -12  -1  -4   23.20    1.60
 -12  -1  -4   19.40    1.30
 -12  -1  -4   22.90    2.30
  12  -1   4   19.40    2.00
 -12   1  -5   44.90    1.70
 -12   1  -5   44.50    1.80
 -12   1  -5   42.00    2.60
 -12   1  -5   40.40    2.60
  12   1   5   42.10    2.00
 -12  -1  -5   38.80    2.50
 -12  -1  -5   45.90    2.20
  12  -1   5   46.60    2.40
 -12  -1  -5   39.70    2.30
 -12  -1  -5   42.70    3.00
 -12   1  -6   10.70    1.70
 -12   1  -6   12.00    1.70
  12   1   6   11.50    0.90
 -12   1  -6   10.60    1.20
 -12  -1  -6   12.00    1.60
  12  -1   6   13.70    1.80
 -12  -1  -6   11.20    2.00
 -12  -1  -6   10.90    1.30
 -12  -1  -6    9.20    1.60
 -12   1  -7  106.59    5.10
 -12   1  -7  109.59    4.00
 -12   1  -7  116.29    5.20
 -12  -1  -7  114.29    4.60
 -12  -1  -7  103.99    4.30
 -12  -1  -7  111.69    5.60
 -12  -1  -7  110.69    5.10
 -12   1  -8   95.79    5.20
 -12  -1  -8  102.79    4.50
 -12  -1  -8   95.69    4.30
 -12  -1  -8  106.59    5.30
 -12  -1  -8  102.69    5.70
 -12   1  -9   20.40    3.00
 -12  -1  -9   18.30    3.10
 -12  -1  -9   15.80    2.10
 -12  -1  -9   16.90    2.00
 -12  -1  -9   17.90    2.30
 -12   1 -10   21.00    3.40
 -12  -1 -10   20.60    3.50
 -12  -1 -10   26.70    2.60
 -12  -1 -10   23.70    2.60
  12   2 -10    4.10    1.60
  12  -2 -10    2.40    1.70
 -12   2   9   83.79    3.60
  12   2  -9   83.59    4.70
  12  -2  -9   88.19    5.20
  12  -2  -9   98.49    4.90
 -12  -2   9   88.49    4.70
 -12   2   8   16.20    1.80
  12   2  -8   15.70    2.10
  12   2  -8   16.60    2.30
 -12  -2   8   11.80    1.90
  12  -2  -8   14.40    2.00
  12  -2  -8   16.20    1.80
  12  -2  -8   15.50    2.40
  12   2  -7   55.89    3.30
  12   2  -7   54.69    2.80
  12   2  -7   58.89    3.20
 -12   2   7   55.29    2.90
  12  -2  -7   53.39    2.70
  12  -2  -7   66.39    3.70
  12  -2  -7   55.69    3.80
  12  -2  -7   59.09    3.10
 -12  -2   7   60.49    3.30
 -12   2   6   28.70    2.00
  12   2  -6   29.70    1.90
  12   2  -6   29.40    2.20
  12   2  -6   31.30    2.10
 -12   2   6   28.80    1.10
  12   2  -6   26.90    2.20
  12  -2  -6   29.90    3.00
  12  -2  -6   31.20    2.40
  12  -2  -6   32.90    1.80
  12  -2  -6   30.10    2.10
 -12  -2   6   28.20    2.10
  12   2  -5   85.59    3.10
  12   2  -5   85.89    3.50
 -12   2   5   84.59    3.60
  12   2  -5   84.19    3.80
 -12   2   5   84.09    2.70
  12  -2  -5   86.09    4.20
  12  -2  -5   82.89    3.80
  12  -2  -5   83.09    3.10
 -12  -2   5   82.69    3.10
 -12  -2   5   84.59    3.40
  12  -2  -5   93.79    3.60
  12  -2  -5   81.39    3.00
  12   2  -4   53.99    2.90
  12   2  -4   54.89    2.50
  12   2  -4   58.69    2.50
 -12   2   4   58.39    2.70
 -12   2   4   57.99    2.10
  12  -2  -4   56.29    2.80
  12  -2  -4   58.79    2.20
  12  -2  -4   54.39    2.50
 -12  -2   4   57.19    2.50
 -12  -2   4   58.99    2.20
  12  -2  -4   58.59    3.20
  12  -2  -4   60.59    2.70
  12   2  -3   29.00    1.50
 -12   2   3   28.40    1.40
  12   2  -3   27.00    1.40
 -12   2   3   26.70    1.70
  12  -2  -3   28.00    2.00
 -12  -2   3   27.60    1.30
  12  -2  -3   29.10    1.70
  12  -2  -3   26.70    1.70
 -12  -2   3   26.50    1.50
  12  -2  -3   28.20    1.30
  12  -2  -3   26.80    1.70
 -12   2   2   43.30    1.80
 -12   2   2   43.10    2.10
  12   2  -2   42.50    1.60
  12   2  -2   41.90    1.50
  12   2  -2   41.20    1.60
  12  -2  -2   41.50    1.60
 -12  -2   2   40.60    1.60
  12  -2  -2   45.80    2.30
 -12  -2   2   42.50    1.80
  12  -2  -2   42.50    1.90
  12  -2  -2   44.60    2.20
  12  -2  -2   42.60    2.00
  12   2  -1   37.10    1.30
  12   2  -1   37.10    1.40
 -12   2   1   40.10    1.70
  12   2  -1   35.30    1.20
  12   2  -1   38.00    1.60
 -12   2   1   38.20    1.80
  12  -2  -1   43.80    1.70
  12  -2  -1   39.60    1.40
  12  -2  -1   36.10    1.50
  12  -2  -1   34.80    1.90
  12  -2  -1   37.20    2.00
 -12  -2   1   39.30    1.70
 -12  -2   1   35.30    1.40
 -12  -2   1   37.90    1.50
 -12   2   0  501.35   13.10
  12   2   0  513.95   12.40
 -12   2   0  525.65   12.80
  12   2   0  504.95   12.90
  12   2   0  501.45   12.20
  12  -2   0  516.75   12.70
  12  -2   0  507.75   12.30
 -12  -2   0  513.05   12.70
  12  -2   0  497.05   13.30
 -12  -2   0  519.45   12.70
 -12  -2   0  516.15   12.20
 -12  -2   0  504.15   12.80
  12  -2   0  506.95   12.70
  12  -2   0  505.55   13.60
  12  -2   0  512.65   12.20
  12   2   1 1126.79   27.50
  12   2   1 1156.08   26.90
 -12   2  -1 1158.28   27.10
  12   2   1 1130.19   26.90
  12  -2   1 1138.79   28.10
  12  -2   1 1133.59   27.30
 -12  -2  -1 1129.29   26.90
  12  -2   1 1102.99   26.50
  12  -2   1 1095.59   28.00
 -12  -2  -1 1142.39   27.50
 -12   2  -2  120.39    3.90
  12   2   2  109.59    3.60
  12   2   2  117.29    3.70
 -12   2  -2  112.89    3.90
 -12   2  -2  110.49    3.40
  12  -2   2  118.29    4.40
 -12  -2  -2  111.49    3.60
 -12  -2  -2  114.49    3.60
 -12  -2  -2  110.19    4.10
  12  -2   2  113.29    3.90
  12  -2   2  112.69    4.40
 -12  -2  -2  109.59    3.90
 -12  -2  -2  109.89    3.70
  12   2   3   28.80    1.70
 -12   2  -3   31.10    1.90
 -12   2  -3   29.70    1.70
  12   2   3   28.70    1.70
 -12   2  -3   33.20    1.40
 -12  -2  -3   30.90    1.70
  12  -2   3   29.50    1.90
 -12  -2  -3   33.20    1.70
 -12  -2  -3   32.90    1.60
 -12  -2  -3   27.40    2.00
 -12  -2  -3   30.90    1.90
  12  -2   3   32.60    2.30
  12  -2   3   31.00    2.40
 -12  -2  -3   33.00    1.90
 -12   2  -4   55.49    2.00
 -12   2  -4   50.99    3.00
 -12   2  -4   56.29    2.80
  12   2   4   55.39    2.60
 -12  -2  -4   56.89    2.50
 -12  -2  -4   55.49    2.60
 -12  -2  -4   60.19    3.20
  12  -2   4   59.29    3.30
 -12  -2  -4   51.89    2.30
 -12  -2  -4   55.69    2.90
  12  -2   4   57.89    2.90
 -12   2  -5    1.60    0.90
 -12   2  -5   -0.40    0.70
  12   2   5    1.50    0.60
 -12  -2  -5    1.10    0.90
 -12  -2  -5    2.10    0.70
  12  -2   5    1.60    0.90
 -12  -2  -5    2.00    0.80
 -12  -2  -5    1.90    0.70
 -12  -2  -5    1.50    1.00
  12   2   6    0.10    0.50
 -12   2  -6    1.90    1.10
 -12   2  -6    1.10    1.00
 -12  -2  -6    1.40    0.70
 -12  -2  -6    0.40    0.90
 -12  -2  -6    0.10    0.70
 -12  -2  -6    1.00    0.70
 -12  -2  -6   -0.90    0.80
  12  -2   6    0.00    0.90
 -12   2  -7  425.76   14.10
 -12   2  -7  406.06   12.60
  12   2   7  424.86   11.20
 -12  -2  -7  401.26   11.60
 -12  -2  -7  422.06   12.10
 -12  -2  -7  401.76   13.20
 -12  -2  -7  401.96   12.80
 -12  -2  -7  406.96   11.80
 -12   2  -8    3.40    1.50
  12   2   8    5.80    0.70
 -12  -2  -8    4.40    1.20
 -12  -2  -8    2.00    1.40
 -12  -2  -8    6.20    1.40
 -12  -2  -8    6.60    1.60
 -12   2  -9   39.10    3.80
 -12  -2  -9   44.90    3.00
 -12  -2  -9   54.69    3.30
 -12  -2  -9   36.50    4.10
 -12  -2  -9   51.39    3.40
 -12   2 -10    8.90    2.50
 -12  -2 -10    4.50    1.40
 -12  -2 -10    1.70    1.70
 -12  -2 -10    6.70    1.70
  12   3 -10    0.20    1.20
  12  -3 -10    0.30    1.00
  12  -3 -10    1.20    1.40
  12   3  -9    8.30    1.90
 -12  -3   9   14.60    2.30
  12  -3  -9   12.70    2.10
  12  -3  -9   14.50    2.60
 -12   3   8    7.50    1.50
  12   3  -8    8.90    1.80
 -12  -3   8    7.70    1.70
  12  -3  -8    7.50    1.60
  12  -3  -8    7.50    1.40
  12  -3  -8    6.20    1.70
 -12   3   7   35.40    2.60
  12   3  -7   34.10    2.60
  12   3  -7   32.00    2.50
 -12   3   7   37.10    1.70
  12   3  -7   34.90    2.40
  12  -3  -7   34.80    3.40
  12  -3  -7   33.10    2.60
 -12  -3   7   34.80    2.50
 -12  -3   7   36.40    2.60
  12  -3  -7   32.40    2.10
  12   3  -6   21.60    2.20
  12   3  -6   18.50    2.40
  12   3  -6   19.20    1.80
 -12   3   6   15.20    1.90
 -12   3   6   19.40    1.40
  12  -3  -6   22.10    2.80
  12  -3  -6   22.50    2.50
  12  -3  -6   22.30    2.30
 -12  -3   6   18.50    2.00
  12  -3  -6   22.70    1.90
 -12  -3   6   17.10    1.80
 -12   3   5   48.50    2.90
 -12   3   5   46.20    2.20
  12   3  -5   47.00    3.20
  12   3  -5   48.60    2.60
  12  -3  -5   44.60    2.70
  12  -3  -5   48.80    2.90
 -12  -3   5   47.40    2.50
  12  -3  -5   47.20    2.30
  12  -3  -5   48.00    3.40
 -12  -3   5   47.20    2.40
 -12   3   4  431.96   12.00
  12   3  -4  416.16   11.50
 -12   3   4  429.96   11.10
 -12   3   4  415.06   11.20
  12   3  -4  435.76   12.90
  12  -3  -4  418.96   11.80
 -12  -3   4  427.36   11.10
 -12  -3   4  412.96   11.20
  12  -3  -4  405.46   11.80
  12  -3  -4  420.36   12.50
  12  -3  -4  418.16   11.00
  12  -3  -4  405.06   11.60
 -12   3   3   22.20    1.50
 -12   3   3   22.80    1.60
  12   3  -3   19.10    1.30
 -12   3   3   18.60    1.90
  12   3  -3   17.80    2.10
  12   3  -3   21.70    1.50
  12  -3  -3   24.70    2.00
 -12  -3   3   19.40    1.30
  12  -3  -3   21.00    1.40
  12  -3  -3   19.90    1.50
  12  -3  -3   20.80    1.60
 -12  -3   3   27.30    1.70
 -12  -3   3   19.10    1.40
  12  -3  -3   18.10    1.90
 -12   3   2   38.50    2.20
 -12   3   2   43.00    2.20
 -12   3   2   44.80    2.20
  12   3  -2   39.30    1.80
  12   3  -2   39.60    2.00
  12   3  -2   39.00    2.80
  12  -3  -2   43.30    1.90
  12  -3  -2   40.90    2.00
 -12  -3   2   40.00    2.00
  12  -3  -2   33.90    2.40
  12  -3  -2   41.50    2.50
 -12  -3   2   41.20    1.80
  12  -3  -2   43.30    1.60
 -12  -3   2   43.00    2.00
 -12   3   1   19.50    1.60
  12   3  -1   20.50    1.30
 -12   3   1   22.30    1.50
  12  -3  -1   20.50    0.90
  12  -3  -1   20.80    1.20
 -12  -3   1   19.90    1.30
  12  -3  -1   18.00    1.80
 -12  -3   1   19.40    1.20
  12  -3  -1   18.30    1.30
 -12  -3   1   19.40    1.30
 -12   3   0   11.60    1.50
  12   3   0   11.50    1.20
 -12   3   0   13.50    1.30
  12   3   0   11.60    0.70
  12   3   0   14.30    1.30
 -12  -3   0   11.60    1.20
  12  -3   0   12.00    0.70
 -12  -3   0   10.40    1.00
 -12  -3   0   13.10    1.10
  12  -3   0   10.00    1.10
 -12  -3   0   10.80    0.70
  12  -3   0   12.30    1.60
  12   3   1   19.60    1.40
  12   3   1   17.40    1.10
 -12   3  -1   16.40    1.60
  12   3   1   15.00    1.50
 -12   3  -1   17.00    1.20
 -12  -3  -1   17.60    1.60
  12  -3   1   15.10    1.80
 -12  -3  -1   16.20    1.30
 -12  -3  -1   16.80    1.20
  12  -3   1   18.70    1.40
 -12  -3  -1   18.10    1.20
  12   3   2    3.50    0.80
 -12   3  -2    2.60    0.60
  12   3   2    1.40    0.70
  12   3   2    2.80    0.70
 -12   3  -2    2.60    0.80
 -12  -3  -2    3.70    0.80
 -12  -3  -2    3.30    0.70
  12  -3   2    4.40    0.90
 -12  -3  -2    2.60    0.70
  12  -3   2    4.20    1.20
  12   3   3    3.10    1.00
  12   3   3    1.40    0.60
  12   3   3    2.60    0.90
 -12   3  -3    2.00    0.80
 -12   3  -3    1.20    0.70
  12  -3   3    1.80    1.10
 -12  -3  -3    2.50    0.70
 -12  -3  -3    1.80    0.90
 -12  -3  -3    2.10    0.70
 -12  -3  -3    1.70    0.80
  12  -3   3    2.70    0.90
  12   3   4  122.69    4.80
 -12   3  -4  133.19    4.90
 -12   3  -4  125.29    4.90
 -12  -3  -4  128.39    4.50
 -12  -3  -4  131.29    5.00
 -12  -3  -4  125.29    5.10
 -12  -3  -4  127.49    4.40
  12  -3   4  132.79    5.80
  12  -3   4  127.29    5.00
 -12   3  -5   24.20    2.80
  12   3   5   25.90    2.00
 -12   3  -5   28.90    2.70
 -12  -3  -5   26.40    1.90
  12  -3   5   31.00    2.80
  12  -3   5   28.80    3.10
 -12  -3  -5   29.00    2.80
 -12  -3  -5   26.00    2.60
 -12  -3  -5   29.80    2.00
 -12   3  -6    5.90    1.50
  12   3   6    5.20    1.10
 -12  -3  -6    5.90    1.50
 -12  -3  -6    5.20    1.20
  12  -3   6    4.50    1.40
 -12  -3  -6    3.50    1.40
 -12  -3  -6    4.20    1.00
 -12   3  -7   75.89    4.30
  12   3   7   71.79    3.50
 -12  -3  -7   76.19    4.50
 -12  -3  -7   76.29    3.70
 -12  -3  -7   77.09    3.90
 -12  -3  -7   77.29    4.50
 -12   3  -8   -1.20    1.10
  12   3   8   -0.20    0.50
 -12  -3  -8    0.40    1.00
 -12  -3  -8    1.00    0.90
 -12  -3  -8   -0.70    1.10
 -12   3  -9    8.80    2.20
 -12  -3  -9    7.80    2.10
 -12  -3  -9    5.10    1.50
 -12  -3  -9    9.90    1.90
  12  -4  -9    6.30    1.90
 -12  -4   9   10.50    2.20
 -12   4   8   16.20    1.40
  12   4  -8   21.40    2.60
  12  -4  -8   21.60    3.00
  12  -4  -8   21.00    2.30
  12  -4  -8   18.40    2.50
 -12  -4   8   16.80    2.30
 -12   4   7   13.20    2.00
  12   4  -7   12.50    1.90
 -12   4   7   13.30    1.40
  12  -4  -7   11.30    1.60
  12  -4  -7   17.10    2.40
  12  -4  -7   16.30    2.30
 -12  -4   7   16.40    2.10
 -12   4   6   36.10    2.20
 -12   4   6   34.70    2.90
  12   4  -6   39.50    2.50
  12  -4  -6   34.20    2.30
  12  -4  -6   34.10    2.70
 -12  -4   6   39.40    2.60
 -12  -4   6   35.70    2.50
  12  -4  -6   32.10    2.70
 -12   4   5    4.80    1.30
 -12  -4   5    2.30    0.90
 -12  -4   5    6.70    1.30
  12  -4  -5    4.40    1.20
  12  -4  -5    2.50    1.00
  12  -4  -5    4.90    1.00
 -12   4   4   17.10    1.80
 -12   4   4   17.70    2.20
 -12   4   4   16.50    1.80
 -12  -4   4   16.70    1.70
  12  -4  -4   18.50    1.50
 -12  -4   4   13.70    1.60
  12  -4  -4   15.70    1.60
  12  -4  -4   16.80    1.90
 -12   4   3  205.08    7.20
 -12   4   3  205.58    6.70
 -12   4   3  217.88    7.00
  12  -4  -3  208.88    7.30
  12  -4  -3  207.48    6.40
 -12  -4   3  210.18    6.40
  12  -4  -3  209.18    6.60
 -12  -4   3  208.08    6.40
  12  -4  -3  209.98    5.70
 -12   4   2   35.50    2.50
 -12   4   2   36.70    2.30
  12  -4  -2   35.90    2.70
 -12  -4   2   35.30    2.00
 -12  -4   2   37.70    2.00
  12  -4  -2   36.40    1.90
  12  -4  -2   38.20    1.30
  12  -4  -2   37.70    2.10
 -12   4   1    7.80    1.30
 -12   4   1    6.70    1.30
 -12  -4   1    7.20    1.70
  12  -4  -1    6.90    1.10
 -12  -4   1    7.70    1.10
  12  -4  -1    6.10    1.40
 -12  -4   1    6.20    1.00
 -12   4   0    5.50    1.70
 -12   4   0    6.70    1.10
 -12  -4   0    7.40    1.20
  12  -4   0    5.70    1.50
  12  -4   0    4.80    1.00
 -12  -4   0    7.30    1.10
 -12  -4   0    5.40    1.00
  12  -4   1  620.64   16.50
 -12  -4  -1  639.14   16.20
 -12  -4  -1  620.74   16.20
 -12  -4  -1  632.94   16.40
  12  -4   1  635.94   17.70
  12   4   2   80.09    3.50
 -12  -4  -2   80.89    3.50
  12  -4   2   76.49    3.50
 -12  -4  -2   80.19    3.30
 -12  -4  -2   83.49    3.30
  12  -4   2   83.89    4.50
  12   4   3   12.50    1.60
  12  -4   3   17.90    2.00
  12  -4   3   13.20    2.20
 -12  -4  -3   16.50    1.70
 -12  -4  -3   10.70    1.60
 -12  -4  -3   13.90    1.70
 -12   4  -4    0.30    0.90
  12   4   4   -0.10    0.50
 -12  -4  -4   -1.30    0.60
 -12  -4  -4    0.90    1.00
 -12  -4  -4    0.40    0.70
  12  -4   4    1.50    0.90
 -12  -4  -4   -0.10    0.60
 -12   4  -5   21.00    2.50
  12   4   5   21.30    2.40
 -12  -4  -5   19.40    2.40
  12  -4   5   18.20    2.30
 -12  -4  -5   18.70    1.60
 -12  -4  -5   23.10    1.90
  12   4   6   58.09    3.50
 -12   4  -6   60.99    3.90
 -12  -4  -6   68.99    4.00
 -12  -4  -6   61.39    3.10
 -12  -4  -6   65.59    3.40
  12  -4   6   65.39    4.10
  12   4   7   87.49    4.40
 -12   4  -7   86.29    5.00
 -12  -4  -7   92.59    5.00
 -12  -4  -7  101.69    4.40
  12  -4   7   96.99    5.30
 -12  -4  -7  100.49    4.50
 -12   4  -8   -0.70    1.40
  12   4   8    2.10    1.00
 -12  -4  -8    3.00    1.20
 -12  -4  -8    2.50    1.50
 -12  -4  -8    0.80    1.10
 -12   5   7   27.80    2.20
  12  -5  -7   31.50    2.80
  12  -5  -7   28.40    2.60
  12  -5  -7   26.80    3.00
  12   5  -6    4.20    1.40
 -12   5   6    4.20    1.20
 -12  -5   6    4.80    1.20
  12  -5  -6    5.40    1.40
  12  -5  -6    5.80    1.40
  12  -5  -6    4.50    1.10
 -12  -5   6    6.50    1.50
 -12   5   5    7.10    1.40
  12  -5  -5   10.00    1.60
  12  -5  -5   10.40    1.10
 -12  -5   5   10.80    1.60
 -12  -5   5   10.20    1.70
  12  -5  -5   10.20    1.60
 -12   5   4   10.60    1.70
 -12  -5   4   15.70    1.90
 -12  -5   4   10.70    1.50
  12  -5  -4   10.70    1.60
  12  -5  -4   11.80    0.80
 -12   5   3   -0.30    0.70
 -12  -5   3    0.40    0.70
  12  -5  -3   -0.10    0.60
 -12  -5   3    0.00    0.60
 -12   5   2    1.40    0.90
 -12  -5   2    2.30    0.90
 -12  -5   2    2.60    0.90
  12  -5  -2    1.80    0.90
 -12   5   1  135.99    5.40
  12  -5  -1  138.49    5.20
 -12  -5   1  149.19    5.10
 -12  -5   1  142.69    5.10
 -12  -5   0    4.10    1.00
  12  -5   0    2.30    1.00
 -12  -5   0    2.90    1.00
  12  -5   1  107.19    4.60
 -12  -5  -1  112.29    4.50
 -12  -5  -1  108.49    4.30
 -12  -5  -2   17.00    1.90
 -12  -5  -2   19.20    2.10
  12  -5   2   14.10    1.90
  12   5   3    1.10    0.80
 -12  -5  -3   -0.50    0.70
 -12  -5  -3   -0.70    0.70
  12  -5   3   -0.40    0.80
 -12   5  -4    7.40    1.80
  12   5   4    9.80    1.80
  12  -5   4    6.60    1.60
 -12  -5  -4    9.30    1.50
 -12  -5  -4    8.80    1.60
  12   5   5   12.70    2.00
 -12   5  -5   20.40    2.60
 -12  -5  -5   19.80    2.20
  12  -5   5   16.30    2.40
 -12  -5  -5   15.60    2.10
 -12   5  -6   17.60    2.60
  12   5   6   13.20    2.20
 -12  -5  -6   15.60    2.20
 -12  -5  -6   12.90    1.90
  12  -5   6   16.30    2.60
 -12  -6   4   -0.50    1.00
  12  -6  -4    0.00    0.80
 -12   6   3   29.40    3.00
  12  -6  -3   37.10    2.70
 -12  -6   3   37.50    2.60
 -12  -6   3   32.80    2.60
 -12   6   2   -0.90    0.80
 -12  -6   2   -0.10    0.80
  12  -6  -2   -0.40    0.80
 -12  -6   2    0.20    0.90
 -12  -6   1   15.70    1.90
 -12  -6   1   20.30    2.20
  12  -6  -1   17.20    2.20
  12  -6   0    6.70    1.60
 -12  -6   0    5.70    1.40
 -12  -6   0    7.10    1.50
  12  -6   1    4.20    1.30
 -12  -6  -1    1.70    1.00
 -12  -6  -1   -0.10    0.80
  12  -6   2   33.10    3.30
 -12  -6  -2   35.20    2.60
 -12  -6  -2   34.40    2.80
 -12  -6  -3   70.59    4.00
  12  -6   3   69.99    4.40
 -12  -6  -3   84.99    4.00
  13   0 -11    0.90    1.40
  13   0 -10    0.40    1.30
  13   0  -9   -0.50    0.80
  13   0  -8    0.80    0.90
  13   0  -8   -0.70    0.90
  13   0  -7    0.00    0.80
  13   0  -7   -0.20    0.70
  13   0  -7   -0.20    0.70
  13   0  -6  208.08    6.20
  13   0  -6  199.58    6.80
  13   0  -6  197.28    7.00
 -13   0   6  208.08    6.90
 -13   0   5    0.80    0.60
  13   0  -5    0.00    0.40
  13   0  -5    0.30    0.30
  13   0  -5    0.30    0.60
  13   0  -5    0.40    0.50
  13   0  -5    0.60    0.30
 -13   0   5    0.00    0.20
  13   0  -4  541.25   12.90
 -13   0   4  544.65   13.90
  13   0  -4  537.35   14.10
  13   0  -4  515.75   13.10
 -13   0   4  541.65   13.10
 -13   0   4  533.25   14.00
  13   0  -4  528.65   12.90
  13   0  -4  537.25   14.00
  13   0  -3   -0.10    0.40
  13   0  -3   -0.10    0.20
 -13   0   3   -0.20    0.20
 -13   0   3    0.30    0.30
 -13   0   3    0.00    0.40
  13   0  -2   22.70    1.20
  13   0  -2   18.80    1.20
 -13   0   2   20.60    1.20
 -13   0   2   18.10    1.10
 -13   0   1    1.10    0.30
 -13   0   1   -0.90    0.30
 -13   0   1   -0.30    0.20
  13   0  -1    0.00    0.30
 -13   0   1    0.10    0.20
  13   0  -1   -0.30    0.30
  13   0   0 1105.19   25.90
  13   0   0 1101.19   26.10
 -13   0   0 1113.29   26.10
 -13   0   0 1121.69   26.10
 -13   0   0 1048.80   25.90
 -13   0   0 1102.19   26.00
 -13   0  -1    0.00    0.30
  13   0   1    0.00    0.30
 -13   0  -1   -0.10    0.30
 -13   0  -1    0.10    0.30
 -13   0  -1    1.20    0.30
 -13   0  -1   -0.10    0.40
  13   0   1    0.10    0.20
 -13   0  -2   66.09    2.50
 -13   0  -2   65.19    2.70
 -13   0  -2   66.49    2.30
  13   0   2   66.39    2.60
 -13   0  -2   64.39    2.00
  13   0   2   65.79    2.30
 -13   0  -2   66.39    2.50
 -13   0  -3   -0.30    0.30
 -13   0  -3    0.40    0.50
 -13   0  -3    0.50    0.40
  13   0   3   -0.10    0.20
 -13   0  -3   -0.20    0.20
 -13   0  -3   -0.50    0.50
 -13   0  -4  252.87    6.90
 -13   0  -4  250.57    7.80
 -13   0  -4  239.18    6.70
  13   0   4  262.27    6.70
  13   0   4  255.07    6.40
 -13   0  -4  246.38    7.50
 -13   0  -5   -0.10    0.30
  13   0   5   -0.30    0.30
 -13   0  -5    0.30    0.80
 -13   0  -5   -0.60    0.50
 -13   0  -5    0.30    0.50
 -13   0  -6  154.28    5.00
 -13   0  -6  156.28    5.80
 -13   0  -6  149.09    5.00
 -13   0  -6  151.08    6.20
  13   0   6  157.18    5.00
 -13   0  -7    0.00    0.40
 -13   0  -7    0.40    0.80
 -13   0  -7   -0.70    0.60
 -13   0  -7    0.60    1.00
 -13   0  -8    2.40    1.40
 -13   0  -8    2.10    0.80
 -13   0  -8    3.50    1.60
 -13   0  -9    1.60    1.50
 -13   0  -9    0.70    0.80
 -13   0 -10   45.90    4.90
  13   1 -11  100.39    6.10
  13  -1 -11  108.79    6.50
  13   1 -10   15.30    2.60
  13  -1 -10   20.10    3.10
  13   1  -9    4.00    1.50
  13  -1  -9    3.00    1.00
  13  -1  -9    5.60    1.60
  13   1  -8   73.09    4.10
  13   1  -8   79.49    4.20
 -13  -1   8   68.09    4.00
  13  -1  -8   78.89    4.50
  13  -1  -8   73.09    4.30
  13  -1  -8   75.59    3.20
  13   1  -7    1.20    0.90
 -13   1   7    0.80    0.50
  13   1  -7    1.10    0.80
  13   1  -7    0.30    1.00
  13  -1  -7    1.80    0.70
  13  -1  -7    1.40    0.90
  13  -1  -7    1.10    0.70
  13  -1  -7    0.40    1.00
 -13  -1   7    1.70    0.90
  13   1  -6   10.80    1.50
  13   1  -6    7.50    1.10
 -13   1   6   10.50    1.20
  13   1  -6    8.30    1.40
  13   1  -6    9.90    1.20
  13  -1  -6    8.30    1.50
 -13  -1   6    7.80    1.30
  13  -1  -6   10.00    1.70
  13  -1  -6    8.30    1.20
  13  -1  -6   10.30    1.10
  13   1  -5   31.20    2.00
 -13   1   5   32.80    1.80
  13   1  -5   28.10    1.90
  13   1  -5   30.80    1.90
  13   1  -5   31.80    1.50
  13  -1  -5   32.70    2.40
  13  -1  -5   32.50    1.40
 -13  -1   5   32.50    2.00
  13  -1  -5   28.30    2.10
  13  -1  -5   27.60    1.70
  13  -1  -5   30.40    1.50
 -13  -1   5   31.20    1.90
  13   1  -4   44.30    2.10
  13   1  -4   42.60    2.00
  13   1  -4   39.60    1.50
 -13   1   4   44.20    2.00
 -13  -1   4   40.10    2.00
  13  -1  -4   41.30    2.20
 -13  -1   4   38.60    2.00
  13  -1  -4   41.30    1.70
  13  -1  -4   41.10    2.00
  13  -1  -4   44.50    2.50
  13  -1  -4   41.90    1.50
  13   1  -3  202.68    5.70
 -13   1   3  199.28    5.50
 -13   1   3  197.58    5.20
 -13   1   3  205.88    5.90
  13   1  -3  207.38    5.80
 -13   1   3  207.98    5.30
 -13   1   3  204.98    6.20
  13   1  -3  209.68    5.20
 -13   1   3  211.78    6.50
  13  -1  -3  205.48    6.10
  13  -1  -3  203.48    6.40
  13  -1  -3  209.08    5.20
 -13  -1   3  197.68    5.80
  13  -1  -3  214.38    6.00
 -13  -1   3  208.48    5.20
 -13  -1   3  204.68    5.70
  13  -1  -3  204.88    5.60
 -13   1   2   51.89    2.40
 -13   1   2   47.50    2.10
 -13   1   2   48.10    1.70
  13   1  -2   49.40    1.70
  13   1  -2   48.80    1.70
 -13  -1   2   50.59    1.50
  13  -1  -2   51.09    1.50
 -13  -1   2   50.29    1.70
  13  -1  -2   49.99    2.10
 -13  -1   2   50.19    1.50
  13  -1  -2   52.89    2.00
 -13  -1   2   53.39    1.50
  13  -1  -2   52.89    2.30
 -13  -1   2   52.89    2.00
  13  -1  -2   48.70    2.10
 -13   1   1    5.20    0.90
 -13   1   1    0.90    0.40
  13   1  -1    0.80    0.30
 -13   1   1    1.10    0.30
  13  -1  -1    0.50    0.40
  13  -1  -1    0.60    0.30
  13  -1  -1    0.60    0.30
 -13  -1   1    0.60    0.30
  13  -1  -1    0.80    0.30
 -13  -1   1    1.40    0.40
 -13  -1   1    1.20    0.30
  13  -1  -1    1.40    0.40
 -13   1   0  387.36   10.20
  13   1   0  391.46    9.60
 -13   1   0  396.76    9.60
 -13   1   0  390.56    9.80
 -13   1   0  405.76    9.80
 -13  -1   0  395.66    9.50
  13  -1   0  403.66   10.20
  13  -1   0  383.86    9.60
 -13  -1   0  392.66    9.90
 -13  -1   0  410.76    9.50
  13  -1   0  377.76   10.20
  13  -1   0  383.06    9.80
 -13  -1   0  403.26   10.00
 -13   1  -1  693.73   17.20
  13   1   1  709.03   16.90
 -13   1  -1  695.03   16.50
 -13   1  -1  699.13   17.30
 -13   1  -1  707.53   16.90
 -13  -1  -1  705.13   17.10
  13  -1   1  705.23   17.30
  13  -1   1  710.83   17.40
 -13  -1  -1  689.53   16.80
 -13  -1  -1  718.23   16.90
 -13  -1  -1  680.13   17.00
 -13  -1  -1  701.93   17.30
 -13  -1  -1  698.93   16.80
  13  -1   1  695.13   17.60
 -13  -1  -1  703.73   17.60
  13  -1   1  714.53   16.80
  13   1   2  110.89    3.50
 -13   1  -2  114.59    2.90
  13   1   2  109.49    3.40
 -13   1  -2  109.79    3.80
 -13   1  -2  112.29    3.20
 -13   1  -2  104.89    3.60
  13  -1   2  110.29    4.10
  13  -1   2  106.99    3.70
  13  -1   2  113.49    3.20
  13  -1   2  109.59    3.10
 -13  -1  -2  113.99    3.60
  13  -1   2  118.19    3.80
 -13  -1  -2  106.19    4.10
 -13  -1  -2  115.49    3.50
 -13  -1  -2  107.49    3.40
 -13  -1  -2  108.99    3.70
 -13  -1  -2  107.29    3.40
 -13  -1  -2  104.79    3.30
 -13   1  -3  169.08    4.60
 -13   1  -3  163.38    4.20
  13   1   3  170.68    5.00
 -13   1  -3  168.88    5.30
 -13   1  -3  154.28    5.50
  13   1   3  168.28    5.10
  13  -1   3  163.68    5.20
 -13  -1  -3  161.48    5.10
 -13  -1  -3  165.08    5.10
 -13  -1  -3  163.48    4.90
 -13  -1  -3  166.28    5.10
  13  -1   3  170.78    5.70
 -13  -1  -3  167.98    4.80
 -13  -1  -3  165.28    5.80
 -13   1  -4   47.30    1.60
 -13   1  -4   39.30    2.40
  13   1   4   44.70    2.10
 -13   1  -4   46.00    1.70
 -13   1  -4   42.50    2.50
  13   1   4   45.30    2.30
 -13  -1  -4   43.70    2.40
  13  -1   4   44.50    2.30
  13  -1   4   48.70    2.70
 -13  -1  -4   46.10    2.00
 -13  -1  -4   47.40    2.30
 -13  -1  -4   43.60    2.30
 -13  -1  -4   46.90    2.90
 -13   1  -5   39.00    2.60
  13   1   5   39.10    2.00
 -13   1  -5   40.60    1.70
 -13   1  -5   41.70    1.70
 -13   1  -5   43.20    2.70
 -13  -1  -5   37.70    2.30
 -13  -1  -5   45.00    2.60
 -13  -1  -5   36.30    2.80
 -13  -1  -5   38.50    2.00
  13  -1   5   42.60    2.30
 -13   1  -6  130.29    5.40
  13   1   6  128.79    4.10
 -13   1  -6  127.09    5.30
 -13   1  -6  131.69    4.20
 -13  -1  -6  134.99    4.70
 -13  -1  -6  126.29    4.80
 -13  -1  -6  130.79    5.30
 -13  -1  -6  127.59    5.80
 -13   1  -7   18.90    2.40
 -13   1  -7   17.10    2.30
 -13  -1  -7   20.00    2.40
 -13  -1  -7   20.90    1.80
 -13  -1  -7   16.30    2.60
 -13  -1  -7   22.90    2.30
 -13   1  -8  100.79    5.30
 -13  -1  -8   92.49    4.10
 -13  -1  -8   93.89    4.40
 -13  -1  -8   97.29    5.10
 -13  -1  -8   91.59    5.50
 -13   1  -9    0.50    1.40
 -13  -1  -9    1.10    1.60
 -13  -1  -9    0.00    0.90
 -13  -1  -9   -0.50    0.60
 -13  -1  -9    2.20    1.10
 -13   1 -10   15.80    3.00
 -13  -1 -10   16.90    2.20
 -13  -1 -10   14.70    2.10
 -13  -1 -10   15.70    3.00
  13   2 -10   52.89    4.10
  13  -2 -10   52.59    4.50
 -13   2   9   38.00    2.30
  13   2  -9   38.80    3.70
  13  -2  -9   36.90    3.80
 -13  -2   9   36.40    3.10
 -13   2   8   11.10    1.40
  13   2  -8   10.90    1.80
  13   2  -8   10.50    1.90
 -13  -2   8   12.90    2.00
  13  -2  -8   12.60    1.80
  13  -2  -8   19.80    2.60
 -13   2   7   33.10    2.20
  13   2  -7   42.10    2.80
  13   2  -7   37.40    2.60
  13  -2  -7   28.40    3.00
 -13  -2   7   34.10    2.50
  13  -2  -7   35.10    3.50
  13  -2  -7   34.60    2.40
  13  -2  -7   32.70    2.00
 -13   2   6   23.30    1.00
  13   2  -6   25.20    2.10
 -13   2   6   21.60    2.10
  13   2  -6   22.20    2.20
  13   2  -6   22.40    1.70
  13   2  -6   23.20    1.90
 -13  -2   6   22.00    1.90
  13  -2  -6   24.50    1.90
  13  -2  -6   24.40    2.70
  13  -2  -6   20.20    2.30
  13  -2  -6   23.30    1.60
  13   2  -5  640.94   16.00
  13   2  -5  624.74   17.20
 -13   2   5  644.34   16.80
 -13   2   5  626.34   15.50
  13   2  -5  642.24   16.60
  13   2  -5  643.14   17.30
  13  -2  -5  653.63   16.00
  13  -2  -5  650.53   16.70
 -13  -2   5  642.24   16.10
 -13  -2   5  634.94   16.60
  13  -2  -5  643.64   17.20
  13  -2  -5  643.34   16.60
  13  -2  -5  635.94   17.70
  13   2  -4   23.20    1.50
 -13   2   4   25.10    1.80
  13   2  -4   24.80    1.60
 -13   2   4   27.20    1.30
  13  -2  -4   26.00    1.90
  13  -2  -4   24.60    1.60
  13  -2  -4   29.60    1.90
 -13  -2   4   25.20    1.40
  13  -2  -4   25.70    2.20
  13  -2  -4   27.90    1.40
 -13  -2   4   29.60    1.70
  13   2  -3    0.30    0.30
  13   2  -3    0.30    0.40
 -13   2   3    0.20    0.50
 -13   2   3    0.60    0.30
  13  -2  -3    0.20    0.40
 -13  -2   3   -0.20    0.30
  13  -2  -3    0.30    0.30
 -13  -2   3    0.40    0.30
  13  -2  -3    0.10    0.40
  13  -2  -3   -0.10    0.40
  13  -2  -3    0.50    0.70
 -13   2   2   91.19    3.30
  13   2  -2   88.99    2.70
 -13   2   2   88.79    3.00
  13   2  -2   90.19    2.60
  13  -2  -2   87.09    3.10
  13  -2  -2   92.19    3.20
  13  -2  -2   89.99    2.80
 -13  -2   2   89.09    3.00
 -13  -2   2   85.59    2.70
  13  -2  -2   95.29    3.60
  13  -2  -2   89.99    3.50
  13   2  -1   28.60    1.00
  13   2  -1   29.60    1.10
 -13   2   1   29.70    1.50
  13   2  -1   31.60    1.10
 -13  -2   1   30.40    1.50
  13  -2  -1   30.70    1.20
 -13  -2   1   29.00    1.00
  13  -2  -1   31.00    1.40
 -13  -2   1   29.20    1.10
  13  -2  -1   32.40    1.80
  13  -2  -1   33.30    1.50
 -13  -2   1   30.40    1.30
  13  -2  -1   32.10    1.90
  13   2   0    4.40    0.50
 -13   2   0    4.90    0.70
  13   2   0    4.20    0.40
  13  -2   0    5.40    0.50
 -13  -2   0    4.50    0.70
  13  -2   0    4.90    0.50
  13  -2   0    5.00    1.00
  13  -2   0    2.90    0.80
 -13  -2   0    4.70    0.70
 -13  -2   0    4.40    0.40
  13  -2   0    4.10    0.70
 -13  -2   0    5.10    0.70
  13   2   1  735.13   17.60
 -13   2  -1  758.82   17.70
 -13   2  -1  718.53   18.10
  13   2   1  718.03   17.40
  13  -2   1  690.93   18.60
 -13  -2  -1  725.13   17.80
  13  -2   1  719.63   18.00
 -13  -2  -1  719.03   18.10
 -13  -2  -1  709.33   17.40
  13  -2   1  738.63   18.80
  13  -2   1  729.43   17.20
 -13   2  -2  185.08    5.00
 -13   2  -2  183.18    5.50
  13   2   2  181.38    5.10
  13   2   2  176.48    5.30
 -13  -2  -2  174.18    5.50
 -13  -2  -2  183.98    5.80
  13  -2   2  182.18    6.10
  13  -2   2  181.98    6.10
 -13  -2  -2  167.48    4.90
 -13  -2  -2  174.98    5.20
 -13  -2  -2  180.68    5.10
 -13  -2  -2  181.28    5.20
  13  -2   2  182.58    5.60
  13   2   3    0.40    0.40
 -13   2  -3    1.40    0.40
  13   2   3    0.30    0.40
 -13   2  -3    1.10    0.60
 -13  -2  -3    0.50    0.40
 -13  -2  -3    0.70    0.40
 -13  -2  -3    0.20    0.60
  13  -2   3    1.50    0.80
 -13  -2  -3    0.60    0.50
  13  -2   3    1.00    0.60
 -13  -2  -3    0.60    0.50
 -13  -2  -3    1.20    0.60
 -13   2  -4    3.30    0.50
 -13   2  -4    3.90    1.10
 -13   2  -4    4.60    1.00
  13   2   4    2.80    0.70
 -13  -2  -4    4.00    1.00
 -13  -2  -4    3.50    0.70
 -13  -2  -4    1.80    0.90
 -13  -2  -4    3.20    0.80
  13  -2   4    2.70    1.00
  13  -2   4    2.80    1.00
 -13  -2  -4    4.60    0.90
 -13   2  -5   29.20    2.30
 -13   2  -5   29.90    2.50
  13   2   5   28.40    1.90
  13  -2   5   25.20    2.70
 -13  -2  -5   26.10    1.80
 -13  -2  -5   25.70    1.80
 -13  -2  -5   30.90    2.10
 -13  -2  -5   32.10    2.40
 -13  -2  -5   24.60    2.70
  13   2   6  322.57    9.40
 -13   2  -6  334.87   10.30
 -13   2  -6  330.07   10.80
[truncated: 309,081 more chars]
