# Supplementary material for: Crystal structure of N,N′-di­decyl­pyromellitic di­imide
Source: Acta Crystallogr E Crystallogr Commun. 2017 May 12;73(Pt 6):838–41. doi: 10.1107/S2056989017006867 (PMC5458305; doi:10.1107/S2056989017006867)
Supplement: Supplementary file 2 [file e-73-00838-Isup2.hkl]

#
# h,k,l, Fc-squared, Fo-squared, sigma(Fo-squared), status flag
#
data_I
_shelx_title ' JK785a_a.res in P2(1)/c'
_shelx_refln_list_code          4
_shelx_F_calc_maximum      160.90
_exptl_crystal_F_000       540.00
_reflns_d_resolution_high  0.7497

loop_
 _space_group_symop_operation_xyz
 'x, y, z'
 '-x, y+1/2, -z+1/2'
 '-x, -y, -z'
 'x, -y-1/2, z-1/2'

_cell_length_a    30.6365
_cell_length_b     5.0149
_cell_length_c     8.9393
_cell_angle_alpha  90.000
_cell_angle_beta   93.980
_cell_angle_gamma  90.000

_shelx_F_squared_multiplier     1.000

loop_
 _refln_index_h
 _refln_index_k
 _refln_index_l
 _refln_F_squared_calc
 _refln_F_squared_meas
 _refln_F_squared_sigma
 _refln_observed_status
   2   0   0       1036.62        947.26        21.68 o
   3   0   0        364.06        437.93         7.62 o
   4   0   0       2659.04       2533.99        38.08 o
   5   0   0       1627.68       1730.42        15.75 o
   6   0   0       4179.14       3996.24        53.76 o
   7   0   0         56.18         46.55         0.90 o
   8   0   0         12.64          9.78         0.76 o
   9   0   0       3227.54       3212.50        69.89 o
  10   0   0       1768.89       1746.48        16.90 o
  11   0   0       5880.47       5683.79        93.46 o
  12   0   0        781.47        792.58         8.56 o
  13   0   0       2229.58       2424.03        23.42 o
  14   0   0       5273.89       5627.03        54.09 o
  15   0   0       9238.05       9605.03       188.59 o
  16   0   0        205.76        289.68         8.28 o
  17   0   0        738.22        804.80         8.33 o
  18   0   0         46.04         96.79         3.99 o
  19   0   0        348.34        391.63         5.70 o
  20   0   0        934.08       1002.00        10.35 o
  21   0   0        980.53        965.16        10.08 o
  22   0   0        692.52        690.81        10.11 o
  23   0   0        375.35        372.26         4.51 o
  24   0   0        108.20        119.47         2.13 o
  25   0   0         82.07         88.15         2.08 o
  26   0   0        136.41        130.73         6.40 o
  27   0   0        419.39        388.67         6.83 o
  28   0   0        524.50        476.41         6.91 o
  29   0   0        138.90        138.39         3.72 o
  30   0   0        118.18        166.81         7.77 o
  31   0   0        341.23        378.21         6.96 o
  32   0   0         11.25         58.60         5.53 o
  33   0   0         56.78         96.52         6.01 o
  34   0   0          2.59         32.77         6.32 o
  35   0   0          1.39         46.31         3.75 o
  36   0   0         15.06         49.32         2.65 o
  37   0   0          3.02         27.57         3.09 o
  38   0   0          0.45         25.80         3.09 o
  39   0   0         29.95         67.71         4.85 o
  40   0   0         14.71         52.93         4.41 o
   1   1   0         16.62         13.10         0.29 o
   2   1   0         18.09         16.48         0.30 o
   3   1   0         65.36         61.90         0.58 o
   4   1   0          2.05          2.23         0.14 o
   5   1   0         39.71         36.12         0.55 o
   6   1   0         16.97         15.67         0.27 o
   7   1   0         21.75         20.47         0.30 o
   8   1   0         27.74         25.88         0.37 o
   9   1   0         16.35         16.74         0.34 o
  10   1   0        215.06        211.91         1.78 o
  11   1   0          4.59          5.91         0.44 o
  12   1   0         25.12         25.70         0.46 o
  13   1   0        861.58        869.78         6.00 o
  14   1   0        198.66        209.77         1.76 o
  15   1   0        581.41        598.70         4.48 o
  16   1   0        702.47        677.92         5.77 o
  17   1   0          0.86          2.09         0.28 o
  18   1   0         22.86         25.28         0.52 o
  19   1   0         44.05         38.68         0.69 o
  20   1   0         34.52         34.58         0.71 o
  21   1   0         59.73         57.90         0.95 o
  22   1   0          9.36         11.56         0.53 o
  23   1   0          0.62          0.73         0.30 o
  24   1   0         19.08         21.01         1.05 o
  25   1   0         16.95         19.44         0.86 o
  26   1   0          1.01          0.53         0.42 o
  27   1   0         23.58         25.86         1.24 o
  28   1   0         70.79         76.83         1.90 o
  29   1   0        100.51        112.05         2.77 o
  30   1   0         19.35         21.61         1.33 o
  31   1   0         51.59         52.74         1.85 o
  32   1   0          0.11          0.37         0.60 o
  33   1   0          3.88          5.36         0.88 o
  34   1   0          3.90          2.14         0.76 o
  35   1   0          0.49          0.29         0.61 o
  36   1   0          2.60          2.44         0.79 o
  37   1   0          0.77          0.81         0.81 o
  38   1   0          2.12          1.67         0.84 o
  39   1   0          4.80          5.07         1.09 o
  40   1   0          1.47          2.79         1.79 o
   0   2   0       6793.79       6859.51        80.14 o
   1   2   0       1762.84       1710.51        10.39 o
   2   2   0       1736.80       1754.27        11.36 o
   3   2   0        375.77        381.70         2.85 o
   4   2   0        219.69        239.36         2.01 o
   5   2   0         25.43         22.46         0.50 o
   6   2   0         11.18          8.19         0.34 o
   7   2   0        142.99        136.73         1.24 o
   8   2   0          7.57          8.12         0.27 o
   9   2   0         15.08         15.51         0.49 o
  10   2   0        644.44        644.14         4.31 o
  11   2   0        466.80        478.80         3.33 o
  12   2   0       1089.36       1124.89         7.23 o
  13   2   0          3.68         10.17         0.36 o
  14   2   0       1241.73       1293.52        10.17 o
  15   2   0       1202.33       1245.55         9.83 o
  16   2   0        129.69        124.06         1.53 o
  17   2   0         30.90         29.43         0.72 o
  18   2   0        184.66        187.79         2.14 o
  19   2   0         28.23         28.70         0.99 o
  20   2   0          0.92          1.23         0.30 o
  21   2   0        107.81        107.72         1.67 o
  22   2   0        259.40        250.00         2.98 o
  23   2   0        337.87        321.54         3.61 o
  24   2   0        250.89        235.48         2.94 o
  25   2   0         58.72         55.31         1.29 o
  26   2   0          4.88          7.69         0.68 o
  27   2   0         87.63         88.12         2.13 o
  28   2   0         75.40         77.56         2.01 o
  29   2   0         90.32         61.90         1.96 o
  30   2   0          0.80          2.86         0.80 o
  31   2   0          7.43          8.75         1.00 o
  32   2   0         54.14         53.33         1.96 o
  33   2   0         23.32         28.63         1.85 o
  34   2   0         81.85         88.64         2.60 o
  35   2   0         42.20         52.63         2.16 o
  36   2   0         61.12         66.91         2.49 o
  37   2   0          9.45         15.02         1.46 o
  38   2   0          4.21          7.61         1.34 o
   1   3   0          1.73          1.14         0.22 o
   2   3   0         26.55         30.61         0.73 o
   3   3   0         80.52         78.16         1.04 o
   4   3   0          1.88          1.24         0.21 o
   5   3   0         42.00         46.19         0.82 o
   6   3   0         98.57         98.66         1.23 o
   7   3   0         83.20         83.77         1.12 o
   8   3   0          6.26          5.22         0.35 o
   9   3   0          4.77          5.19         0.36 o
  10   3   0        111.87        110.42         1.39 o
  11   3   0         27.52         25.79         0.64 o
  12   3   0         23.92         25.94         0.63 o
  13   3   0        525.81        490.85         4.18 o
  14   3   0        118.96        119.87         1.61 o
  15   3   0        388.23        361.72         3.43 o
  16   3   0        699.40        682.68         6.63 o
  17   3   0         40.67         42.54         1.10 o
  18   3   0         84.70         75.11         1.60 o
  19   3   0         14.55         15.65         0.90 o
  20   3   0         58.30         58.17         1.48 o
  21   3   0        133.50        118.27         2.19 o
  22   3   0         47.34         43.83         1.39 o
  23   3   0          0.30         -0.21         0.40 o
  24   3   0         46.17         45.39         1.39 o
  25   3   0         76.09         76.40         1.99 o
  26   3   0         16.80         18.19         1.43 o
  27   3   0         10.24         11.00         1.16 o
  28   3   0         84.33         87.85         2.75 o
  29   3   0        407.33        421.28         7.68 o
  30   3   0         12.76         19.27         1.58 o
  31   3   0        105.50        109.57         3.26 o
  32   3   0          0.56          1.19         0.82 o
  33   3   0         16.49         16.08         1.65 o
  34   3   0          7.68          9.09         1.38 o
  35   3   0          5.80          6.12         1.19 o
  36   3   0         30.64         29.69         2.57 o
   0   4   0          7.72          6.55         0.89 o
   1   4   0        387.42        405.75         4.63 o
   2   4   0        237.84        265.24         3.40 o
   3   4   0         12.66         16.09         0.85 o
   4   4   0         34.66         31.12         1.02 o
   5   4   0        198.38        210.27         2.72 o
   6   4   0        237.89        250.10         3.36 o
   7   4   0        194.69        208.25         2.73 o
   8   4   0         77.97         82.59         1.63 o
   9   4   0         26.06         27.21         1.18 o
  10   4   0          0.32          0.76         0.52 o
  11   4   0          0.19          0.27         0.49 o
  12   4   0         12.97         13.81         0.97 o
  13   4   0        397.12        380.52         5.69 o
  14   4   0        329.30        335.74         5.21 o
  15   4   0        243.87        258.14         4.39 o
  16   4   0        432.68        415.54         6.14 o
  17   4   0        425.99        411.28         6.15 o
  18   4   0        197.02        186.30         3.88 o
  19   4   0          3.07          3.53         0.85 o
  20   4   0         32.12         31.81         1.81 o
  21   4   0         94.33         92.99         2.69 o
  22   4   0         82.10         81.58         2.52 o
  23   4   0         45.90         43.74         2.10 o
  24   4   0          3.65          2.19         0.88 o
  25   4   0         12.01         13.13         1.44 o
  26   4   0         63.72         72.33         2.65 o
  27   4   0         19.36         19.65         2.38 o
  28   4   0         10.10         11.55         1.96 o
  29   4   0         43.90         36.84         3.86 o
  30   4   0         23.46         25.22         2.64 o
  31   4   0         34.05         36.89         3.17 o
  32   4   0         36.20         29.11         7.94 o
   1   5   0         33.38         33.79         1.41 o
   2   5   0         67.69         71.05         1.90 o
   3   5   0         56.79         57.44         2.05 o
   4   5   0         20.12         19.53         1.40 o
   5   5   0          0.63          0.45         0.70 o
   6   5   0         36.84         35.68         1.94 o
   7   5   0         66.76         65.86         2.35 o
   8   5   0         47.07         45.44         2.40 o
   9   5   0         13.79         11.55         1.44 o
  10   5   0          0.94          1.81         0.92 o
  11   5   0          0.04          1.29         0.93 o
  12   5   0          5.85          7.08         1.27 o
  13   5   0         87.95         83.10         3.14 o
  14   5   0        258.45        252.54         6.70 o
  15   5   0        364.30        373.83         7.59 o
  16   5   0        138.74        145.40         6.37 o
  17   5   0          2.20          3.03         1.06 o
  18   5   0         16.54         17.14         2.13 o
  19   5   0          0.44          0.67         0.89 o
  20   5   0          3.62          3.49         1.01 o
  21   5   0         10.62         11.15         1.36 o
  22   5   0          3.78          4.44         1.11 o
  23   5   0          0.00         -0.86         1.06 o
  24   5   0          5.17          4.34         1.40 o
  25   5   0          0.48          0.44         1.25 o
  26   5   0          1.78          1.85         1.36 o
   0   6   0         64.37         66.38         5.29 o
   1   6   0         15.14         14.74         2.26 o
   2   6   0          2.19          2.97         2.10 o
   3   6   0         70.07         77.21         4.05 o
   4   6   0        105.96        108.09         6.05 o
   5   6   0        209.43        211.14         6.31 o
   6   6   0        142.56        150.08         4.39 o
   7   6   0         57.76         57.54         2.95 o
   8   6   0          0.01          0.35         0.97 o
   9   6   0         29.07         27.23         2.27 o
  10   6   0         58.88         58.34         3.18 o
  11   6   0         24.90         28.49         2.82 o
  12   6   0         10.50         14.36         1.90 o
  13   6   0          2.78          3.79         1.31 o
  14   6   0          8.73          9.37         1.64 o
  15   6   0          3.09          4.55         1.39 o
  16   6   0         68.14         78.37         4.97 o
  17   6   0          4.20          1.95         1.29 o
 -40   1   1         88.08         99.00         4.50 o
 -39   1   1          9.76         16.76         1.67 o
 -38   1   1          0.56          3.22         0.88 o
 -37   1   1         16.38         15.39         1.36 o
 -36   1   1         15.41         18.93         1.42 o
 -35   1   1         30.11         32.89         1.78 o
 -34   1   1          0.57          0.80         0.61 o
 -33   1   1         13.75         16.44         1.29 o
 -32   1   1         16.50         12.37         1.08 o
 -31   1   1        142.16        114.03         2.70 o
 -30   1   1        135.88        102.74         2.26 o
 -29   1   1          1.93          4.51         0.62 o
 -28   1   1        122.59        117.63         2.35 o
 -27   1   1        353.72        320.16         4.24 o
 -26   1   1        466.58        437.39         5.34 o
 -25   1   1        345.48        329.21         4.23 o
 -24   1   1        210.94        201.76         3.33 o
 -23   1   1          3.08          2.59         0.39 o
 -22   1   1          5.44          7.42         0.45 o
 -21   1   1        232.87        237.31         2.88 o
 -20   1   1          9.30          8.80         0.67 o
 -19   1   1        379.00        357.99         3.25 o
 -18   1   1        587.18        628.11         4.98 o
 -17   1   1        830.10        818.75         6.30 o
 -16   1   1       2522.55       2689.60        17.76 o
 -15   1   1         83.45        119.97         1.45 o
 -14   1   1        216.05        263.98         2.23 o
 -13   1   1          0.18          2.54         0.44 o
 -12   1   1        318.85        336.54         2.57 o
 -11   1   1        331.53        354.17         2.78 o
 -10   1   1        703.26        733.96         5.31 o
  -9   1   1        293.16        312.47         2.33 o
  -8   1   1         36.50         36.92         0.54 o
  -7   1   1         25.02         26.15         0.42 o
  -6   1   1        573.41        598.58         4.03 o
  -5   1   1        210.86        224.60         1.89 o
  -4   1   1       3628.70       3565.59        26.19 o
  -3   1   1      25887.70      21115.61       146.32 o
  -2   1   1       4331.11       4086.86        43.41 o
  -1   1   1      16068.65      13828.49        92.39 o
   0   1   1        833.73        828.00         5.11 o
   1   1   1       2030.40       2002.95        12.30 o
   2   1   1         16.20         11.77         0.33 o
   3   1   1        526.51        553.72         3.64 o
   4   1   1         22.66         14.91         0.35 o
   5   1   1        414.18        418.79         2.83 o
   6   1   1         39.34         38.30         0.49 o
   7   1   1        129.75        128.94         1.05 o
   8   1   1        294.15        298.08         1.94 o
   9   1   1         14.23         15.04         0.33 o
  10   1   1       1415.88       1522.05         8.91 o
  11   1   1         20.78         27.29         0.64 o
  12   1   1        192.23        200.44         1.50 o
  13   1   1       1375.92       1547.89         9.42 o
  14   1   1        197.97        233.25         1.89 o
  15   1   1        121.90        145.46         1.27 o
  16   1   1         38.91         48.26         0.67 o
  17   1   1          6.38          8.33         0.34 o
  18   1   1          7.49          6.98         0.33 o
  19   1   1          1.83          0.71         0.20 o
  20   1   1          1.71          1.41         0.23 o
  21   1   1          0.01          0.14         0.21 o
  22   1   1          0.64          0.11         0.23 o
  23   1   1          2.04          1.65         0.40 o
  24   1   1         13.56         11.79         0.89 o
  25   1   1         21.07         33.20         5.95 o
  26   1   1       2000.30       1754.38        14.63 o
  27   1   1        314.43        312.18         5.57 o
  28   1   1        107.59         86.69         3.55 o
  29   1   1         45.49         46.86         1.54 o
  30   1   1         53.57         44.09         1.59 o
  31   1   1          0.40          0.68         0.54 o
  32   1   1         18.49         16.25         1.14 o
  33   1   1          5.16          4.01         0.75 o
  34   1   1          2.75          2.77         0.80 o
  35   1   1          1.55          1.64         0.76 o
  36   1   1          5.90          8.46         1.59 o
  37   1   1          5.29          5.76         1.07 o
  38   1   1          5.22          3.25         0.95 o
  39   1   1         30.53         36.62         2.45 o
 -38   2   1          0.15          1.58         1.00 o
 -37   2   1          5.65          6.41         1.35 o
 -36   2   1         68.71         62.50         2.78 o
 -35   2   1         20.40         22.02         1.85 o
 -34   2   1         43.56         50.15         2.40 o
 -33   2   1         10.31         13.48         1.65 o
 -32   2   1        513.93        493.12        11.20 o
 -31   2   1          7.55         11.00         1.50 o
 -30   2   1          6.69          8.14         1.17 o
 -29   2   1         46.21         48.92         1.89 o
 -28   2   1         12.73         14.41         1.20 o
 -27   2   1          3.69          3.58         0.75 o
 -26   2   1        212.60        196.61         3.82 o
 -25   2   1        298.71        278.21         4.79 o
 -24   2   1        328.50        295.23         4.58 o
 -23   2   1         24.55         22.93         0.82 o
 -22   2   1          7.47         10.68         0.56 o
 -21   2   1        387.18        364.97         3.62 o
 -20   2   1        217.42        208.70         2.34 o
 -19   2   1        607.61        569.36         5.15 o
 -18   2   1        118.98        114.76         1.51 o
 -17   2   1        357.87        348.02         3.24 o
 -16   2   1        122.04        114.48         1.40 o
 -15   2   1        275.07        271.39         2.60 o
 -14   2   1        261.68        257.25         2.47 o
 -13   2   1         72.67         66.83         0.77 o
 -12   2   1         83.20         83.29         1.05 o
 -11   2   1        557.20        570.30         4.25 o
 -10   2   1        864.95        851.89         6.05 o
  -9   2   1        665.79        675.80         4.91 o
  -8   2   1        108.05        105.96         1.14 o
  -7   2   1         60.82         59.24         0.80 o
  -6   2   1        639.66        668.65         4.40 o
  -5   2   1        710.85        713.68         4.64 o
  -4   2   1        131.05        149.25         1.29 o
  -3   2   1       1061.69       1065.10         6.66 o
  -2   2   1         11.67         11.38         0.49 o
  -1   2   1        673.94        674.04         4.42 o
   0   2   1        285.64        284.77         2.33 o
   1   2   1        131.35        126.68         1.22 o
   2   2   1        161.02        167.06         1.45 o
   3   2   1        285.14        297.28         2.26 o
   4   2   1        804.49        836.06         5.32 o
   5   2   1        285.17        301.78         2.48 o
   6   2   1        254.04        254.84         2.18 o
   7   2   1         39.48         43.05         0.73 o
   8   2   1         28.33         30.69         0.75 o
   9   2   1        515.98        518.67         4.01 o
  10   2   1          4.38          4.27         0.31 o
  11   2   1        941.86        942.87         7.33 o
  12   2   1       2559.25       2496.04        19.01 o
  13   2   1       1611.73       1597.62        11.88 o
  14   2   1        213.49        211.61         2.06 o
  15   2   1        230.87        209.22         1.98 o
  16   2   1         19.22         17.02         0.49 o
  17   2   1         30.40         32.40         0.81 o
  18   2   1        118.08        115.88         1.74 o
  19   2   1        220.07        212.58         2.68 o
  20   2   1         88.64         85.82         1.52 o
  21   2   1         42.87         43.97         1.14 o
  22   2   1          8.73          7.17         0.60 o
  23   2   1         10.10          8.56         0.65 o
  24   2   1        131.07        113.04         1.93 o
  25   2   1         60.31         50.91         1.84 o
  26   2   1        944.14        933.34         9.61 o
  27   2   1         72.30         75.79         2.54 o
  28   2   1         78.55         95.44         2.15 o
  29   2   1          0.34          1.55         0.62 o
  30   2   1        103.47         97.20         2.64 o
  31   2   1         38.51         36.91         1.71 o
  32   2   1         21.66         20.13         1.45 o
  33   2   1          2.25          3.10         0.80 o
  34   2   1         23.41         25.74         2.15 o
  35   2   1         53.69         54.56         3.15 o
  36   2   1         56.40         60.36         2.40 o
  37   2   1         17.10         17.75         1.55 o
  38   2   1          0.13          2.26         0.96 o
 -36   3   1         29.91         29.09         4.63 o
 -35   3   1         45.52         48.23         2.79 o
 -34   3   1         93.71         92.90         4.98 o
 -33   3   1         61.05         61.87         2.62 o
 -32   3   1          6.60          4.77         1.00 o
 -31   3   1         19.74         23.59         1.77 o
 -30   3   1         19.26         27.62         1.86 o
 -29   3   1         25.97         28.44         2.39 o
 -28   3   1         24.65         29.94         1.73 o
 -27   3   1          0.19         -0.40         0.63 o
 -26   3   1         85.85         74.78         2.25 o
 -25   3   1        327.97        308.65         6.50 o
 -24   3   1        436.26        404.26         5.76 o
 -23   3   1        394.53        384.28         6.78 o
 -22   3   1        120.87        112.49         2.13 o
 -21   3   1          9.20          9.39         0.72 o
 -20   3   1        142.36        145.48         2.45 o
 -19   3   1        262.78        259.16         3.61 o
 -18   3   1        815.03        800.47         8.83 o
 -17   3   1        382.80        368.05         4.61 o
 -16   3   1        233.75        243.95         2.94 o
 -15   3   1         80.12         80.21         1.32 o
 -14   3   1        171.54        188.47         2.25 o
 -13   3   1         95.61        100.32         1.39 o
 -12   3   1         37.16         44.17         0.89 o
 -11   3   1         10.16         12.00         0.52 o
 -10   3   1        119.25        112.55         1.25 o
  -9   3   1        264.54        278.74         2.33 o
  -8   3   1        246.97        250.15         2.23 o
  -7   3   1         82.66         96.18         1.09 o
  -6   3   1          0.01          0.28         0.23 o
  -5   3   1        113.36        112.22         1.39 o
  -4   3   1         66.28         71.99         1.09 o
  -3   3   1       3111.99       3471.72        23.16 o
  -2   3   1         42.89         52.84         0.98 o
  -1   3   1        194.86        200.85         2.14 o
   0   3   1         13.00         23.23         0.72 o
   1   3   1         11.14         17.27         0.67 o
   2   3   1        276.19        320.90         2.82 o
   3   3   1        181.74        206.22         2.04 o
   4   3   1        297.93        324.92         2.86 o
   5   3   1         71.09         73.13         1.17 o
   6   3   1         32.08         27.87         0.68 o
   7   3   1         58.96         69.37         0.99 o
   8   3   1        129.20        141.29         1.55 o
   9   3   1        328.81        334.06         3.19 o
  10   3   1          1.83          4.14         0.38 o
  11   3   1         19.54         15.30         0.65 o
  12   3   1         53.98         38.13         0.90 o
  13   3   1        166.56        166.27         1.96 o
  14   3   1        159.38        164.89         2.10 o
  15   3   1         73.80         81.27         1.52 o
  16   3   1          6.60          5.11         0.56 o
  17   3   1        109.86         96.69         2.03 o
  18   3   1        193.29        191.63         3.13 o
  19   3   1        176.78        175.49         2.97 o
  20   3   1         70.96         73.39         1.71 o
  21   3   1          0.12          0.13         0.42 o
  22   3   1         95.09         90.51         1.95 o
  23   3   1        362.63        340.99         4.48 o
  24   3   1        376.69        338.08         4.47 o
  25   3   1        203.38        180.36         2.66 o
  26   3   1          7.42          6.86         0.81 o
  27   3   1          6.36          5.29         0.71 o
  28   3   1         28.20         20.66         1.28 o
  29   3   1         33.29         31.51         1.56 o
  30   3   1          3.19          5.63         0.87 o
  31   3   1          6.01          6.86         1.01 o
  32   3   1          1.46          1.10         1.03 o
  33   3   1          2.85          2.84         1.11 o
  34   3   1         20.92         21.99         2.06 o
  35   3   1         14.92         12.45         1.74 o
 -32   4   1        263.54        280.61        19.19 o
 -31   4   1        122.64        144.73        15.11 o
 -30   4   1        144.54        147.37         7.83 o
 -29   4   1          5.61          6.94         1.75 o
 -28   4   1         20.69         18.22         2.23 o
 -27   4   1         39.35         39.95         3.01 o
 -26   4   1          0.00          0.52         0.70 o
 -25   4   1          2.16          3.47         0.79 o
 -24   4   1         11.06         10.27         0.96 o
 -23   4   1          2.67          2.60         0.67 o
 -22   4   1          7.83          8.05         1.04 o
 -21   4   1         73.82         66.46         2.21 o
 -20   4   1          2.57          2.45         0.80 o
 -19   4   1        113.72        113.88         2.88 o
 -18   4   1        189.66        192.18         3.94 o
 -17   4   1        182.42        176.75         3.45 o
 -16   4   1        375.41        371.77         5.64 o
 -15   4   1         11.34         12.20         1.07 o
 -14   4   1          1.45          0.79         0.63 o
 -13   4   1          1.05          0.45         0.56 o
 -12   4   1         15.61         15.38         1.02 o
 -11   4   1         49.41         47.93         1.45 o
 -10   4   1         29.51         28.74         1.08 o
  -9   4   1         15.38         15.15         0.83 o
  -8   4   1          1.79          1.21         0.42 o
  -7   4   1         11.57         12.76         0.77 o
  -6   4   1         36.57         40.54         1.14 o
  -5   4   1          5.08          5.41         0.78 o
  -4   4   1         17.47         15.25         0.81 o
  -3   4   1        119.00        102.53         1.78 o
  -2   4   1         18.07         19.79         1.02 o
  -1   4   1        125.18        125.19         1.97 o
   0   4   1         11.99         16.06         0.80 o
   1   4   1         12.98         15.20         0.80 o
   2   4   1          4.56          4.13         0.51 o
   3   4   1          1.04          1.08         0.37 o
   4   4   1          0.77          0.71         0.40 o
   5   4   1         36.83         37.03         1.06 o
   6   4   1          5.82          5.83         0.65 o
   7   4   1         22.41         20.82         1.04 o
   8   4   1         30.62         33.10         1.36 o
   9   4   1          0.07          1.35         0.57 o
  10   4   1        277.02        259.87         4.91 o
  11   4   1        253.66        256.24         4.12 o
  12   4   1       1455.62       1389.03        16.35 o
  13   4   1        296.05        284.70         5.32 o
  14   4   1         21.77         24.72         1.50 o
  15   4   1         31.71         28.82         1.53 o
  16   4   1         17.66         16.06         1.21 o
  17   4   1          8.39          7.73         1.03 o
  18   4   1         13.76         18.98         1.53 o
  19   4   1         43.60         45.89         2.10 o
  20   4   1         90.64         91.08         2.72 o
  21   4   1         24.81         21.28         1.55 o
  22   4   1          0.06         -0.65         0.65 o
  23   4   1         96.94         98.78         2.63 o
  24   4   1        146.34        144.83         3.28 o
  25   4   1        250.89        254.41         6.64 o
  26   4   1        140.42        149.41         4.49 o
  27   4   1          3.63          7.88         1.30 o
  28   4   1         27.56         28.18         2.13 o
  29   4   1         84.10         94.62         4.33 o
  30   4   1         10.38         10.19         1.91 o
  31   4   1         14.71         14.79         4.08 o
 -26   5   1          6.44          7.41         2.32 o
 -25   5   1          5.93          4.96         1.72 o
 -24   5   1          0.49          0.12         1.69 o
 -23   5   1          0.89          0.19         1.10 o
 -22   5   1          4.61          3.10         1.23 o
 -21   5   1          3.15          2.07         0.94 o
 -20   5   1          0.33          0.58         0.84 o
 -19   5   1         32.49         30.32         2.32 o
 -18   5   1          0.24         -0.21         0.76 o
 -17   5   1         16.38         17.62         1.54 o
 -16   5   1          0.40         -0.28         0.80 o
 -15   5   1         33.48         34.36         3.18 o
 -14   5   1        119.50        124.67         4.49 o
 -13   5   1        177.19        178.92         5.29 o
 -12   5   1        307.31        313.07         5.73 o
 -11   5   1        382.51        373.41         7.03 o
 -10   5   1        352.55        348.21         7.19 o
  -9   5   1        144.75        141.20         3.43 o
  -8   5   1         13.00         13.39         1.99 o
  -7   5   1         46.83         46.10         2.11 o
  -6   5   1        150.17        139.11         3.39 o
  -5   5   1        191.82        178.52         3.71 o
  -4   5   1        112.10        104.90         2.69 o
  -3   5   1          2.41          0.84         0.56 o
  -2   5   1          0.38          0.92         0.58 o
  -1   5   1         21.94         29.62         1.38 o
   0   5   1        120.20        116.72         2.52 o
   1   5   1         10.62         13.24         1.18 o
   2   5   1          9.45          9.27         1.15 o
   3   5   1        105.63        104.96         2.72 o
   4   5   1        191.23        190.88         3.81 o
   5   5   1        203.06        198.56         3.97 o
   6   5   1         92.43         90.73         2.73 o
   7   5   1          0.14          0.90         0.78 o
   8   5   1        117.99        113.66         3.55 o
   9   5   1        325.01        311.29         6.57 o
  10   5   1        203.66        209.71         5.13 o
  11   5   1        182.81        180.89         4.75 o
  12   5   1        256.24        241.21         5.68 o
  13   5   1        165.45        177.87         5.33 o
  14   5   1          5.72          9.36         1.52 o
  15   5   1          0.10         -0.18         1.00 o
  16   5   1         16.31         17.49         1.86 o
  17   5   1         23.28         20.93         1.99 o
  18   5   1         28.27         28.20         3.11 o
  19   5   1         15.80         12.08         1.91 o
  20   5   1         10.97          6.98         1.44 o
  21   5   1          0.58         -0.75         1.17 o
  22   5   1          3.16          3.94         2.19 o
  23   5   1         21.44         22.91         2.16 o
  24   5   1          7.33          7.84         1.33 o
  25   5   1          2.64          1.46         1.14 o
  26   5   1         26.93         28.54         2.77 o
 -17   6   1         37.65         41.01         3.12 o
 -16   6   1         63.76         72.04         3.30 o
 -15   6   1         22.23         18.40         2.03 o
 -14   6   1          1.55          0.07         1.16 o
 -13   6   1          9.22         10.86         1.65 o
 -12   6   1         36.68         39.11         2.67 o
 -11   6   1         50.16         51.64         5.55 o
 -10   6   1         76.11         75.64         3.22 o
  -9   6   1         69.00         67.28         3.00 o
  -8   6   1         47.66         50.89         2.82 o
  -7   6   1          4.58          5.49         1.33 o
  -6   6   1          9.33          9.28         1.94 o
  -5   6   1         32.80         35.49         3.19 o
  -4   6   1         31.91         34.17         3.04 o
  -3   6   1          1.70          3.64         1.56 o
  -2   6   1         25.44         32.45         4.30 o
  -1   6   1          0.01          0.99         1.25 o
   0   6   1         98.39         92.43         4.37 o
   1   6   1         90.85         91.15         4.37 o
   2   6   1         65.95         77.05         4.13 o
   3   6   1         11.21         13.39         1.60 o
   4   6   1          7.57          7.20         1.34 o
   5   6   1         72.92         79.69         3.24 o
   6   6   1         98.36         99.44         3.64 o
   7   6   1         60.28         62.92         3.31 o
   8   6   1          0.69          2.66         1.13 o
   9   6   1         30.53         33.16         2.49 o
  10   6   1        253.41        248.08         6.14 o
  11   6   1         29.33         33.15         2.50 o
  12   6   1          0.89          3.62         2.27 o
  13   6   1        280.26        274.23         6.73 o
  14   6   1         21.94         24.57         2.33 o
  15   6   1          3.92          5.85         1.49 o
  16   6   1         13.94         13.09         1.88 o
  17   6   1         22.89         24.10         2.91 o
 -40   0   2         55.23         68.59         4.63 o
 -39   0   2         13.84         17.86         2.65 o
 -38   0   2          0.00         -0.30         0.96 o
 -37   0   2         16.25         13.55         1.84 o
 -36   0   2         25.30         25.53         3.75 o
 -35   0   2          2.30          6.67         1.43 o
 -34   0   2          9.85          7.72         3.31 o
 -33   0   2          4.21          0.70         0.90 o
 -32   0   2          9.59          7.06         1.26 o
 -31   0   2         16.54         13.38         1.59 o
 -30   0   2          0.14          4.66         1.06 o
 -29   0   2         11.10         13.89         1.47 o
 -28   0   2        142.77        129.45         4.08 o
 -27   0   2        163.69        153.20         4.39 o
 -26   0   2        514.87        482.23        12.35 o
 -25   0   2        291.23        287.10         6.59 o
 -24   0   2        555.57        526.31         8.56 o
 -23   0   2         25.21         26.30         1.26 o
 -22   0   2        252.11        228.60         3.85 o
 -21   0   2        186.49        194.07         3.92 o
 -20   0   2       1160.10       1078.88        13.73 o
 -19   0   2       2878.43       2832.78        33.93 o
 -18   0   2         19.01         23.66         1.26 o
 -17   0   2        240.49        258.42         3.69 o
 -16   0   2        875.10        937.07        11.96 o
 -15   0   2        538.59        616.92         8.24 o
 -14   0   2         95.48        122.93         2.34 o
 -13   0   2         34.63         44.38         2.04 o
 -12   0   2          8.96          5.27         0.48 o
 -11   0   2        124.26        131.37         2.04 o
 -10   0   2          0.00          1.67         0.31 o
  -9   0   2        694.12        707.95         8.02 o
  -8   0   2         48.19         50.31         0.87 o
  -7   0   2       2614.27       2537.50        21.13 o
  -6   0   2      15382.24      13355.84       144.07 o
  -5   0   2        550.68        529.01         5.20 o
  -4   0   2      12330.33      10675.04        99.05 o
  -3   0   2       3106.68       3144.69        30.44 o
  -2   0   2       2083.13       2116.54        18.94 o
  -1   0   2       9226.56       8229.31        77.66 o
   0   0   2       3017.02       2925.30        30.93 o
   1   0   2       3837.34       3641.72        35.88 o
   2   0   2        471.18        505.38         5.73 o
   3   0   2        584.48        612.73         5.45 o
   4   0   2          2.63          1.48         0.69 o
   5   0   2         27.38         31.95         0.60 o
   6   0   2         65.70         69.75         0.97 o
   7   0   2          0.78          1.14         0.21 o
   8   0   2         13.83         17.20         0.68 o
   9   0   2         10.64          7.81         0.49 o
  10   0   2        255.47        273.65         3.08 o
  11   0   2        321.43        348.20         3.76 o
  12   0   2        227.66        283.12         3.21 o
  13   0   2        121.03        145.00         1.99 o
  14   0   2         58.03         76.49         1.34 o
  15   0   2         64.19         74.61         1.78 o
  16   0   2         22.91         36.33         0.95 o
  17   0   2         91.41         94.49         1.59 o
  18   0   2         19.71         22.13         0.83 o
  19   0   2         79.86         66.31         1.37 o
  20   0   2         33.60         34.06         1.03 o
  21   0   2          1.90          1.60         0.56 o
  22   0   2        217.05        202.59         2.82 o
  23   0   2       1121.09       1021.96        10.18 o
  25   0   2       3872.79       3481.41        34.37 o
  26   0   2        172.78        197.56         9.99 o
  27   0   2        429.79        403.70         6.47 o
  28   0   2          0.04          2.28         0.83 o
  29   0   2          0.84          1.56         0.68 o
  30   0   2         84.64         78.99         3.22 o
  31   0   2         26.79         24.66         2.43 o
  32   0   2         11.59         10.49         1.63 o
  33   0   2          1.41          3.19         1.26 o
  34   0   2          3.84          1.61         1.44 o
  35   0   2          0.01         -0.46         0.94 o
  36   0   2          0.57          0.83         1.13 o
  37   0   2         11.28         23.02         4.52 o
  38   0   2        523.31        565.90        13.10 o
  39   0   2        392.58        461.65        12.09 o
 -40   1   2          0.95          4.63         2.87 o
 -39   1   2          0.04          0.19         0.85 o
 -38   1   2          0.37          0.61         0.95 o
 -37   1   2          0.51          1.37         0.79 o
 -36   1   2          2.45          3.71         0.94 o
 -35   1   2        126.96        126.37         3.57 o
 -34   1   2          1.96          4.59         0.78 o
 -33   1   2          6.95          6.76         0.84 o
 -32   1   2        100.96        105.82         2.25 o
 -31   1   2        106.67        115.66         2.60 o
 -30   1   2        101.73         98.66         2.08 o
 -29   1   2          6.88          6.82         0.70 o
 -28   1   2          0.60         -0.11         0.42 o
 -27   1   2          4.93          8.28         0.70 o
 -26   1   2          5.42          3.53         0.54 o
 -25   1   2         17.29         15.67         0.85 o
 -24   1   2        178.79        168.36         2.45 o
 -23   1   2        224.89        222.37         2.94 o
 -22   1   2        614.11        576.02         5.67 o
 -21   1   2        255.48        245.90         2.76 o
 -20   1   2         56.56         68.81         1.12 o
 -19   1   2        603.33        547.91         4.52 o
 -18   1   2          8.20          7.53         0.35 o
 -17   1   2        347.46        327.43         2.60 o
 -16   1   2        493.77        466.07         3.24 o
 -15   1   2        339.43        316.96         2.32 o
 -14   1   2         26.69         23.44         0.44 o
 -13   1   2        110.02        111.63         1.02 o
 -12   1   2        860.21        854.59         5.77 o
 -11   1   2       1745.00       1722.61        11.13 o
 -10   1   2       1872.15       1845.27        11.87 o
  -9   1   2       1102.57       1068.71         7.32 o
  -8   1   2         70.73         72.61         0.83 o
  -7   1   2         12.67         11.10         0.40 o
  -6   1   2       3224.55       3143.84        19.22 o
  -5   1   2       1055.96       1023.94         6.53 o
  -4   1   2        109.92        112.22         1.01 o
  -3   1   2         31.15         28.80         0.46 o
  -2   1   2       2262.74       2250.24        13.04 o
  -1   1   2       3762.40       3713.45        21.27 o
   0   1   2       8588.49       7908.26        72.14 o
   1   1   2       6243.19       6085.51        45.92 o
   2   1   2       4352.01       4337.73        24.80 o
   3   1   2        306.31        308.85         2.30 o
   4   1   2         79.99         70.88         0.78 o
   5   1   2       1833.43       1809.81        11.71 o
   6   1   2       1248.71       1237.82         7.64 o
   7   1   2        962.13        990.98         6.22 o
   8   1   2        176.49        182.96         1.94 o
   9   1   2       6433.56       6589.43        65.08 o
  10   1   2          6.10         16.96         0.63 o
  11   1   2       1130.25       1100.63         6.90 o
  12   1   2       1528.38       1554.19         8.99 o
  13   1   2        243.57        243.72         1.81 o
  14   1   2          1.67          4.76         0.25 o
  15   1   2        415.21        403.50         2.82 o
  16   1   2        442.88        426.48         3.19 o
  17   1   2        458.40        466.51         3.47 o
  18   1   2         18.81         19.99         0.67 o
  19   1   2         36.44         32.77         0.73 o
  20   1   2        495.27        488.13         4.04 o
  21   1   2        467.48        458.68         3.86 o
  22   1   2        569.52        577.43         4.94 o
  23   1   2         76.78         67.72         1.56 o
  24   1   2        114.27         97.08         1.63 o
  25   1   2        190.43        188.46         2.42 o
  26   1   2          0.27          1.20         0.48 o
  27   1   2          9.14          5.71         0.62 o
  28   1   2         10.92          7.29         0.65 o
  29   1   2         26.15         26.33         1.45 o
  30   1   2         40.25         39.97         1.63 o
  31   1   2         40.32         42.36         1.88 o
  32   1   2         36.54         43.01         1.72 o
  33   1   2         17.01         24.00         1.44 o
  34   1   2         15.45         20.53         2.13 o
  35   1   2         12.09         15.91         1.27 o
  36   1   2         23.99         28.27         1.64 o
  37   1   2          5.89          8.62         1.50 o
  38   1   2         17.68         15.63         1.83 o
  39   1   2         11.88         10.59         3.97 o
 -38   2   2          5.98          5.45         1.46 o
 -37   2   2          2.93          4.65         1.22 o
 -36   2   2          6.14          8.14         1.38 o
 -35   2   2         24.64         20.33         1.50 o
 -34   2   2         26.25         35.25         2.27 o
 -33   2   2          7.45         12.39         1.11 o
 -32   2   2          0.89         -0.22         0.80 o
 -31   2   2          4.55          3.30         0.93 o
 -30   2   2          0.01          0.83         0.78 o
 -29   2   2          0.74          1.98         0.74 o
 -28   2   2         18.77         22.53         1.45 o
 -27   2   2          1.65          2.88         0.77 o
 -26   2   2          5.50          5.73         0.81 o
 -25   2   2         22.69         19.55         1.00 o
 -24   2   2         11.54          8.45         0.69 o
 -23   2   2        149.57        131.53         2.42 o
 -22   2   2          8.27          6.48         0.64 o
 -21   2   2        120.23        120.96         1.88 o
 -20   2   2        156.62        158.98         2.24 o
 -19   2   2       1203.84       1205.32        11.52 o
 -18   2   2         86.85         89.57         1.76 o
 -17   2   2         12.41         13.08         0.62 o
 -16   2   2        126.13        140.36         1.90 o
 -15   2   2        184.60        204.82         2.03 o
 -14   2   2        149.51        177.00         1.83 o
 -13   2   2        182.28        197.67         1.99 o
 -12   2   2         87.63         93.55         1.14 o
 -11   2   2        106.56        104.26         1.09 o
 -10   2   2          1.83          1.42         0.22 o
  -9   2   2         13.61         14.99         0.53 o
  -8   2   2         51.50         58.01         0.79 o
  -7   2   2        148.98        182.12         1.58 o
  -6   2   2       1023.55       1176.36         7.98 o
  -5   2   2        190.20        221.03         1.99 o
  -4   2   2       1804.17       2090.78        13.62 o
  -3   2   2          0.41          0.16         0.23 o
  -2   2   2          6.47          8.39         0.36 o
  -1   2   2        294.76        332.30         2.61 o
   0   2   2         21.77         23.81         0.55 o
   1   2   2          8.14          9.58         0.38 o
   2   2   2         96.90        107.66         1.18 o
   3   2   2         71.94         82.35         1.00 o
   4   2   2        184.13        200.57         1.90 o
   5   2   2         44.14         52.03         0.78 o
   6   2   2         14.38         16.37         0.57 o
   7   2   2        150.96        148.58         1.53 o
   8   2   2        226.16        235.71         2.19 o
   9   2   2         57.63         60.56         0.93 o
  10   2   2         17.86         17.43         0.73 o
  11   2   2         98.42        103.67         1.24 o
  12   2   2        232.03        249.36         2.34 o
  13   2   2        367.05        395.92         3.29 o
  14   2   2        241.10        263.61         2.64 o
  15   2   2         79.55         87.44         1.36 o
  16   2   2          0.00         -0.09         0.25 o
  17   2   2         23.29         24.18         0.85 o
  18   2   2        106.99         97.44         1.49 o
  19   2   2         73.58         76.56         1.26 o
  20   2   2        108.08        103.94         1.65 o
  21   2   2          1.82          0.51         0.35 o
  22   2   2         17.69         21.15         0.87 o
  23   2   2       1129.16        985.61         9.37 o
  24   2   2        207.63        188.43         2.67 o
  25   2   2        388.75        349.61         4.13 o
  26   2   2          0.45          0.41         0.45 o
  27   2   2         97.18         98.99         1.88 o
  28   2   2         14.26         18.30         1.06 o
  29   2   2         28.13         30.08         1.43 o
  30   2   2          0.08          1.33         0.73 o
  31   2   2          0.03          1.13         0.71 o
  32   2   2          7.00          5.79         1.05 o
  33   2   2          9.23          8.41         1.10 o
  34   2   2         23.73         25.35         2.83 o
  35   2   2         32.86         33.34         2.04 o
  36   2   2         21.64         26.10         1.82 o
  37   2   2          0.88          4.78         0.98 o
 -36   3   2        124.71        143.55         8.60 o
 -35   3   2         83.64         85.31         3.15 o
 -34   3   2        173.52        191.97         5.73 o
 -33   3   2        242.37        250.28         7.04 o
 -32   3   2         53.53         57.18         2.33 o
 -31   3   2         77.09         78.76         2.67 o
 -30   3   2         86.32         87.27         3.88 o
 -29   3   2          0.08         -0.48         0.72 o
 -28   3   2          6.48          5.97         1.05 o
 -27   3   2         38.19         36.07         1.85 o
 -26   3   2          5.63          7.24         0.97 o
 -25   3   2         11.08         10.99         1.02 o
 -24   3   2          1.94          0.54         0.59 o
 -23   3   2         11.37         13.10         0.93 o
 -22   3   2          4.94          4.77         0.67 o
 -21   3   2         50.29         49.97         1.32 o
 -20   3   2         67.11         62.82         1.52 o
 -19   3   2        240.06        235.45         2.97 o
 -18   3   2          2.13          2.85         0.46 o
 -17   3   2        163.02        158.45         2.23 o
 -16   3   2        243.43        229.83         2.87 o
 -15   3   2        314.44        299.71         2.91 o
 -14   3   2        236.47        220.85         2.35 o
 -13   3   2        194.78        197.24         2.02 o
 -12   3   2         91.25         90.90         1.26 o
 -11   3   2         37.09         45.10         0.84 o
 -10   3   2         17.70         21.16         0.64 o
  -9   3   2          6.19         10.66         0.48 o
  -8   3   2         32.93         28.33         0.69 o
  -7   3   2         14.19         15.98         0.57 o
  -6   3   2        904.29        855.60         6.12 o
  -5   3   2         78.88         89.57         1.12 o
  -4   3   2        135.47        130.99         1.47 o
  -3   3   2        107.28         86.73         1.15 o
  -2   3   2          2.18          5.11         0.53 o
  -1   3   2          0.09          0.18         0.22 o
   0   3   2        161.71        159.43         1.72 o
   1   3   2         89.90         91.25         1.09 o
   2   3   2        110.25        115.74         1.49 o
   3   3   2         21.85         20.24         0.59 o
   4   3   2         89.17         81.33         1.04 o
   5   3   2        530.93        512.33         4.90 o
   6   3   2        252.10        260.14         2.65 o
   7   3   2        437.27        425.75         3.73 o
   8   3   2          4.56          7.26         0.68 o
   9   3   2       1621.48       1530.61        12.36 o
  10   3   2       1175.90       1108.64         9.73 o
  11   3   2        130.55        133.67         1.91 o
  12   3   2          6.25          6.84         0.53 o
  13   3   2        243.66        237.22         2.76 o
  14   3   2        233.39        224.02         2.82 o
  15   3   2        595.24        584.01         6.47 o
  16   3   2        317.64        300.51         3.50 o
  17   3   2        262.16        257.26         3.63 o
  18   3   2          3.29          2.02         0.65 o
  19   3   2          9.50          9.32         0.97 o
  20   3   2        181.92        174.30         2.89 o
  21   3   2         47.92         45.35         1.83 o
  22   3   2         53.09         53.23         1.79 o
  23   3   2        240.82        253.19         3.79 o
  24   3   2         99.92        111.94         2.40 o
  25   3   2          3.10          4.39         0.79 o
  26   3   2        140.67        147.52         3.52 o
  27   3   2          2.91          3.48         0.78 o
  28   3   2          6.52          4.95         1.03 o
  29   3   2         39.48         38.77         2.21 o
  30   3   2         44.90         45.09         3.19 o
  31   3   2         14.64         15.88         2.13 o
  32   3   2          0.01         -0.16         0.93 o
  33   3   2         32.25         36.44         2.80 o
  34   3   2         57.57         62.25         3.16 o
  35   3   2         80.84         92.41         4.91 o
 -32   4   2          0.08          0.11         1.00 o
 -31   4   2         14.33         13.55         1.54 o
 -30   4   2         17.33         19.46         2.46 o
 -29   4   2          3.84          4.31         0.98 o
 -28   4   2          0.57          0.21         1.87 o
 -27   4   2          0.23          0.96         0.80 o
 -26   4   2          1.31          0.55         0.70 o
 -25   4   2         15.81         13.02         2.19 o
 -24   4   2         28.87         30.56         2.16 o
 -23   4   2         45.30         49.98         1.80 o
 -22   4   2         59.93         61.30         1.97 o
 -21   4   2         27.66         30.69         2.86 o
 -20   4   2          2.58          1.68         0.71 o
 -19   4   2        158.13        171.08         3.05 o
 -18   4   2         95.11         93.63         2.08 o
 -17   4   2         57.18         53.79         1.90 o
 -16   4   2         60.97         58.77         1.71 o
 -15   4   2         41.25         41.19         1.24 o
 -14   4   2         42.16         43.70         1.22 o
 -13   4   2         45.51         45.33         1.18 o
 -12   4   2         87.95         81.68         1.53 o
 -11   4   2        126.10        120.45         1.85 o
 -10   4   2        176.60        168.89         2.26 o
  -9   4   2        136.43        127.12         2.16 o
  -8   4   2         52.17         59.57         1.44 o
  -7   4   2          5.90          6.33         0.84 o
  -6   4   2          1.50         10.74         0.80 o
  -5   4   2         47.16         45.78         1.27 o
  -4   4   2        225.37        258.45         3.24 o
  -3   4   2         91.59         80.78         1.63 o
  -2   4   2          2.79          2.46         0.51 o
  -1   4   2         30.92         30.37         1.09 o
   0   4   2         12.46         10.05         0.71 o
   1   4   2          0.03          0.71         0.43 o
   2   4   2         42.09         46.81         1.24 o
   3   4   2        110.25        109.88         1.87 o
   4   4   2        213.65        212.77         3.14 o
   5   4   2        198.19        180.06         2.85 o
   6   4   2         88.86         77.12         1.78 o
   7   4   2         53.08         60.57         1.81 o
   8   4   2        265.89        263.78         3.84 o
   9   4   2        215.46        206.72         3.27 o
  10   4   2        211.55        204.47         3.28 o
  11   4   2        344.21        332.00         4.64 o
  12   4   2        187.66        178.08         3.19 o
  13   4   2          2.04          1.55         0.68 o
  14   4   2         10.41          9.21         1.04 o
  15   4   2          8.76         10.73         1.10 o
  16   4   2          0.14         -0.11         0.59 o
  17   4   2         16.84         11.65         1.68 o
  18   4   2         65.12         65.67         3.09 o
  19   4   2        107.42        103.28         3.86 o
  20   4   2        119.67        114.89         2.91 o
  21   4   2         25.21         22.92         1.56 o
  22   4   2         11.16         14.34         1.22 o
  23   4   2        121.05        114.39         2.69 o
  24   4   2         78.07         78.59         2.37 o
  25   4   2         46.29         51.50         2.05 o
  26   4   2         99.52         99.27         2.65 o
  27   4   2         36.04         34.17         2.12 o
  28   4   2          8.05          8.06         1.37 o
  29   4   2          0.00         -0.18         1.05 o
  30   4   2          0.82         -1.32         1.32 o
  31   4   2          2.73          2.52         1.98 o
 -26   5   2         33.68         35.70         3.07 o
 -25   5   2         51.91         56.08         3.64 o
 -24   5   2         48.34         49.81         3.55 o
 -23   5   2          0.00          1.33         1.23 o
 -22   5   2          0.05         -0.10         0.97 o
 -21   5   2         94.65         98.25         3.57 o
 -20   5   2        159.61        148.54         4.41 o
 -19   5   2         65.47         64.36         2.45 o
 -18   5   2         53.05         48.82         2.36 o
 -17   5   2         53.27         53.13         2.33 o
 -16   5   2        103.92         99.72         2.97 o
 -15   5   2         98.46         96.80         2.89 o
 -14   5   2         79.09         81.82         2.64 o
 -13   5   2          5.66          6.98         1.13 o
 -12   5   2          7.04          4.47         0.99 o
 -11   5   2         40.28         41.80         2.11 o
 -10   5   2         19.76         20.66         1.59 o
  -9   5   2          1.11          0.83         0.77 o
  -8   5   2         39.39         42.00         2.09 o
  -7   5   2        242.00        248.85         4.53 o
  -6   5   2         24.36         30.34         1.49 o
  -5   5   2        334.84        333.83         4.83 o
  -4   5   2        471.25        452.53         5.98 o
  -3   5   2         11.23         11.37         0.93 o
  -2   5   2         62.82         63.65         1.83 o
  -1   5   2        201.31        214.81         3.76 o
   0   5   2        101.22        107.02         2.54 o
   1   5   2         21.67         25.01         1.55 o
   2   5   2         26.53         27.53         1.53 o
   3   5   2         75.71         73.64         2.27 o
   4   5   2        164.88        164.49         3.84 o
   5   5   2         50.60         51.50         2.28 o
   6   5   2         74.13         68.19         2.74 o
   7   5   2          7.74          7.63         1.16 o
   8   5   2         31.55         33.18         3.56 o
   9   5   2        392.44        398.90         7.97 o
  10   5   2        651.92        620.50        12.74 o
  11   5   2         97.81         98.54         3.51 o
  12   5   2         40.61         37.19         2.72 o
  13   5   2         50.02         45.96         2.80 o
  14   5   2        200.80        190.98         5.13 o
  15   5   2        108.32        114.27         3.94 o
  16   5   2         95.88        101.70         4.36 o
  17   5   2         27.50         32.00         2.45 o
  18   5   2         23.72         24.01         2.23 o
  19   5   2          6.27          6.59         1.42 o
  20   5   2          8.34          9.42         1.60 o
  21   5   2          0.03          0.05         0.96 o
  22   5   2         12.65         17.18         1.73 o
  23   5   2         67.27         66.73         3.57 o
  24   5   2          5.38         10.92         1.58 o
  25   5   2         77.22         83.61         3.45 o
 -16   6   2          1.49          2.88         1.12 o
 -15   6   2          0.06         -0.46         1.08 o
 -14   6   2          7.69          8.17         1.38 o
 -13   6   2          8.80          9.05         1.41 o
 -12   6   2          0.09         -0.69         0.91 o
 -11   6   2         13.30         10.91         1.46 o
 -10   6   2         61.78         59.09         2.82 o
  -9   6   2         73.33         68.36         3.95 o
  -8   6   2         27.82         27.72         2.88 o
  -7   6   2          6.60          7.38         2.21 o
  -6   6   2        117.10        109.03         5.50 o
  -5   6   2         17.19         16.76         2.41 o
  -4   6   2          1.80          3.97         1.98 o
  -3   6   2        168.79        156.65         5.85 o
  -2   6   2         51.11         46.07         3.66 o
  -1   6   2         11.58         11.65         2.10 o
   0   6   2          0.11          1.31         1.48 o
   1   6   2          6.02          7.71         1.39 o
   2   6   2          6.78          7.36         1.38 o
   3   6   2          1.15          2.46         1.18 o
   4   6   2          9.06          8.95         1.57 o
   5   6   2         46.66         46.36         2.91 o
   6   6   2         74.68         72.77         3.35 o
   7   6   2         15.19         18.10         1.94 o
   8   6   2          3.48          1.95         1.23 o
   9   6   2         11.91         15.53         1.96 o
  10   6   2          0.19         -0.98         1.03 o
  11   6   2         43.70         45.45         3.38 o
  12   6   2         72.43         75.90         3.64 o
  13   6   2         23.22         21.80         2.27 o
  14   6   2         13.10         11.88         2.07 o
  15   6   2          7.98          7.18         1.65 o
 -39   1   3          1.13          3.69         1.36 o
 -38   1   3         19.35         29.89         2.73 o
 -37   1   3          0.24          0.70         1.00 o
 -36   1   3          0.60          2.40         1.26 o
 -35   1   3         51.17         59.26         2.42 o
 -34   1   3         16.44         20.33         1.29 o
 -33   1   3         12.24         14.43         1.20 o
 -32   1   3         14.07         16.74         1.14 o
 -31   1   3         12.04         18.68         1.14 o
 -30   1   3         81.08         94.01         2.19 o
 -29   1   3         17.87         22.43         1.21 o
 -28   1   3         61.50         61.42         1.50 o
 -27   1   3          0.08          0.67         0.43 o
 -26   1   3         25.73         24.77         1.01 o
 -25   1   3         21.34         21.90         1.07 o
 -24   1   3          0.51          2.43         0.41 o
 -23   1   3        631.53        612.59         5.74 o
 -22   1   3       1210.96       1139.12         9.80 o
 -21   1   3         18.92         23.01         0.79 o
 -20   1   3       1105.86       1067.57         8.06 o
 -19   1   3        600.63        578.25         4.25 o
 -18   1   3        109.59        108.74         1.10 o
 -17   1   3        305.40        299.84         2.63 o
 -16   1   3        663.18        671.64         4.62 o
 -15   1   3       1413.75       1446.70         9.26 o
 -14   1   3        550.50        582.35         3.91 o
 -13   1   3        436.64        453.52         3.04 o
 -12   1   3         68.55         65.51         0.73 o
 -11   1   3         46.82         42.48         0.60 o
 -10   1   3       1583.42       1630.41         9.93 o
  -9   1   3        151.69        183.16         1.50 o
  -8   1   3        104.94        101.13         0.98 o
  -7   1   3       1701.96       1840.48        11.15 o
  -6   1   3       1822.30       1962.68        11.50 o
  -5   1   3       1886.66       2005.55        11.76 o
  -4   1   3       1737.38       1810.23        10.66 o
  -3   1   3          8.85          6.72         0.31 o
  -2   1   3        641.75        705.55         4.47 o
  -1   1   3       3014.82       3175.35        16.92 o
   0   1   3       3512.91       3719.24        19.75 o
   1   1   3       2856.16       2972.67        16.76 o
   2   1   3        696.07        740.48         4.60 o
   3   1   3          1.40          2.95         0.24 o
   4   1   3        836.36        863.34         5.46 o
   5   1   3       1312.50       1354.06         8.48 o
   6   1   3       3517.70       3801.95        21.94 o
   7   1   3        558.64        591.61         4.05 o
   8   1   3        685.93        695.80         4.83 o
   9   1   3         52.85         56.74         0.83 o
  10   1   3        419.69        411.46         3.23 o
  11   1   3         15.96         14.58         0.46 o
  12   1   3         12.80          8.44         0.38 o
  13   1   3        352.00        365.55         2.98 o
  14   1   3        332.17        352.18         3.02 o
  15   1   3        980.14        981.01         6.39 o
  16   1   3        273.90        278.64         2.38 o
  17   1   3        374.75        368.81         2.93 o
  18   1   3         44.31         40.60         0.83 o
  19   1   3         18.37         21.52         0.81 o
  20   1   3       2157.35       2053.39        14.17 o
  21   1   3        758.35        764.62         6.47 o
  22   1   3       2323.91       2109.73        15.95 o
  23   1   3         38.48         43.23         1.58 o
  24   1   3          4.22          4.63         0.56 o
  25   1   3         15.07         15.18         0.82 o
  26   1   3         11.36         11.13         0.73 o
  27   1   3         17.63         20.08         0.97 o
  28   1   3         35.38         38.78         1.32 o
  29   1   3         20.39         25.20         1.18 o
  30   1   3         51.58         52.31         1.72 o
  31   1   3         12.15         13.05         0.96 o
  32   1   3         36.05         35.68         1.78 o
  33   1   3          4.79          4.55         0.85 o
  34   1   3          5.88          9.23         1.45 o
  35   1   3        547.90        580.72         9.28 o
  36   1   3         27.13         29.73         2.01 o
  37   1   3         54.70         54.48         2.49 o
  38   1   3         36.77         51.39         5.07 o
 -38   2   3        150.68        169.13         9.92 o
 -37   2   3         49.59         64.15         3.54 o
 -36   2   3        331.74        339.15        13.89 o
 -35   2   3          0.28          4.23         1.11 o
 -34   2   3          0.89          1.50         0.95 o
 -33   2   3          0.33          1.35         0.86 o
 -32   2   3          1.99          2.72         0.88 o
 -31   2   3          8.44          8.99         1.09 o
 -30   2   3         22.15         24.10         1.61 o
 -29   2   3         32.28         34.63         2.27 o
 -28   2   3          0.21         -0.24         0.56 o
 -27   2   3         51.24         43.83         1.79 o
 -26   2   3        297.63        274.13         4.33 o
 -25   2   3        450.13        399.12         5.31 o
 -24   2   3        532.94        465.76         5.90 o
 -23   2   3        369.35        326.32         4.52 o
 -22   2   3         16.76         20.79         1.11 o
 -21   2   3         26.82         25.77         1.19 o
 -20   2   3         38.53         33.95         1.14 o
 -19   2   3        173.84        165.15         2.13 o
 -18   2   3        135.41        126.29         1.66 o
 -17   2   3         52.92         52.88         0.98 o
 -16   2   3          2.83          2.05         0.29 o
 -15   2   3          5.27          7.79         0.57 o
 -14   2   3          0.03          0.73         0.26 o
 -13   2   3          0.13          0.52         0.24 o
 -12   2   3         68.48         61.08         1.01 o
 -11   2   3         25.86         33.12         0.76 o
 -10   2   3        453.85        476.65         3.93 o
  -9   2   3         60.24         50.85         0.83 o
  -8   2   3         56.60         58.68         1.26 o
  -7   2   3       1325.12       1303.70         8.84 o
  -6   2   3        243.01        232.08         2.12 o
  -5   2   3        176.73        186.87         1.83 o
  -4   2   3        450.94        497.50         3.61 o
  -3   2   3         73.89         97.70         1.18 o
  -2   2   3        152.52        177.71         2.06 o
  -1   2   3        150.60        174.98         1.68 o
   0   2   3        587.88        633.07         4.44 o
   1   2   3        793.38        853.89         5.73 o
   2   2   3        999.65       1077.97         7.26 o
   3   2   3        569.26        631.14         4.40 o
   4   2   3        109.58        131.74         1.45 o
   5   2   3          0.35          2.07         0.28 o
   6   2   3       2365.61       2407.00        15.76 o
   7   2   3        761.84        714.91         5.52 o
   8   2   3         14.22         11.77         0.50 o
   9   2   3        800.59        804.01         5.86 o
  10   2   3         24.56         27.68         0.72 o
  11   2   3         49.29         48.51         0.89 o
  12   2   3         66.23         68.68         1.06 o
  13   2   3          1.00          1.68         0.31 o
  14   2   3          8.56         12.79         0.60 o
  15   2   3        103.52         97.68         1.45 o
  16   2   3        147.14        139.96         1.83 o
  17   2   3        374.70        361.20         3.38 o
  18   2   3        131.60        128.90         1.88 o
  19   2   3         57.47         60.97         1.29 o
  20   2   3         21.16         23.40         1.03 o
  21   2   3         53.36         56.18         1.43 o
  22   2   3         25.76         18.75         0.97 o
  23   2   3        353.29        334.27         6.84 o
  24   2   3        233.63        209.99         3.17 o
  25   2   3        122.27        109.42         2.20 o
  26   2   3         84.16         70.69         1.82 o
  27   2   3         37.83         32.16         1.43 o
  28   2   3         19.22         17.07         1.10 o
  29   2   3          3.80          2.46         0.73 o
  30   2   3          1.04          1.36         0.73 o
  31   2   3          0.05         -0.18         0.66 o
  32   2   3          1.50          1.10         0.86 o
  33   2   3          0.34          0.20         0.93 o
  34   2   3          1.43          3.59         1.37 o
  35   2   3        191.26        191.38         5.34 o
  36   2   3         22.73         27.60         2.50 o
 -35   3   3          0.12          1.62         1.63 o
 -34   3   3          0.14         -0.71         1.05 o
 -33   3   3         11.55         11.44         1.36 o
 -32   3   3         32.54         30.38         1.84 o
 -31   3   3         70.63         73.07         2.92 o
 -30   3   3         33.04         39.59         2.07 o
 -29   3   3          9.35          7.02         1.01 o
 -28   3   3          9.09          9.21         1.09 o
 -27   3   3         22.56         27.53         1.67 o
 -26   3   3         60.38         63.46         2.67 o
 -25   3   3         10.25         13.10         1.10 o
 -24   3   3          0.08          0.03         0.64 o
 -23   3   3          0.12          0.73         0.65 o
 -22   3   3        710.87        718.33         8.66 o
 -21   3   3        204.31        196.95         2.99 o
 -20   3   3          0.38          1.34         0.48 o
 -19   3   3         22.17         21.13         0.94 o
 -18   3   3        112.69        107.02         1.85 o
 -17   3   3        131.62        120.51         1.96 o
 -16   3   3        208.76        199.50         2.69 o
 -15   3   3        123.05        112.04         1.89 o
 -14   3   3         64.09         59.42         1.14 o
 -13   3   3          2.13          3.64         0.43 o
 -12   3   3         31.38         46.45         1.27 o
 -11   3   3        133.79        146.60         1.70 o
 -10   3   3          7.67          5.86         0.43 o
  -9   3   3        146.63        292.44         6.19 o
  -8   3   3          1.85          2.96         0.35 o
  -7   3   3        452.98        570.90         4.50 o
  -6   3   3        134.30        139.15         1.97 o
  -5   3   3         49.95         43.43         1.00 o
  -4   3   3          3.28          5.50         0.47 o
  -3   3   3         16.41         89.85        15.00 o
  -2   3   3         86.65         82.85         1.31 o
  -1   3   3        158.32        157.87         1.91 o
   0   3   3        234.66        240.65         2.52 o
   1   3   3        137.17        145.44         2.20 o
   2   3   3         37.94         41.69         1.22 o
   3   3   3          3.56         10.37         0.57 o
   4   3   3          6.81          7.75         0.50 o
   5   3   3         35.03         36.65         0.91 o
   6   3   3         16.36         28.16         0.85 o
   7   3   3        449.01        415.08         4.26 o
   8   3   3         48.07         47.89         1.26 o
   9   3   3         81.77         80.54         1.77 o
  10   3   3         26.14         29.17         1.19 o
  11   3   3         53.20         57.56         1.29 o
  12   3   3          3.58          4.51         0.53 o
  13   3   3          1.48          0.63         0.40 o
  14   3   3         88.18         76.85         1.57 o
  15   3   3        103.35         98.39         1.80 o
  16   3   3        150.83        138.40         2.33 o
  17   3   3         19.90         20.52         1.14 o
  18   3   3         14.78         11.68         0.84 o
  19   3   3         18.47         18.12         0.98 o
  20   3   3         26.45         17.36         1.57 o
  21   3   3         21.66         26.52         1.34 o
  22   3   3        728.93        658.62         7.69 o
  23   3   3          2.16          4.24         0.85 o
  24   3   3          5.83          6.98         0.95 o
  25   3   3         57.89         61.29         2.09 o
  26   3   3         56.59         56.25         2.14 o
  27   3   3         20.39         23.04         1.58 o
  28   3   3          0.10         -0.24         0.74 o
  29   3   3         24.47         20.79         1.56 o
  30   3   3         50.31         58.50         2.56 o
  31   3   3         52.04         59.61         3.02 o
  32   3   3          9.16          9.51         1.49 o
  33   3   3          1.42          1.86         1.21 o
 -31   4   3         40.23         40.48         2.42 o
 -30   4   3         47.47         47.39         5.40 o
 -29   4   3         21.90         26.46         1.89 o
 -28   4   3         11.44         13.61         1.46 o
 -27   4   3          0.67          1.64         0.83 o
 -26   4   3          0.05         -0.15         0.68 o
 -25   4   3         19.76         16.77         1.92 o
 -24   4   3         26.80         26.01         2.70 o
 -23   4   3         21.47         22.38         1.57 o
 -22   4   3        272.86        255.59         5.31 o
 -21   4   3         64.26         57.32         2.93 o
 -20   4   3          8.58         11.32         1.01 o
 -19   4   3         30.37         32.04         1.42 o
 -18   4   3         78.57         74.22         1.91 o
 -17   4   3         55.09         47.34         1.49 o
 -16   4   3         16.37         13.53         0.87 o
 -15   4   3         10.05         10.23         0.74 o
 -14   4   3        153.85        153.09         2.27 o
 -13   4   3        307.33        297.21         3.50 o
 -12   4   3        480.55        461.38         4.84 o
 -11   4   3        190.38        187.51         2.38 o
 -10   4   3        251.96        252.72         2.86 o
  -9   4   3        200.04        199.96         2.44 o
  -8   4   3         52.11         59.21         1.58 o
  -7   4   3        132.69        127.59         1.93 o
  -6   4   3        479.91        445.73         4.48 o
  -5   4   3        201.78        182.41         2.40 o
  -4   4   3         53.09         54.70         1.25 o
  -3   4   3         79.47         85.80         1.51 o
  -2   4   3        247.48        257.05         2.92 o
  -1   4   3        339.07        351.00         3.63 o
   0   4   3        100.32        107.69         1.70 o
   1   4   3          6.91         10.37         0.65 o
   2   4   3         58.13         50.52         1.34 o
   3   4   3         62.65         53.91         1.74 o
   4   4   3         72.19         63.74         1.87 o
   5   4   3         11.86         12.52         1.01 o
   6   4   3        752.91        757.09         9.85 o
   7   4   3        664.89        631.78         7.41 o
   8   4   3         64.13         78.85         2.05 o
   9   4   3        504.38        454.08         5.81 o
  10   4   3        112.67        101.97         2.33 o
  11   4   3        236.73        228.18         3.67 o
  12   4   3         28.92         31.53         2.09 o
  13   4   3         47.58         54.86         2.26 o
  14   4   3          5.09          7.10         1.09 o
  15   4   3         28.33         31.99         1.77 o
  16   4   3          6.37          5.64         0.96 o
  17   4   3          9.91          9.31         1.10 o
  18   4   3          8.16          8.84         1.08 o
  19   4   3          4.96          5.31         0.99 o
  20   4   3         56.43         57.49         2.31 o
  21   4   3         10.32         14.81         1.41 o
  22   4   3         56.66         53.40         2.39 o
  23   4   3          3.92          4.26         1.29 o
  24   4   3         35.84         39.07         2.39 o
  25   4   3         50.03         47.32         3.36 o
  26   4   3         15.13         12.80         1.49 o
  27   4   3          0.27         -0.42         0.84 o
  28   4   3         17.99         24.51         1.76 o
  29   4   3         34.69         36.45         2.15 o
  30   4   3         40.48         43.38         2.98 o
 -25   5   3          0.87          0.88         2.10 o
 -24   5   3          7.36          6.70         1.79 o
 -23   5   3         72.48         67.24         4.63 o
 -22   5   3         18.41         20.07         3.53 o
 -21   5   3         31.87         37.13         2.50 o
 -20   5   3         32.36         36.28         2.73 o
 -19   5   3          5.10          6.35         1.36 o
 -18   5   3          2.32          2.61         0.99 o
 -17   5   3         34.34         33.84         2.06 o
 -16   5   3         56.40         54.75         2.39 o
 -15   5   3         53.58         57.01         2.31 o
 -14   5   3         26.91         31.56         1.94 o
 -13   5   3          9.45         11.41         1.26 o
 -12   5   3          1.16         -0.01         0.71 o
 -11   5   3          6.53          3.54         0.91 o
 -10   5   3          4.53          5.03         0.98 o
  -9   5   3         13.28         10.83         1.24 o
  -8   5   3          6.37          6.53         0.87 o
  -7   5   3         22.34         11.87         1.09 o
  -6   5   3         30.33         29.59         1.82 o
  -5   5   3          0.15          0.48         0.61 o
  -4   5   3         16.64         15.59         1.59 o
  -3   5   3         17.34         14.11         1.68 o
  -2   5   3         24.36         21.70         1.52 o
  -1   5   3         30.61         27.47         1.73 o
   0   5   3         63.33         60.68         2.17 o
   1   5   3         59.05         57.05         2.15 o
   2   5   3         57.05         53.09         2.21 o
   3   5   3         31.09         29.13         1.74 o
   4   5   3         73.07         68.98         2.30 o
   5   5   3         32.76         27.89         2.13 o
   6   5   3         18.52         21.49         1.52 o
   7   5   3         39.45         38.66         2.01 o
   8   5   3          1.04          2.67         0.93 o
   9   5   3          0.16          0.74         0.83 o
  10   5   3         12.35         11.71         1.37 o
  11   5   3          7.12          4.20         1.06 o
  12   5   3          0.00         -0.35         0.82 o
  13   5   3          0.22          0.05         0.84 o
  14   5   3          1.56          2.50         0.97 o
  15   5   3         17.39         19.75         1.77 o
  16   5   3         32.39         32.06         2.54 o
  17   5   3         35.68         38.49         2.66 o
  18   5   3         14.02         14.52         1.47 o
  19   5   3         10.85         10.50         1.34 o
  20   5   3         19.24         24.18         1.91 o
  21   5   3         62.05         71.86         3.11 o
  22   5   3          9.52          6.80         1.47 o
  23   5   3         43.29         46.98         2.86 o
  24   5   3         22.86         17.97         2.26 o
 -15   6   3         17.43         23.14         2.73 o
 -14   6   3         39.34         38.50         2.37 o
 -13   6   3         64.86         71.26         3.92 o
 -12   6   3         75.51         76.67         3.95 o
 -11   6   3        132.20        132.87         4.54 o
 -10   6   3         83.36         83.33         3.63 o
  -9   6   3        171.83        180.34         9.87 o
  -8   6   3          3.16          6.76         1.53 o
  -7   6   3         81.63         88.54         3.73 o
  -6   6   3          8.66          9.13         1.68 o
  -5   6   3          0.10          0.20         1.03 o
  -4   6   3          9.13          8.78         1.66 o
  -3   6   3         13.31         14.90         1.95 o
  -2   6   3          7.88          8.62         1.45 o
  -1   6   3          0.10          0.78         0.87 o
   0   6   3         10.07          9.10         1.56 o
   1   6   3         20.79         18.27         1.78 o
   2   6   3         26.31         28.81         2.35 o
   3   6   3          0.01         -0.42         0.95 o
   4   6   3          3.45          5.10         1.39 o
   5   6   3         47.04         46.71         3.52 o
   6   6   3        271.06        281.69         6.80 o
   7   6   3         50.47         60.15         4.09 o
   8   6   3         59.79         65.90         3.50 o
   9   6   3          0.81          5.30         1.47 o
  10   6   3         70.52         71.44         4.42 o
  11   6   3         85.32         85.05         3.88 o
  12   6   3        164.82        167.97        10.69 o
  13   6   3        124.95        131.02         6.09 o
 -39   0   4        235.18        269.92        13.23 o
 -38   0   4         19.38         20.67         3.12 o
 -37   0   4         32.90         34.76         3.73 o
 -36   0   4         30.34         23.47         3.11 o
 -35   0   4          5.95          8.39         2.18 o
 -34   0   4         10.62         14.04         2.48 o
 -33   0   4         64.35         62.41         3.16 o
 -32   0   4         41.85         41.31         2.69 o
 -31   0   4        103.24         93.84         3.41 o
 -30   0   4         38.08         33.36         2.37 o
 -29   0   4         18.37         14.80         1.42 o
 -28   0   4         18.47         22.28         1.61 o
 -27   0   4        234.20        231.35         4.65 o
 -26   0   4        120.78        124.70         7.20 o
 -25   0   4       2228.49       2061.48        33.37 o
 -24   0   4        187.12        174.30         3.46 o
 -23   0   4       1437.82       1343.14        15.71 o
 -22   0   4        678.69        640.11         7.59 o
 -21   0   4        495.90        469.96         5.88 o
 -20   0   4          0.47          1.22         0.56 o
 -19   0   4         12.20         11.32         0.83 o
 -18   0   4         56.06         55.86         1.48 o
 -17   0   4          0.47          0.44         0.39 o
 -16   0   4        115.81         98.98         1.90 o
 -15   0   4         25.26         38.78         1.13 o
 -14   0   4          3.81          6.90         0.48 o
 -13   0   4       1126.72       1179.74        10.50 o
 -12   0   4        207.25        198.81         2.32 o
 -11   0   4        949.97        976.18         9.51 o
 -10   0   4       6814.56       7089.43        63.11 o
  -9   0   4         14.27         10.98         0.62 o
  -8   0   4         49.86         61.61         1.79 o
  -7   0   4        265.76        256.19         3.88 o
  -6   0   4        224.48        212.69         2.95 o
  -5   0   4        228.44        219.37         4.04 o
  -4   0   4         39.53         41.18         1.51 o
  -3   0   4         10.47          7.11         0.97 o
  -2   0   4        392.44        376.61         6.66 o
  -1   0   4        510.43        488.86         5.90 o
   0   0   4        908.32        906.35         9.48 o
   1   0   4        139.72        127.40         1.93 o
   2   0   4        283.28        298.04         3.83 o
   3   0   4       1977.72       2184.08        21.64 o
   4   0   4       1156.84       1251.72        11.97 o
   5   0   4        543.88        589.59         6.16 o
   6   0   4       2989.38       3124.78        28.40 o
   7   0   4         84.04         81.75         1.48 o
   8   0   4         55.89         56.96         1.24 o
   9   0   4       1401.45       1449.92        15.04 o
  10   0   4        949.88        953.88        15.41 o
  11   0   4       2139.72       2197.29        25.18 o
  12   0   4        459.63        489.19         5.28 o
  13   0   4        508.27        554.70         6.26 o
  14   0   4         10.58          7.73         0.55 o
  15   0   4          9.21         12.29         0.82 o
  16   0   4        108.69        105.58         2.18 o
  17   0   4        301.16        285.28         4.27 o
  18   0   4        669.52        699.22         8.75 o
  19   0   4       4411.34       4295.88        47.66 o
  20   0   4        534.47        526.80         7.07 o
  21   0   4       1062.70       1015.56        12.25 o
  22   0   4        400.07        377.72         6.25 o
  23   0   4        225.60        217.92         3.79 o
  24   0   4         10.91         10.55         1.01 o
  25   0   4         17.50         14.30         1.11 o
  26   0   4        169.41        178.63         4.78 o
  27   0   4         15.79         15.47         1.75 o
  28   0   4         32.17         38.75         3.68 o
  29   0   4         43.40         41.50         2.71 o
  30   0   4          5.89          6.11         1.33 o
  31   0   4        109.07        111.19         3.97 o
  32   0   4         32.10         42.87         2.92 o
  33   0   4        146.59        157.72         5.71 o
  34   0   4        212.19        236.65        11.14 o
  35   0   4         25.35         27.21         2.81 o
  36   0   4          5.17          9.72         1.57 o
  37   0   4          0.05          1.12         1.13 o
 -38   1   4         21.85         25.37         2.60 o
 -37   1   4         56.95         61.13         3.67 o
 -36   1   4         56.71         60.30         2.17 o
 -35   1   4         34.19         39.19         1.85 o
 -34   1   4         24.69         28.60         2.29 o
 -33   1   4         12.19         13.79         1.06 o
 -32   1   4          0.40         -0.27         0.49 o
 -31   1   4          5.31          6.47         0.76 o
 -30   1   4         13.05         13.59         0.99 o
 -29   1   4          3.29          4.16         0.65 o
 -28   1   4          7.66          6.88         0.97 o
 -27   1   4         86.43         73.83         2.34 o
 -26   1   4        225.76        201.63         3.59 o
 -25   1   4        518.78        452.85         6.13 o
 -24   1   4        407.85        363.82         4.82 o
 -23   1   4        190.19        178.56         3.01 o
 -22   1   4        106.43         96.55         2.17 o
 -21   1   4          3.26          2.57         0.51 o
 -20   1   4         50.86         52.15         1.34 o
 -19   1   4        115.09        104.22         1.74 o
 -18   1   4        112.18        103.67         1.53 o
 -17   1   4          8.59          8.95         0.54 o
 -16   1   4          0.02         -0.01         0.24 o
 -15   1   4         63.11         54.31         0.92 o
 -14   1   4         10.41         10.75         0.50 o
 -13   1   4         90.64         91.77         1.26 o
 -12   1   4         62.52         44.81         0.86 o
 -11   1   4         43.96         39.29         0.91 o
 -10   1   4        553.49        470.79         4.51 o
  -9   1   4        299.29        305.79         2.50 o
  -8   1   4        220.87        234.12         1.99 o
  -7   1   4         66.83         68.02         0.84 o
  -6   1   4         77.15         79.81         0.99 o
  -5   1   4        291.91        306.25         2.46 o
  -4   1   4        335.15        354.90         2.58 o
  -3   1   4        271.36        294.28         2.23 o
  -2   1   4        152.89        171.60         1.48 o
  -1   1   4        286.84        320.18         2.39 o
   0   1   4        286.84        320.32         2.31 o
   1   1   4        947.76       1021.05         6.61 o
   2   1   4        510.20        547.34         3.85 o
   3   1   4       2607.52       2683.13        16.28 o
   4   1   4         77.47         73.91         1.05 o
   5   1   4         88.43         85.39         1.15 o
   6   1   4        499.58        491.01         3.93 o
   7   1   4         48.29         56.41         0.93 o
   8   1   4         59.91         66.87         1.05 o
   9   1   4        309.09        323.43         3.00 o
  10   1   4         74.20         73.35         1.14 o
  11   1   4         18.13         18.49         0.69 o
  12   1   4         43.91         46.76         0.90 o
  13   1   4         99.62        100.06         1.33 o
  14   1   4        120.45        122.07         1.53 o
  15   1   4         17.20         17.93         0.66 o
  16   1   4         18.97         17.78         0.70 o
  17   1   4         82.58         81.13         1.38 o
  18   1   4        117.06        115.64         1.75 o
  19   1   4        161.75        162.79         2.43 o
  20   1   4         82.19         79.30         1.55 o
  21   1   4          0.54          0.79         0.37 o
  22   1   4        115.38        109.13         2.03 o
  23   1   4        279.66        262.80         3.15 o
  24   1   4        372.02        341.13         3.80 o
  25   1   4        364.57        337.36         3.81 o
  26   1   4        211.12        189.48         2.67 o
  27   1   4         85.06         73.42         1.63 o
  28   1   4          3.10          2.06         0.58 o
  29   1   4          2.71          3.49         0.65 o
  30   1   4         37.19         35.26         1.40 o
  31   1   4         16.86         17.48         1.10 o
  32   1   4         94.28         96.10         2.28 o
  33   1   4         37.55         42.18         2.74 o
  34   1   4        210.29        217.35         4.78 o
  35   1   4          8.32          6.61         1.18 o
  36   1   4         42.18         42.13         2.52 o
 -37   2   4         50.24         62.64         4.90 o
 -36   2   4         17.54         16.83         2.20 o
 -35   2   4          0.43          2.18         1.26 o
 -34   2   4          0.02          0.99         1.13 o
 -33   2   4          1.19         -0.44         1.06 o
 -32   2   4          1.12          0.79         0.96 o
 -31   2   4          0.00         -0.04         0.76 o
 -30   2   4          4.35          4.46         0.91 o
 -29   2   4          3.27          4.98         0.86 o
 -28   2   4         20.77         23.45         1.33 o
 -27   2   4         69.14         71.02         1.98 o
 -26   2   4         65.72         73.37         1.98 o
 -25   2   4        608.83        615.15         7.58 o
 -24   2   4         55.44         62.38         1.84 o
 -23   2   4        296.51        274.17         4.17 o
 -22   2   4         15.74         12.27         0.94 o
 -21   2   4         15.07         16.60         1.15 o
 -20   2   4        271.63        272.91         3.79 o
 -19   2   4        167.48        156.10         2.23 o
 -18   2   4        131.59        125.96         2.04 o
 -17   2   4          2.11          1.26         0.48 o
 -16   2   4          0.00         -0.03         0.31 o
 -15   2   4         50.66         61.81         1.10 o
 -14   2   4          5.00          6.64         0.47 o
 -13   2   4         46.14         58.13         1.19 o
 -12   2   4        111.25        126.94         1.60 o
 -11   2   4        180.91        202.52         2.16 o
 -10   2   4          0.29          4.63         0.41 o
  -9   2   4        380.80        438.74         3.83 o
  -8   2   4        298.76        333.19         2.93 o
  -7   2   4        102.42         98.50         1.30 o
  -6   2   4         19.99         24.93         0.64 o
  -5   2   4        121.40        149.39         1.63 o
  -4   2   4        151.28        154.60         1.68 o
  -3   2   4          6.31          7.85         0.47 o
  -2   2   4         37.89         47.40         0.89 o
  -1   2   4        383.90        381.32         3.09 o
   0   2   4        496.94        515.78         3.92 o
   1   2   4        830.24        822.55         5.80 o
   2   2   4        235.87        239.18         2.22 o
   3   2   4        623.76        607.13         4.35 o
   4   2   4        571.03        573.27         4.64 o
   5   2   4        484.21        481.24         3.92 o
   6   2   4        261.86        238.52         2.33 o
   7   2   4          2.45          2.98         0.34 o
   8   2   4        159.66        156.29         1.77 o
   9   2   4         28.00         32.74         0.77 o
  10   2   4        191.17        191.78         2.14 o
  11   2   4         47.23         47.08         1.04 o
  12   2   4        137.83        122.96         1.77 o
  13   2   4          9.78          7.58         0.54 o
  14   2   4         46.95         37.98         1.05 o
  15   2   4          2.79          4.15         0.52 o
  16   2   4         10.28          7.23         0.60 o
  17   2   4         98.97         87.31         1.63 o
  18   2   4         98.66         92.00         1.78 o
  19   2   4       1834.66       1631.52        13.44 o
  20   2   4          2.09          2.20         0.53 o
  21   2   4         41.91         30.90         1.22 o
  22   2   4          1.28          0.71         0.46 o
  23   2   4          0.00          0.39         0.48 o
  24   2   4         66.95         71.60         1.73 o
  25   2   4         57.98         60.43         1.62 o
  26   2   4        127.97        127.04         2.30 o
  27   2   4         35.70         35.31         2.00 o
  28   2   4         43.09         47.49         1.91 o
  29   2   4          0.66          1.52         0.78 o
  30   2   4          0.36          0.98         0.78 o
  31   2   4         17.68         18.37         1.54 o
  32   2   4         78.92         87.82         2.76 o
  33   2   4          2.19          1.91         1.00 o
  34   2   4         11.07          9.88         1.39 o
  35   2   4         89.34        106.62         4.80 o
 -34   3   4         31.18         28.00         2.98 o
 -33   3   4          1.49          0.69         0.98 o
 -32   3   4          1.29          1.09         1.35 o
 -31   3   4          3.87          5.98         1.14 o
 -30   3   4          1.34          1.60         0.86 o
 -29   3   4          0.63          0.61         0.78 o
 -28   3   4          0.60          0.15         0.72 o
 -27   3   4          4.24          5.23         1.02 o
 -26   3   4         29.75         30.13         1.81 o
 -25   3   4         58.77         60.06         2.24 o
 -24   3   4         16.96         15.92         1.22 o
 -23   3   4          0.09          0.18         0.63 o
 -22   3   4          4.18          3.62         0.75 o
 -21   3   4         25.52         19.85         1.55 o
 -20   3   4         74.80         66.82         1.81 o
 -19   3   4         46.05         41.84         1.75 o
 -18   3   4         31.50         30.14         1.27 o
 -17   3   4          0.07         -0.26         0.40 o
 -16   3   4         17.93         19.99         0.98 o
 -15   3   4         11.47         11.64         0.71 o
 -14   3   4        238.64        224.00         2.65 o
 -13   3   4         97.95         91.08         1.56 o
 -12   3   4        946.79        925.69         7.39 o
 -11   3   4        657.04        652.75         5.30 o
 -10   3   4        106.51        108.80         1.57 o
  -9   3   4        697.83        673.77         5.45 o
  -8   3   4        293.91        289.74         2.87 o
  -7   3   4          6.80         11.37         0.62 o
  -6   3   4        163.75        150.58         1.96 o
  -5   3   4        317.30        304.72         3.11 o
  -4   3   4        152.86        149.75         1.96 o
  -3   3   4         10.82         11.23         0.66 o
  -2   3   4         38.98         40.08         1.17 o
  -1   3   4         62.72         58.98         1.21 o
   0   3   4         58.91         58.92         1.20 o
   1   3   4         12.59         13.41         0.70 o
   2   3   4          3.64          5.07         0.49 o
   3   3   4        867.99        863.33         6.69 o
   4   3   4        160.04        158.75         1.96 o
   5   3   4         47.98         61.23         1.23 o
   6   3   4        644.98        592.48         5.47 o
   7   3   4          0.12          1.06         0.41 o
   8   3   4         25.95         25.74         1.44 o
   9   3   4        402.13        378.43         4.14 o
  10   3   4        403.83        387.53         4.22 o
  11   3   4        520.76        502.33         5.12 o
  12   3   4        285.18        282.52         3.60 o
  13   3   4        175.15        169.43         2.62 o
  14   3   4         57.06         59.15         1.67 o
  15   3   4         34.14         36.69         1.49 o
  16   3   4         24.81         24.37         1.59 o
  17   3   4          4.17          3.43         0.70 o
  18   3   4          0.76          1.38         0.63 o
  19   3   4         16.96         14.98         1.35 o
  20   3   4         39.00         35.89         1.68 o
  21   3   4          8.80          5.72         0.87 o
  22   3   4          0.00          0.18         0.62 o
  23   3   4          0.01          0.86         0.76 o
  24   3   4          0.44          1.01         0.75 o
  25   3   4         12.50         12.41         1.17 o
  26   3   4         36.22         36.68         1.68 o
  27   3   4         84.11         85.62         2.46 o
  28   3   4         70.52         76.78         3.02 o
  29   3   4         69.69         73.40         3.36 o
  30   3   4          2.58          3.20         1.06 o
  31   3   4          0.47          1.81         1.08 o
  32   3   4        316.95        315.42         6.72 o
 -30   4   4          0.47         -0.50         1.18 o
 -29   4   4          0.64          0.45         0.88 o
 -28   4   4          1.93          1.98         0.94 o
 -27   4   4         17.53         16.19         2.07 o
 -26   4   4         79.63         77.29         5.06 o
 -25   4   4         38.44         44.67         3.34 o
 -24   4   4         70.95         79.85         3.12 o
 -23   4   4        115.34        123.15         3.20 o
 -22   4   4         26.12         29.90         1.88 o
 -21   4   4          0.48          0.28         0.73 o
 -20   4   4         34.43         31.96         1.60 o
 -19   4   4         37.16         33.76         1.61 o
 -18   4   4         11.31          9.63         1.03 o
 -17   4   4          3.35          3.06         0.64 o
 -16   4   4         32.27         29.80         1.31 o
 -15   4   4         68.44         63.04         1.68 o
 -14   4   4         50.47         47.20         1.52 o
 -13   4   4         29.84         30.76         1.32 o
 -12   4   4         38.02         36.72         1.35 o
 -11   4   4        181.13        165.51         2.88 o
 -10   4   4         68.71         60.23         1.39 o
  -9   4   4         13.11         16.28         0.88 o
  -8   4   4          0.01          0.64         0.47 o
  -7   4   4         24.65         23.13         1.19 o
  -6   4   4        228.99        219.12         2.63 o
  -5   4   4        368.95        356.14         3.62 o
  -4   4   4        286.37        279.33         3.23 o
  -3   4   4         62.30         56.84         1.38 o
  -2   4   4          0.02         -0.42         0.42 o
  -1   4   4         45.17         46.69         1.29 o
   0   4   4         47.38         51.00         1.59 o
   1   4   4         36.53         37.17         1.43 o
   2   4   4          8.66          8.52         0.99 o
   3   4   4        219.84        219.01         3.14 o
   4   4   4        742.20        698.33         8.38 o
   5   4   4        416.44        394.67         4.92 o
   6   4   4         32.61         36.90         1.50 o
   7   4   4         12.20         13.88         1.01 o
   8   4   4         33.31         30.44         1.63 o
   9   4   4        137.49        130.11         2.46 o
  10   4   4        185.94        178.86         2.82 o
  11   4   4         63.83         60.44         1.73 o
  12   4   4          0.64          0.21         0.58 o
  13   4   4         60.72         59.36         1.88 o
  14   4   4        129.09        121.16         3.10 o
  15   4   4        163.79        156.93         3.60 o
  16   4   4         68.47         69.26         2.49 o
  17   4   4         27.80         23.41         1.67 o
  18   4   4          2.55          3.79         0.93 o
  19   4   4        163.99        128.27         3.61 o
  20   4   4         24.63         24.66         1.75 o
  21   4   4          0.11         -0.21         0.80 o
  22   4   4         27.73         30.45         2.00 o
  23   4   4         73.67         76.22         2.87 o
  24   4   4        101.10        114.90         3.39 o
  25   4   4         94.97         97.64         3.23 o
  26   4   4         60.57         64.27         2.89 o
  27   4   4         20.81         24.18         1.94 o
  28   4   4          1.38          0.90         1.12 o
 -23   5   4          0.08          0.66         0.76 o
 -22   5   4          0.01          0.47         0.72 o
 -21   5   4          0.05         -0.57         0.57 o
 -20   5   4          1.71          1.25         0.75 o
 -19   5   4          9.20          9.91         1.07 o
 -18   5   4         18.94         19.50         1.32 o
 -17   5   4         44.80         43.38         2.04 o
 -16   5   4         29.24         28.65         2.14 o
 -15   5   4         36.27         34.54         1.83 o
 -14   5   4          0.03          0.78         0.61 o
 -13   5   4         22.64         23.98         1.30 o
 -12   5   4         23.57         26.19         1.66 o
 -11   5   4          7.73         11.47         1.21 o
 -10   5   4        558.17        572.04         7.03 o
  -9   5   4          8.91         12.10         1.16 o
  -8   5   4         14.04         13.87         1.30 o
  -7   5   4          4.58          4.73         0.89 o
  -6   5   4         26.95         28.43         1.92 o
  -5   5   4         43.44         45.03         2.98 o
  -4   5   4          9.54         10.35         1.22 o
  -3   5   4          0.34          1.29         0.77 o
  -2   5   4          7.90         12.83         1.80 o
  -1   5   4          5.63          9.41         1.31 o
   0   5   4          0.08          0.05         0.84 o
   1   5   4          7.78          8.18         1.23 o
   2   5   4          0.12          2.13         0.93 o
   3   5   4        177.75        186.79         4.43 o
   4   5   4        275.02        267.03         5.49 o
   5   5   4        219.72        219.51         4.66 o
   6   5   4        120.79        115.79         3.13 o
   7   5   4         21.50         24.06         1.72 o
   8   5   4         77.90         84.65         3.01 o
   9   5   4         35.99         42.57         3.28 o
  10   5   4         52.45         58.32         2.67 o
  11   5   4         34.12         38.24         2.35 o
  12   5   4         19.02         18.87         1.62 o
  13   5   4          1.10          1.60         0.89 o
  14   5   4          3.46          5.66         1.32 o
  15   5   4          9.13          9.04         1.32 o
  16   5   4          0.16         -0.79         0.79 o
  17   5   4         10.24         10.86         1.44 o
  18   5   4         35.37         34.19         2.21 o
  19   5   4         77.52         74.11         3.44 o
  20   5   4        108.21        104.78         3.42 o
  21   5   4         67.13         69.81         3.04 o
  22   5   4          5.63          5.62         1.72 o
 -12   6   4          0.00         -0.49         1.38 o
 -11   6   4         25.05         29.55         3.59 o
 -10   6   4         87.84         77.16         3.68 o
  -9   6   4          0.13          1.81         1.31 o
  -8   6   4          5.50          6.37         1.67 o
  -7   6   4         38.66         34.58         3.42 o
  -6   6   4         13.21         13.43         1.94 o
  -5   6   4          4.74          3.10         1.42 o
  -4   6   4          0.01          0.76         1.26 o
  -3   6   4          0.53          1.50         1.00 o
  -2   6   4          0.01          0.12         0.95 o
  -1   6   4          0.04          0.24         0.99 o
   0   6   4          0.47          0.47         0.94 o
   1   6   4          0.97          0.85         1.00 o
   2   6   4          1.62          1.84         1.15 o
   3   6   4         25.55         23.96         2.03 o
   4   6   4          0.93          0.88         1.03 o
   5   6   4         28.77         33.51         3.88 o
   6   6   4          6.38          5.89         1.67 o
   7   6   4          3.78          5.25         1.33 o
   8   6   4          2.39          1.71         1.09 o
   9   6   4         11.50         11.74         1.66 o
  10   6   4          8.34          9.48         2.41 o
 -37   1   5          6.89          6.17         1.36 o
 -36   1   5          5.55          5.64         1.29 o
 -35   1   5         35.57         39.33         2.67 o
 -34   1   5         28.51         31.91         2.39 o
 -33   1   5          4.97          5.72         1.32 o
 -32   1   5          0.18         -0.26         0.84 o
 -31   1   5         13.31         15.19         1.53 o
 -30   1   5          6.79          7.08         1.70 o
 -29   1   5        327.66        325.06         5.76 o
 -28   1   5        230.38        212.61         4.41 o
 -27   1   5         55.87         56.81         3.78 o
 -26   1   5        695.94        679.70         8.83 o
 -25   1   5          2.83          3.81         1.20 o
 -24   1   5         89.40         78.41         2.22 o
 -23   1   5        392.80        360.66         5.34 o
 -22   1   5         56.01         47.58         2.24 o
 -21   1   5          1.00          0.46         0.63 o
 -20   1   5        139.72        137.26         2.60 o
 -19   1   5         97.83         89.33         2.03 o
 -18   1   5        102.53        102.19         1.82 o
 -17   1   5          0.38          0.30         0.36 o
 -16   1   5          0.30          1.08         0.32 o
 -15   1   5        172.44        189.32         2.09 o
 -14   1   5        325.49        365.24         3.36 o
 -13   1   5         43.68         68.32         1.13 o
 -12   1   5        197.74        231.62         2.39 o
 -11   1   5         96.82        118.88         1.49 o
 -10   1   5          4.43          7.58         0.42 o
  -9   1   5         81.74         90.42         1.31 o
  -8   1   5         67.80         84.41         1.33 o
  -7   1   5         23.53         21.20         0.75 o
  -6   1   5         11.29         11.40         0.61 o
  -5   1   5         13.82         20.57         0.78 o
  -4   1   5        107.50        115.12         1.58 o
  -3   1   5          6.68          9.91         0.56 o
  -2   1   5         80.92         79.12         1.27 o
  -1   1   5         75.84         77.19         1.27 o
   0   1   5        277.73        284.81         3.05 o
   1   1   5        612.69        620.02         4.96 o
   2   1   5        965.97        945.57         7.57 o
   3   1   5       2059.54       2068.28        14.73 o
   4   1   5         86.68         93.64         1.32 o
   5   1   5         77.00         75.89         1.26 o
   6   1   5        245.71        249.22         3.07 o
   7   1   5         61.57         63.75         1.05 o
   8   1   5        136.70        142.22         1.74 o
   9   1   5          3.13          4.07         0.44 o
  10   1   5          7.15          6.38         0.51 o
  11   1   5        115.06        118.31         2.04 o
  12   1   5         90.16         95.42         1.67 o
  13   1   5         76.56         89.34         1.65 o
  14   1   5         11.03         18.31         1.01 o
  15   1   5        400.58        363.89         3.85 o
  16   1   5       2209.58       2053.90        16.44 o
  17   1   5        197.83        191.18         2.75 o
  18   1   5       1058.75        994.13         9.28 o
  19   1   5         22.05         20.92         1.07 o
  20   1   5          9.08          8.51         0.79 o
  21   1   5        217.26        200.79         3.09 o
  22   1   5         84.58         71.10         1.68 o
  23   1   5        177.90        170.00         2.83 o
  24   1   5          3.13          1.51         0.56 o
  25   1   5          3.52          3.50         0.68 o
  26   1   5         58.48         63.16         1.85 o
  27   1   5         21.19         22.59         1.26 o
  28   1   5         72.48         80.52         2.29 o
  29   1   5          5.07          5.38         0.93 o
  30   1   5          0.06         -0.12         0.71 o
  31   1   5          3.69          5.79         1.17 o
  32   1   5         76.07         82.37         2.68 o
  33   1   5         12.70         13.83         1.44 o
  34   1   5          6.29          4.92         1.24 o
  35   1   5          0.01          0.70         1.17 o
 -35   2   5         24.42         27.60         2.77 o
 -34   2   5          2.44          3.50         2.10 o
 -33   2   5         10.78         12.28         2.04 o
 -32   2   5         43.40         46.02         2.88 o
 -31   2   5         70.95         78.50         3.44 o
 -30   2   5         79.92         79.39         3.01 o
 -29   2   5          6.77         10.23         1.39 o
 -28   2   5         11.83         10.40         1.33 o
 -27   2   5          6.48          5.13         1.03 o
 -26   2   5          1.81          3.04         0.97 o
 -25   2   5          4.90          1.97         0.86 o
 -24   2   5         50.11         39.67         1.61 o
 -23   2   5        253.53        230.25         4.80 o
 -22   2   5        255.96        244.83         3.94 o
 -21   2   5        245.31        238.61         3.83 o
 -20   2   5         43.72         46.01         2.30 o
 -19   2   5          6.00          6.35         0.78 o
 -18   2   5        105.00         96.66         2.19 o
 -17   2   5        198.90        192.14         3.17 o
 -16   2   5        757.47        724.70         6.83 o
 -15   2   5        454.41        436.36         4.10 o
 -14   2   5        169.76        166.50         2.01 o
 -13   2   5       1496.56       1412.72        10.16 o
 -12   2   5        184.66        186.94         2.12 o
 -11   2   5        713.38        696.33         5.93 o
 -10   2   5        229.43        222.40         2.38 o
  -9   2   5         16.83         14.60         0.62 o
  -8   2   5        107.21        115.83         1.57 o
  -7   2   5        186.22        187.72         2.25 o
  -6   2   5        383.72        382.25         3.35 o
  -5   2   5        201.47        191.84         2.05 o
  -4   2   5        125.86        120.04         1.54 o
  -3   2   5         49.12         52.78         1.09 o
  -2   2   5        256.08        273.61         2.57 o
  -1   2   5       1640.97       1702.08        11.19 o
   0   2   5        990.36       1061.64         7.36 o
   1   2   5       3019.00       3095.61        18.91 o
   2   2   5       1827.31       1850.12        11.72 o
   3   2   5        172.27        156.68         1.78 o
   4   2   5        152.91        146.72         1.79 o
   5   2   5        495.64        489.95         4.11 o
   6   2   5        361.40        372.41         3.48 o
   7   2   5        204.53        214.82         2.39 o
   8   2   5          8.55         13.01         0.66 o
   9   2   5         46.37         43.91         1.14 o
  10   2   5        133.20        130.37         1.99 o
  11   2   5        101.94        106.31         2.28 o
  12   2   5          2.54          3.14         0.57 o
  13   2   5         61.94         62.05         1.80 o
  14   2   5        445.31        430.15         5.43 o
  15   2   5        945.59        921.75         8.86 o
  16   2   5        255.19        228.84         3.47 o
  17   2   5        247.94        234.02         3.30 o
  18   2   5        127.86        125.61         2.30 o
  19   2   5         10.09         10.10         0.86 o
  20   2   5        129.41        126.34         2.49 o
  21   2   5        357.29        358.09         4.39 o
  22   2   5        189.02        184.30         2.95 o
  23   2   5        101.08         94.16         2.04 o
  24   2   5          1.06         -0.13         0.55 o
  25   2   5          0.61         -0.05         0.54 o
  26   2   5          3.86          5.04         0.80 o
  27   2   5         33.02         29.21         2.06 o
  28   2   5         33.68         33.80         1.60 o
  29   2   5        363.96        384.80         5.44 o
  30   2   5         26.33         27.16         1.69 o
  31   2   5        103.20        107.63         2.93 o
  32   2   5        199.76        202.57         5.67 o
  33   2   5          0.59          1.54         1.02 o
 -33   3   5          0.66         -0.66         2.43 o
 -32   3   5          6.62          5.88         1.63 o
 -31   3   5         20.44         23.02         2.03 o
 -30   3   5         58.35         63.47         2.74 o
 -29   3   5          1.15          0.55         0.95 o
 -28   3   5         63.11         67.45         2.58 o
 -27   3   5          2.72          5.78         1.09 o
 -26   3   5        240.06        237.46         4.46 o
 -25   3   5         92.70         89.58         2.58 o
 -24   3   5         24.64         21.95         1.51 o
 -23   3   5          0.86          0.46         0.78 o
 -22   3   5          0.08         -0.03         0.82 o
 -21   3   5          1.10          0.00         0.68 o
 -20   3   5          4.49          2.56         0.77 o
 -19   3   5          0.02         -0.45         0.59 o
 -18   3   5          0.40         -0.17         0.52 o
 -17   3   5          4.82          5.72         0.72 o
 -16   3   5          2.23          1.80         0.55 o
 -15   3   5          1.61          1.37         0.49 o
 -14   3   5          0.93          0.84         0.45 o
 -13   3   5        152.18        153.85         2.28 o
 -12   3   5        115.37        104.27         1.84 o
 -11   3   5         74.09         61.15         1.59 o
 -10   3   5         35.83         33.08         1.17 o
  -9   3   5         28.60         27.83         0.99 o
  -8   3   5          0.78          1.97         0.41 o
  -7   3   5         25.73         22.57         0.86 o
  -6   3   5        121.62        110.19         1.63 o
  -5   3   5        106.70         99.77         1.55 o
  -4   3   5         54.45         49.22         1.23 o
  -3   3   5          3.44          6.06         0.64 o
  -2   3   5         42.92         49.77         1.18 o
  -1   3   5        264.85        278.46         2.78 o
   0   3   5        169.12        179.06         2.10 o
   1   3   5        517.64        531.40         4.47 o
   2   3   5        210.86        221.54         2.40 o
   3   3   5        325.67        300.72         2.97 o
   4   3   5        118.73        106.29         1.80 o
   5   3   5        130.78        117.07         1.90 o
   6   3   5         14.63         12.89         0.79 o
   7   3   5          0.21         -0.17         0.42 o
   8   3   5         54.71         50.67         1.38 o
   9   3   5        100.23         93.90         1.79 o
  10   3   5        181.99        171.25         2.51 o
  11   3   5        115.59        109.86         2.10 o
  12   3   5         66.19         61.25         1.77 o
  13   3   5          3.30          2.68         0.66 o
  14   3   5          0.12         -0.13         0.52 o
  15   3   5          9.61          9.67         0.90 o
  16   3   5        508.95        435.62         6.17 o
  17   3   5          1.35          3.28         0.94 o
  18   3   5         81.25         63.86         3.78 o
  19   3   5         11.58         10.87         1.16 o
  20   3   5         17.24         15.14         1.36 o
  21   3   5          0.39          1.07         0.70 o
  22   3   5          2.55          1.88         0.82 o
  23   3   5          0.62          0.37         0.78 o
  24   3   5         13.34         12.07         1.29 o
  25   3   5          5.59          5.46         1.03 o
  26   3   5         19.22         17.63         1.59 o
  27   3   5          9.67          7.76         1.18 o
  28   3   5         18.67         17.27         1.59 o
  29   3   5         13.71         19.60         1.65 o
  30   3   5          9.63         13.35         1.75 o
 -28   4   5         25.17         26.01         2.10 o
 -27   4   5         20.90         20.68         2.92 o
 -26   4   5          0.02          1.29         1.00 o
 -25   4   5          1.57          0.40         0.89 o
 -24   4   5          0.21          0.62         0.89 o
 -23   4   5          0.66          2.84         0.95 o
 -22   4   5          8.98          6.92         1.31 o
 -21   4   5         14.27         10.19         1.27 o
 -20   4   5         29.23         24.00         1.85 o
 -19   4   5          0.68          0.59         0.73 o
 -18   4   5          7.00          7.37         0.93 o
 -17   4   5        102.68         94.97         2.53 o
 -16   4   5          7.04          5.60         0.85 o
 -15   4   5         36.05         33.61         2.02 o
 -14   4   5          1.58          8.20         2.75 o
 -13   4   5       1179.41       1128.59        11.71 o
 -12   4   5          7.10          9.70         1.18 o
 -11   4   5          5.54          6.56         0.77 o
 -10   4   5         84.96         77.53         1.82 o
  -9   4   5         66.12         59.55         1.60 o
  -8   4   5         26.51         26.67         1.21 o
  -7   4   5         52.65         54.54         1.61 o
  -6   4   5        161.31        152.05         2.45 o
  -5   4   5        229.80        217.11         2.99 o
  -4   4   5         54.66         48.31         1.51 o
  -3   4   5          2.23          1.14         0.54 o
  -2   4   5         81.46         88.95         1.90 o
  -1   4   5         19.50         23.64         1.24 o
   0   4   5        276.69        276.40         3.80 o
   1   4   5         95.68         95.01         2.11 o
   2   4   5        285.27        268.80         3.55 o
   3   4   5         95.05        101.25         2.06 o
   4   4   5         30.79         27.96         1.27 o
   5   4   5         51.62         47.59         1.60 o
   6   4   5         67.58         62.03         2.38 o
   7   4   5         13.62         15.51         1.13 o
   8   4   5          2.06          2.11         0.72 o
   9   4   5         22.81         17.78         1.23 o
  10   4   5         54.94         47.88         2.30 o
  11   4   5         45.41         42.38         1.80 o
  12   4   5         45.22         44.93         1.89 o
  13   4   5         17.81         18.86         1.34 o
  14   4   5         24.35         28.65         2.09 o
  15   4   5         24.87         27.65         1.79 o
  16   4   5         60.34         59.54         2.13 o
  17   4   5          1.54          1.51         0.72 o
  18   4   5          9.30          8.61         1.07 o
  19   4   5          4.01          6.69         0.98 o
  20   4   5          5.97          7.17         1.25 o
  21   4   5         23.77         28.29         2.03 o
  22   4   5          1.92          3.93         1.07 o
  23   4   5          0.06         -0.90         0.90 o
  24   4   5         17.10         15.16         2.42 o
  25   4   5          5.05          6.65         1.46 o
  26   4   5          4.48          1.51         1.28 o
 -21   5   5         40.79         43.14         3.57 o
 -20   5   5          2.36          1.38         0.85 o
 -19   5   5          9.93         10.39         1.31 o
 -18   5   5         38.07         36.51         1.95 o
 -17   5   5         47.48         50.75         3.50 o
 -16   5   5         24.58         24.96         1.58 o
 -15   5   5          3.84          5.01         0.92 o
 -14   5   5         87.37         87.49         3.23 o
 -13   5   5        114.66        132.48         3.27 o
 -12   5   5         21.91         21.88         1.31 o
 -11   5   5         23.71         24.72         1.40 o
 -10   5   5         39.85         41.13         1.67 o
  -9   5   5          0.52          1.02         0.65 o
  -8   5   5         24.90         27.92         3.23 o
  -7   5   5         36.22         36.07         1.77 o
  -6   5   5          6.22          6.33         0.95 o
  -5   5   5          0.56          0.31         0.72 o
  -4   5   5         15.90         14.67         1.21 o
  -3   5   5         34.12         29.45         1.65 o
  -2   5   5         57.31         53.68         2.11 o
  -1   5   5         73.15         62.35         2.09 o
   0   5   5          1.08          0.62         0.73 o
   1   5   5         10.07          7.02         1.02 o
   2   5   5         50.08         44.36         2.56 o
   3   5   5         11.36         13.16         1.66 o
   4   5   5          1.28         -0.06         0.89 o
   5   5   5          0.00          0.17         0.84 o
   6   5   5          2.79          2.26         0.91 o
   7   5   5          2.06          2.27         0.97 o
   8   5   5          0.20         -0.24         0.84 o
   9   5   5          0.08         -0.77         0.77 o
  10   5   5          0.56         -0.34         0.85 o
  11   5   5          7.26         10.00         1.35 o
  12   5   5         33.74         37.64         2.79 o
  13   5   5         48.29         54.66         2.76 o
  14   5   5         40.55         40.19         2.33 o
  15   5   5         22.11         27.65         2.02 o
  16   5   5          8.21          8.47         1.37 o
  17   5   5          0.18         -0.83         0.83 o
  18   5   5          0.52          0.84         1.00 o
  19   5   5         26.02         26.76         2.11 o
  -5   6   5         26.78         28.08         3.33 o
  -4   6   5          1.94          2.27         1.21 o
  -3   6   5         15.93         17.60         1.84 o
  -2   6   5         74.82         85.57         3.34 o
  -1   6   5         76.14         82.34         6.43 o
   0   6   5        220.40        230.65         5.47 o
   1   6   5         13.93         16.09         1.79 o
   2   6   5          5.56          8.54         1.46 o
   3   6   5         37.75         38.43         3.82 o
 -36   0   6        126.91        139.66         7.09 o
 -35   0   6        132.95        142.34         7.39 o
 -34   0   6        160.21        167.05         7.41 o
 -33   0   6          0.24          4.41         2.03 o
 -32   0   6         78.67         72.06         5.38 o
 -31   0   6        224.44        237.10         8.58 o
 -30   0   6        316.34        325.08        13.55 o
 -29   0   6        282.70        258.22         5.69 o
 -28   0   6          0.91          1.74         1.25 o
 -27   0   6          9.01         14.44         3.42 o
 -26   0   6          1.29          3.05         1.69 o
 -25   0   6        278.89        269.28         8.50 o
 -24   0   6        650.81        588.17        14.11 o
 -23   0   6        519.11        497.66        10.51 o
 -22   0   6        107.85        104.10         3.85 o
 -21   0   6         10.81         19.82         2.81 o
 -20   0   6        189.37        179.63         5.09 o
 -19   0   6        258.91        262.05         6.77 o
 -18   0   6        186.80        250.60        13.38 o
 -17   0   6         40.57         42.71         2.75 o
 -16   0   6        259.22        316.89         7.04 o
 -15   0   6        320.85        304.82         6.83 o
 -14   0   6        412.23        374.17         6.43 o
 -13   0   6        440.04        449.15         7.39 o
 -12   0   6        123.89        220.72         5.79 o
 -11   0   6         10.88          4.92         0.73 o
 -10   0   6         98.52         92.68         3.76 o
  -9   0   6        231.19        254.55         5.76 o
  -8   0   6         25.46         34.27         2.19 o
  -7   0   6          5.99          9.10         1.31 o
  -6   0   6        227.48        213.31         4.11 o
  -5   0   6        146.58        159.25         4.48 o
  -4   0   6        783.76        800.80        11.14 o
  -3   0   6          6.04         80.50         5.29 o
  -2   0   6        396.09        394.73         6.32 o
  -1   0   6       1461.11       1410.92        18.30 o
   0   0   6       2766.67       2576.21        31.84 o
   1   0   6         70.18         54.57         1.51 o
   2   0   6        139.36        168.54         2.96 o
   3   0   6       1229.26       1245.18        14.51 o
   4   0   6        855.63        850.26        10.41 o
   5   0   6        363.04        347.12         5.06 o
   6   0   6         16.70         16.72         1.17 o
   7   0   6         68.06         70.34         1.86 o
   8   0   6        136.45        146.67         2.86 o
   9   0   6        274.22        273.52         4.39 o
  10   0   6         15.26         18.06         1.16 o
  11   0   6         22.82         22.44         1.30 o
  12   0   6        993.63        976.72        11.99 o
  13   0   6        434.54        338.95         5.26 o
  14   0   6        591.84        607.31         8.19 o
  15   0   6       2455.34       2382.34        30.07 o
  16   0   6          0.31          0.78         0.95 o
  17   0   6         33.63         33.56         1.84 o
  18   0   6        643.85        623.51         9.57 o
  19   0   6        290.11        274.94         5.33 o
  20   0   6        206.00        205.79         6.79 o
  21   0   6          4.88          5.83         1.05 o
  22   0   6        102.87         91.55         3.87 o
  23   0   6        451.25        442.90        11.56 o
  24   0   6        492.33        476.82        12.31 o
  25   0   6        451.44        448.84        13.56 o
  26   0   6        152.73        146.58         6.25 o
  27   0   6          1.97         -0.16         1.87 o
  28   0   6         40.56         48.05         4.24 o
  29   0   6         61.10         70.28        12.57 o
  30   0   6         38.64         39.12         7.06 o
  31   0   6         23.15         28.08         3.60 o
  32   0   6          0.02         -0.15         1.94 o
  33   0   6         21.12         21.52         3.38 o
 -35   1   6          6.67          2.98         1.58 o
 -34   1   6          5.52          5.38         1.65 o
 -33   1   6          1.35          2.46         1.43 o
 -32   1   6          1.85          0.98         1.27 o
 -31   1   6         36.64         36.45         2.75 o
 -30   1   6         52.27         49.19         3.24 o
 -29   1   6          0.02         -0.83         0.83 o
 -28   1   6          3.72          1.31         1.00 o
 -27   1   6         32.57         32.06         2.63 o
 -26   1   6         51.67         47.21         2.21 o
 -25   1   6        126.10        114.14         2.89 o
 -24   1   6        110.65        100.04         2.68 o
 -23   1   6         65.41         58.62         2.07 o
 -22   1   6          0.30         -0.09         0.64 o
 -21   1   6         44.41         48.58         1.95 o
 -20   1   6        163.52        160.45         2.99 o
 -19   1   6        137.74        129.43         2.59 o
 -18   1   6         81.44         76.03         1.94 o
 -17   1   6        111.80        100.73         2.24 o
 -16   1   6        222.33        188.24         3.14 o
 -15   1   6         32.65         34.43         1.35 o
 -14   1   6        229.87        201.48         2.58 o
 -13   1   6         20.63         20.48         0.89 o
 -12   1   6         70.62         68.15         1.31 o
 -11   1   6         93.47         98.97         1.59 o
 -10   1   6        348.17        358.73         3.61 o
  -9   1   6        259.53        272.71         2.95 o
  -8   1   6        186.53        194.94         2.35 o
  -7   1   6          2.31          3.60         0.43 o
  -6   1   6          8.56          9.18         0.59 o
  -5   1   6        139.91        141.81         2.14 o
  -4   1   6         41.11         42.49         1.41 o
  -3   1   6        125.41        124.87         1.98 o
  -2   1   6          7.70          5.10         0.54 o
  -1   1   6        133.01        101.59         1.64 o
   0   1   6        150.35        150.58         2.09 o
   1   1   6          4.80          6.83         0.56 o
   2   1   6          2.35          4.21         0.49 o
   3   1   6         19.05         24.41         0.86 o
   4   1   6         28.01         33.18         1.34 o
   5   1   6         18.90         19.89         1.07 o
   6   1   6          0.37          1.27         0.48 o
   7   1   6         25.38         32.88         1.28 o
   8   1   6         96.23        101.33         1.77 o
   9   1   6        160.88        166.86         2.41 o
  10   1   6        182.20        177.14         2.53 o
  11   1   6        165.90        168.51         2.49 o
  12   1   6         30.26         24.98         1.03 o
  13   1   6        272.72        286.51         3.78 o
  14   1   6         59.70         60.68         2.20 o
  15   1   6          3.16          5.94         0.80 o
  16   1   6         55.88         56.60         1.62 o
  17   1   6         55.24         52.53         1.57 o
  18   1   6        135.28        140.51         2.52 o
  19   1   6         38.53         38.87         1.46 o
  20   1   6         23.92         23.64         1.22 o
  21   1   6          0.83          0.81         0.52 o
  22   1   6          0.99          0.19         0.53 o
  23   1   6         18.16         18.60         1.47 o
  24   1   6          4.59          3.46         0.86 o
  25   1   6         16.95         14.51         1.08 o
  26   1   6          0.00         -0.03         0.62 o
  27   1   6         10.78         10.29         1.05 o
  28   1   6        164.19        176.82         3.78 o
  29   1   6         70.44         75.12         2.59 o
  30   1   6         14.65         14.47         1.43 o
  31   1   6          0.27         -0.81         0.81 o
  32   1   6          1.63          1.10         1.10 o
  33   1   6          0.04          0.15         1.04 o
 -34   2   6          4.53          5.99         3.07 o
 -33   2   6         15.72         20.00         2.84 o
 -32   2   6         47.59         50.75         3.43 o
 -31   2   6          9.39          7.66         1.85 o
 -30   2   6         15.50         18.31         2.24 o
 -29   2   6        195.89        197.20         5.93 o
 -28   2   6          0.23          0.64         0.99 o
 -27   2   6        116.14        111.96         3.32 o
 -26   2   6        224.65        216.39         5.75 o
 -25   2   6         87.22         87.01         3.08 o
 -24   2   6          8.86          7.13         1.23 o
 -23   2   6          0.16         -0.45         0.79 o
 -22   2   6          2.49          1.49         0.92 o
 -21   2   6         13.68         12.36         1.36 o
 -20   2   6         29.14         24.19         1.68 o
 -19   2   6         22.62         21.62         1.49 o
 -18   2   6         28.74         24.80         1.53 o
 -17   2   6         23.65         30.04         1.67 o
 -16   2   6          0.07          0.16         0.50 o
 -15   2   6          0.11          0.36         0.48 o
 -14   2   6          5.47         11.08         0.76 o
 -13   2   6         56.69         50.90         1.17 o
 -12   2   6         68.26         65.50         1.26 o
 -11   2   6        131.14        120.25         1.78 o
 -10   2   6        122.53        124.94         1.80 o
  -9   2   6        152.69        149.98         2.23 o
  -8   2   6         33.60         35.57         1.01 o
  -7   2   6         10.68          9.58         0.60 o
  -6   2   6         35.21         36.61         1.03 o
  -5   2   6         14.74         14.32         0.81 o
  -4   2   6         90.72         86.36         1.48 o
  -3   2   6         28.86         34.02         0.99 o
  -2   2   6          0.64          0.15         0.35 o
  -1   2   6          6.37          7.96         0.52 o
   0   2   6       1953.17       1978.62        13.43 o
   1   2   6        465.92        492.29         4.28 o
   2   2   6         89.49         91.58         1.45 o
   3   2   6         11.96         11.86         0.64 o
   4   2   6         28.14         27.49         0.94 o
   5   2   6         29.54         26.82         1.01 o
   6   2   6          6.66          6.28         0.54 o
   7   2   6          1.20          0.85         0.40 o
   8   2   6         14.19         15.44         0.92 o
   9   2   6         91.83         88.22         1.90 o
  10   2   6         90.83         92.38         1.96 o
  11   2   6        221.24        217.00         3.36 o
  12   2   6          0.02          1.12         0.55 o
  13   2   6        826.45        726.05         7.46 o
  14   2   6         16.36         19.99         1.13 o
  15   2   6        229.78        200.22         3.11 o
  16   2   6          4.35          4.30         0.68 o
  17   2   6          0.29          0.80         0.55 o
  18   2   6         36.35         32.35         1.85 o
  19   2   6          0.49         -0.52         0.52 o
  20   2   6          5.85          4.54         0.88 o
  21   2   6          0.04          0.46         0.64 o
  22   2   6         13.49         15.23         1.25 o
  23   2   6         15.13         13.59         1.24 o
  24   2   6         42.93         45.96         2.08 o
  25   2   6         31.57         33.62         1.83 o
  26   2   6         63.03         59.12         2.23 o
  27   2   6         52.96         54.48         2.11 o
  28   2   6          4.20          3.95         0.92 o
  29   2   6         11.35         11.91         1.16 o
  30   2   6         23.10         23.73         2.06 o
  31   2   6          6.54          7.15         1.18 o
 -31   3   6          2.00          3.85         2.10 o
 -30   3   6          4.24          8.07         2.12 o
 -29   3   6         99.48         99.95         5.07 o
 -28   3   6         45.89         52.25         3.59 o
 -27   3   6         46.93         52.80         3.41 o
 -26   3   6         36.34         41.10         3.09 o
 -25   3   6        107.70        106.13         3.56 o
 -24   3   6        105.91         98.43         2.85 o
 -23   3   6         85.08         84.60         2.60 o
 -22   3   6          2.09          2.12         0.93 o
 -21   3   6          2.86          0.95         0.71 o
 -20   3   6         33.45         26.51         1.90 o
 -19   3   6          0.44          0.56         0.71 o
 -18   3   6          1.99         11.24         1.08 o
 -17   3   6         23.95         29.82         1.64 o
 -16   3   6        579.71        571.78         7.27 o
 -15   3   6         90.81        107.95         2.32 o
 -14   3   6        565.76        560.66         5.73 o
 -13   3   6         35.18         36.46         1.22 o
 -12   3   6         48.62         43.74         1.47 o
 -11   3   6         21.94         18.74         0.93 o
 -10   3   6        119.73        113.34         1.91 o
  -9   3   6         36.34         34.41         1.18 o
  -8   3   6          2.23          2.79         0.53 o
  -7   3   6         95.60         91.27         1.62 o
  -6   3   6        150.14        148.39         2.11 o
  -5   3   6        270.75        257.04         2.98 o
  -4   3   6         49.64         44.28         1.27 o
  -3   3   6         79.51         90.52         1.59 o
  -2   3   6         13.84         16.84         0.83 o
  -1   3   6         54.83         63.16         1.35 o
   0   3   6        372.99        415.43         3.99 o
   1   3   6        181.82        174.45         2.28 o
   2   3   6        182.87        169.42         2.41 o
   3   3   6        253.93        266.07         3.32 o
   4   3   6        214.36        198.14         2.78 o
   5   3   6        124.05        112.59         2.11 o
   6   3   6         12.22         23.64         1.16 o
   7   3   6          4.98          5.35         0.68 o
   8   3   6         53.43         51.73         1.63 o
   9   3   6         75.55         70.34         1.96 o
  10   3   6         67.06         58.97         1.86 o
  11   3   6         39.57         34.86         1.71 o
  12   3   6         10.92         10.88         1.05 o
  13   3   6        189.48        196.38         3.55 o
  14   3   6          2.36          4.32         0.84 o
  15   3   6        132.40        132.55         3.10 o
  16   3   6         10.49          9.61         1.20 o
  17   3   6         12.13         13.03         1.35 o
  18   3   6         85.75         82.98         2.83 o
  19   3   6          4.00          3.02         0.96 o
  20   3   6          0.14          0.40         0.83 o
  21   3   6         61.82         67.07         2.57 o
  22   3   6         48.90         50.70         2.37 o
  23   3   6        100.91        100.90         3.08 o
  24   3   6         30.36         31.59         2.01 o
  25   3   6         78.44         73.67         2.82 o
  26   3   6          4.84          3.61         1.10 o
  27   3   6         99.19        127.13         4.47 o
  28   3   6        724.27        774.88        14.03 o
 -26   4   6         36.71         30.38         2.73 o
 -25   4   6         12.96         14.39         1.68 o
 -24   4   6          2.48          1.97         1.17 o
 -23   4   6         38.56         44.94         3.03 o
 -22   4   6         72.07         75.37         2.85 o
 -21   4   6         77.93         84.19         3.03 o
 -20   4   6         51.13         56.56         2.38 o
 -19   4   6         29.04         27.50         1.79 o
 -18   4   6          0.11          0.00         0.79 o
 -17   4   6         29.07         28.38         2.27 o
 -16   4   6          2.29          6.36         0.90 o
 -15   4   6         13.09         14.03         1.12 o
 -14   4   6         16.52         19.78         1.37 o
 -13   4   6         12.04         11.20         0.95 o
 -12   4   6         81.03         79.29         1.97 o
 -11   4   6        145.90        144.53         2.64 o
 -10   4   6        115.32        120.97         2.38 o
  -9   4   6         41.60         48.40         1.61 o
  -8   4   6          9.04         10.23         0.86 o
  -7   4   6          0.00         -0.25         0.47 o
  -6   4   6          1.08          1.61         0.58 o
  -5   4   6          4.47          5.53         0.71 o
  -4   4   6          0.41          0.99         0.56 o
  -3   4   6         11.43          7.95         0.85 o
  -2   4   6         57.04         51.83         1.79 o
  -1   4   6         51.93         52.32         1.79 o
   0   4   6          0.48         -0.08         0.60 o
   1   4   6         22.29         20.00         1.32 o
   2   4   6         26.99         25.63         1.46 o
   3   4   6          6.95          6.75         0.93 o
   4   4   6          0.30          0.79         0.62 o
   5   4   6          4.29          3.79         0.77 o
   6   4   6          4.27          3.24         0.76 o
   7   4   6          0.07         -0.04         0.63 o
   8   4   6         11.35         15.28         1.16 o
   9   4   6         42.91         49.31         1.95 o
  10   4   6         72.26         76.66         2.33 o
  11   4   6         98.64        103.77         2.72 o
  12   4   6        140.05        139.56         3.25 o
  13   4   6          9.38          9.49         1.15 o
  14   4   6          1.86          1.12         0.81 o
  15   4   6          3.85          0.60         0.77 o
  16   4   6          0.84          0.48         0.80 o
  17   4   6          0.01         -0.22         0.73 o
  18   4   6          0.10         -0.34         0.75 o
  19   4   6         19.78         25.69         1.73 o
  20   4   6         56.38         56.99         2.51 o
  21   4   6         76.49         77.23         2.76 o
  22   4   6         38.30         36.42         2.47 o
  23   4   6          9.92          9.05         1.63 o
 -18   5   6          5.84          8.63         1.58 o
 -17   5   6          0.09          4.60         1.81 o
 -16   5   6        293.22        302.05         9.19 o
 -15   5   6         15.14         21.60         2.28 o
 -14   5   6        173.45        159.26         5.23 o
 -13   5   6          2.23          7.54         1.12 o
 -12   5   6          8.20         11.16         1.08 o
 -11   5   6         20.46         23.78         1.49 o
 -10   5   6          0.21         -0.53         0.69 o
  -9   5   6          3.30          3.41         0.92 o
  -8   5   6          5.54          4.06         0.93 o
  -7   5   6          0.03         -0.18         1.11 o
  -6   5   6          0.25         -0.27         0.75 o
  -5   5   6          0.03          0.26         0.78 o
  -4   5   6         30.58         25.66         1.76 o
  -3   5   6          0.30          0.97         0.76 o
  -2   5   6         57.47         62.96         2.10 o
  -1   5   6        136.70        136.84         3.18 o
   0   5   6         23.96         21.98         1.51 o
   1   5   6          1.18         -0.06         0.74 o
   2   5   6          6.43          4.46         0.91 o
   3   5   6         20.11         16.64         1.69 o
   4   5   6         39.26         35.81         1.90 o
   5   5   6         26.23         29.60         1.76 o
   6   5   6         24.76         27.06         1.72 o
   7   5   6          5.41          6.04         1.35 o
   8   5   6          0.01          0.01         0.80 o
   9   5   6         12.84         14.04         1.59 o
  10   5   6         29.83         34.37         2.24 o
  11   5   6         22.44         29.15         2.11 o
  12   5   6         22.17         32.99         2.22 o
  13   5   6         79.62         69.92         3.93 o
  14   5   6          4.02          4.10         1.23 o
  15   5   6         17.32         19.96         1.91 o
  16   5   6         36.36         43.45         6.40 o
 -33   1   7        113.77        110.41         5.38 o
 -32   1   7         40.71         43.56         3.69 o
 -31   1   7         15.09         13.47         2.33 o
 -30   1   7        116.51        114.37         6.48 o
 -29   1   7         37.96         40.47         4.29 o
 -28   1   7          7.80          9.58         1.50 o
 -27   1   7        101.53        107.04         3.74 o
 -26   1   7         55.81         61.52         2.77 o
 -25   1   7          1.20          2.40         1.05 o
 -24   1   7         47.54         47.08         2.23 o
 -23   1   7        139.96        135.25         3.47 o
 -22   1   7        157.09        154.48         3.71 o
 -21   1   7        129.38        120.98         3.21 o
 -20   1   7          4.66          8.50         1.13 o
 -19   1   7          0.01          0.33         0.72 o
 -18   1   7        159.88        144.18         3.12 o
 -17   1   7        416.05        356.58         5.44 o
 -16   1   7         80.17         89.86         2.42 o
 -15   1   7         35.43         37.09         1.73 o
 -14   1   7          3.28          1.84         0.69 o
 -13   1   7          1.59          2.43         0.56 o
 -12   1   7         65.70         70.04         1.63 o
 -11   1   7         29.94         35.58         1.22 o
 -10   1   7         87.72         84.94         1.66 o
  -9   1   7          0.36          0.77         0.48 o
  -8   1   7          0.87          2.33         0.57 o
  -7   1   7        194.64        203.55         3.11 o
  -6   1   7         38.71         42.19         1.57 o
  -5   1   7         76.82         75.46         1.88 o
  -4   1   7        896.26        867.37         8.89 o
  -3   1   7       1760.63       1751.80        15.19 o
  -2   1   7        422.75        437.66         4.82 o
  -1   1   7          4.89          6.20         0.69 o
   0   1   7          7.80         11.56         1.07 o
   1   1   7         43.09         47.76         1.49 o
   2   1   7        197.89        207.54         3.18 o
   3   1   7         48.82         50.16         1.70 o
   4   1   7          7.33          7.11         0.74 o
   5   1   7        107.56        111.37         2.29 o
   6   1   7         63.56         70.97         1.86 o
   7   1   7        195.17        189.66         3.10 o
   8   1   7          0.41          0.38         0.56 o
   9   1   7        108.52         94.45         2.16 o
  10   1   7        518.36        463.19         6.30 o
  11   1   7         76.53         83.23         2.23 o
  12   1   7        304.54        243.15         3.96 o
  13   1   7         46.49         43.77         2.03 o
  14   1   7          0.47          1.57         0.84 o
  15   1   7          3.57          5.67         1.00 o
  16   1   7        117.03        117.91         3.02 o
  17   1   7        120.65        113.40         2.75 o
  18   1   7         88.98         80.30         2.11 o
  19   1   7          6.90          6.12         0.86 o
  20   1   7         11.33         15.14         1.10 o
  21   1   7         61.09         58.13         1.89 o
  22   1   7         88.74         88.43         2.25 o
  23   1   7         67.54         59.70         1.90 o
  24   1   7         45.46         39.67         1.66 o
  25   1   7         78.67         87.54         2.69 o
  26   1   7         72.98         74.81         2.52 o
  27   1   7         72.20         77.03         2.59 o
  28   1   7          2.28          1.96         1.06 o
  29   1   7          6.43          4.01         1.54 o
  30   1   7         47.63         49.52         3.35 o
 -32   2   7         36.81         33.08         5.95 o
 -31   2   7          0.46          1.23         1.38 o
 -30   2   7         32.24         36.96         2.50 o
 -29   2   7         53.29         58.43         3.11 o
 -28   2   7         18.64         19.74         1.90 o
 -27   2   7          8.55         11.37         2.45 o
 -26   2   7         13.74         15.75         2.48 o
 -25   2   7         44.49         41.71         2.42 o
 -24   2   7         52.44         53.08         2.65 o
 -23   2   7         26.32         28.57         2.02 o
 -22   2   7          2.83          1.44         0.97 o
 -21   2   7         20.16         17.57         1.59 o
 -20   2   7          7.07         10.40         2.05 o
 -19   2   7        294.02        280.06         5.28 o
 -18   2   7          2.09          5.25         0.97 o
 -17   2   7        185.08        183.31         3.76 o
 -16   2   7        106.57        108.38         4.55 o
 -15   2   7        142.46        139.67         2.92 o
 -14   2   7        206.33        206.05         3.29 o
 -13   2   7         85.14         76.77         2.22 o
 -12   2   7        134.72        126.73         2.37 o
 -11   2   7        142.30        132.50         2.36 o
 -10   2   7        192.39        187.88         2.90 o
  -9   2   7         82.36         83.21         1.87 o
  -8   2   7         24.67         27.42         1.27 o
  -7   2   7         16.36         16.13         0.94 o
  -6   2   7         49.95         47.14         1.48 o
  -5   2   7        123.73        123.07         2.15 o
  -4   2   7        172.65        170.92         2.43 o
  -3   2   7          8.96         12.54         0.89 o
  -2   2   7          0.16          0.39         0.31 o
  -1   2   7          8.31          8.55         0.63 o
   0   2   7          0.05         -0.06         0.31 o
   1   2   7          9.40         10.05         0.92 o
   2   2   7         48.47         51.22         1.29 o
   3   2   7        116.73        114.66         1.87 o
   4   2   7        132.94        131.41         2.11 o
   5   2   7         62.58         57.37         1.42 o
   6   2   7         18.58         17.58         0.96 o
   7   2   7         12.99         15.30         1.13 o
   8   2   7         31.19         31.50         1.36 o
   9   2   7        349.81        344.25         4.59 o
  10   2   7         15.11         11.79         0.96 o
  11   2   7        137.91        134.40         2.64 o
  12   2   7        883.06        907.80         9.62 o
  13   2   7         31.28         33.10         1.55 o
  14   2   7         10.74          9.15         1.01 o
  15   2   7         12.24         14.06         1.13 o
  16   2   7          6.64          5.38         0.89 o
  17   2   7         11.27          9.25         1.05 o
  18   2   7         45.80         44.68         1.92 o
  19   2   7         18.07         16.88         1.33 o
  20   2   7         12.17         11.45         1.73 o
  21   2   7          0.00          0.11         0.69 o
  22   2   7          1.21          1.90         0.78 o
  23   2   7         11.54         13.79         1.32 o
  24   2   7         33.37         36.80         1.98 o
  25   2   7         86.88        100.39         2.90 o
  26   2   7        396.39        404.29         6.29 o
  27   2   7        212.44        225.11         4.85 o
  28   2   7          0.93          1.20         0.92 o
 -28   3   7          0.47          2.21         1.55 o
 -27   3   7          5.30          4.12         1.78 o
 -26   3   7          6.02          5.70         2.13 o
 -25   3   7          3.27          2.88         1.40 o
 -24   3   7          3.78          1.65         1.53 o
 -23   3   7         13.97         10.72         1.70 o
 -22   3   7         46.59         40.95         2.81 o
 -21   3   7         43.89         37.35         2.57 o
 -20   3   7         31.29         30.63         2.70 o
 -19   3   7          2.25          1.44         1.09 o
 -18   3   7          0.88          1.21         0.74 o
 -17   3   7         20.61         18.81         1.89 o
 -16   3   7        248.06        240.62         4.10 o
 -15   3   7        181.10        177.37         3.37 o
 -14   3   7         52.77         52.50         2.11 o
 -13   3   7          5.46          7.40         0.91 o
 -12   3   7         80.44         76.68         1.67 o
 -11   3   7        229.58        214.48         2.91 o
 -10   3   7        192.19        181.23         2.62 o
  -9   3   7        104.35         99.55         1.85 o
  -8   3   7          1.29          0.41         0.50 o
  -7   3   7         75.82         72.36         1.60 o
  -6   3   7        343.49        328.44         3.73 o
  -5   3   7        299.89        294.28         3.46 o
  -4   3   7         17.04         13.35         0.88 o
  -3   3   7        243.59        236.46         2.96 o
  -2   3   7         53.88         62.32         1.55 o
  -1   3   7        703.84        720.87         6.41 o
   0   3   7        881.49        882.15         8.33 o
   1   3   7        532.05        540.84         5.74 o
   2   3   7         73.28         77.00         1.85 o
   3   3   7         16.54         14.79         1.00 o
   4   3   7        203.28        192.48         3.08 o
   5   3   7        269.50        261.31         3.95 o
   6   3   7        233.60        229.88         3.96 o
   7   3   7         40.46         43.23         2.07 o
   8   3   7          0.24          0.52         0.72 o
   9   3   7        233.71        227.75         4.29 o
  10   3   7         54.36         59.81         2.29 o
  11   3   7         98.67         88.40         2.61 o
  12   3   7        194.38        166.65         3.61 o
  13   3   7          0.28          0.41         0.69 o
  14   3   7         63.81         55.73         2.27 o
  15   3   7        198.56        185.26         4.62 o
  16   3   7        127.41        121.50         3.35 o
  17   3   7         50.63         53.52         2.50 o
  18   3   7          2.81          3.05         1.04 o
  19   3   7          2.23          0.64         0.84 o
  20   3   7         16.97         16.64         1.99 o
  21   3   7         25.50         21.77         1.82 o
  22   3   7         26.82         25.28         1.94 o
  23   3   7          4.79          5.00         1.18 o
  24   3   7          0.00         -0.47         1.32 o
  25   3   7          0.17          0.13         1.01 o
 -23   4   7         79.67         76.42         3.42 o
 -22   4   7         23.51         24.26         1.89 o
 -21   4   7          0.70          1.35         1.06 o
 -20   4   7         15.90         19.14         1.57 o
 -19   4   7        230.36        229.78         7.17 o
 -18   4   7          2.86          6.67         1.45 o
 -17   4   7        216.63        220.33         4.54 o
 -16   4   7         36.44         41.04         2.09 o
 -15   4   7         27.44         23.88         1.70 o
 -14   4   7          8.94          7.44         1.02 o
 -13   4   7         21.53         24.35         1.49 o
 -12   4   7         28.27         30.93         1.74 o
 -11   4   7         10.71         13.86         1.02 o
 -10   4   7          1.85          1.74         0.64 o
  -9   4   7          7.92          6.60         0.81 o
  -8   4   7         15.22         13.90         1.04 o
  -7   4   7          0.02         -0.52         0.52 o
  -6   4   7          0.64          0.53         0.66 o
  -5   4   7          8.90         11.19         1.08 o
  -4   4   7         67.75         59.92         2.46 o
  -3   4   7          1.76          3.77         0.83 o
  -2   4   7         16.06         12.76         1.18 o
  -1   4   7         78.39         69.08         2.26 o
   0   4   7         53.01         47.33         2.02 o
   1   4   7         53.88         45.79         2.01 o
   2   4   7         29.94         26.36         1.54 o
   3   4   7         19.09         18.59         1.45 o
   4   4   7          3.02          2.22         0.83 o
   5   4   7          0.76         -0.12         0.73 o
   6   4   7          1.83          1.38         0.79 o
   7   4   7          4.00          2.16         0.87 o
   8   4   7          9.18          7.16         1.11 o
   9   4   7          4.34          4.31         1.01 o
  10   4   7        216.81        223.63         5.45 o
  11   4   7         25.19         33.74         1.93 o
  12   4   7        219.39        209.20         5.39 o
  13   4   7          8.94         11.55         1.34 o
  14   4   7          1.40          1.78         0.90 o
  15   4   7          4.75          5.80         1.16 o
  16   4   7         10.50         11.11         1.38 o
  17   4   7         13.93         12.17         1.47 o
  18   4   7         12.87         11.91         1.98 o
  19   4   7          1.88          1.18         0.95 o
  20   4   7         14.25         16.02         1.83 o
 -13   5   7         68.25         77.07         3.57 o
 -12   5   7         57.64         63.19         2.86 o
 -11   5   7         23.08         19.31         1.81 o
 -10   5   7          0.13          0.66         0.86 o
  -9   5   7          4.60          5.52         1.03 o
  -8   5   7         11.38         11.69         1.31 o
  -7   5   7          0.66         -0.46         0.77 o
  -6   5   7          3.82          2.63         0.91 o
  -5   5   7          0.01         -0.27         0.78 o
  -4   5   7         14.89         11.75         1.29 o
  -3   5   7          6.22          5.97         1.12 o
  -2   5   7          9.43         10.87         1.32 o
  -1   5   7          4.23          7.01         1.11 o
   0   5   7          5.71          8.40         1.24 o
   1   5   7          1.19          2.31         0.97 o
   2   5   7          0.54         -0.80         0.80 o
   3   5   7          0.68         -0.11         0.82 o
   4   5   7          1.42          1.28         0.91 o
   5   5   7          1.39          1.79         0.91 o
   6   5   7          0.04         -0.20         0.89 o
   7   5   7          2.05          2.07         1.01 o
   8   5   7         14.90         14.48         1.50 o
   9   5   7         10.27          9.07         1.37 o
  10   5   7          1.48          1.85         1.09 o
  11   5   7         45.52         60.21         7.28 o
 -31   0   8          3.45          3.70         2.38 o
 -30   0   8          0.78         -0.94         2.54 o
 -29   0   8         10.33         14.28         5.73 o
 -28   0   8          9.20         10.88         2.88 o
 -27   0   8          0.57          0.77         1.94 o
 -26   0   8         35.32         32.37         5.40 o
 -25   0   8        171.55        170.80        10.70 o
 -24   0   8        161.08        161.53         7.17 o
 -23   0   8        303.38        281.05         9.59 o
 -22   0   8          9.28         20.07         4.41 o
 -21   0   8          1.46          1.10         1.69 o
 -20   0   8         20.71         14.14         2.57 o
 -19   0   8        453.14        434.99        12.09 o
 -18   0   8        464.27        439.37        12.24 o
 -17   0   8        265.41        255.92         8.65 o
 -16   0   8          0.04          1.14         1.63 o
 -15   0   8         17.97         19.55         2.88 o
 -14   0   8         53.24         54.81         4.37 o
 -13   0   8          0.35          0.11         1.65 o
 -12   0   8          2.90          1.75         1.54 o
 -11   0   8         67.87         61.61         3.59 o
 -10   0   8         48.50         44.84         3.10 o
  -9   0   8        109.43        116.77         4.32 o
  -8   0   8        229.78        258.21         6.74 o
  -7   0   8        500.79        435.58         9.42 o
  -6   0   8       1193.51       1163.74        19.56 o
  -5   0   8        107.65        102.17         4.16 o
  -4   0   8        885.05        848.06        15.19 o
  -3   0   8        372.22        376.86         8.52 o
  -2   0   8        148.74        163.23         5.20 o
  -1   0   8         30.07         24.47         2.39 o
   0   0   8          1.28          7.84         1.59 o
   1   0   8          5.34          9.14         1.62 o
   2   0   8        216.10        219.54         6.09 o
   3   0   8         85.79         87.64         3.73 o
   4   0   8        163.06        159.43         5.14 o
   5   0   8          8.17         12.83         3.08 o
   6   0   8          5.91          2.06         1.12 o
   7   0   8        407.07        397.27         8.81 o
   8   0   8        309.08        314.41         7.61 o
   9   0   8         61.59         35.27         2.80 o
  10   0   8        175.64        158.77         7.22 o
  11   0   8         62.94         50.51         5.36 o
  12   0   8          4.23          4.20         1.30 o
  13   0   8          6.92          5.56         1.41 o
  14   0   8          3.80          2.15         1.36 o
  15   0   8         10.06         11.69         2.10 o
  16   0   8         85.09         83.73         3.51 o
  17   0   8        182.59        175.69         5.07 o
  18   0   8        208.65        202.83         7.47 o
  19   0   8        109.06         98.53         6.18 o
  20   0   8         28.61         25.65         7.94 o
  21   0   8         21.15         27.54         5.29 o
  22   0   8          6.25         11.18         2.70 o
  23   0   8        510.09        524.28        34.28 o
  24   0   8        551.82        545.64        14.72 o
  25   0   8          0.42          0.49         2.00 o
  26   0   8          0.58          0.30         1.93 o
  27   0   8         36.27         49.83         4.85 o
  28   0   8          0.66         -1.36         2.01 o
 -31   1   8         28.00         26.42         3.11 o
 -30   1   8         60.09         70.98         7.49 o
 -29   1   8         26.51         28.36         3.26 o
 -28   1   8          0.24          0.26         1.56 o
 -27   1   8         20.08         22.77         2.31 o
 -26   1   8         41.15         43.81         2.61 o
 -25   1   8         61.24         60.41         2.56 o
 -24   1   8         19.98         19.11         1.58 o
 -23   1   8         39.10         40.12         2.99 o
 -22   1   8         16.70         15.84         1.48 o
 -21   1   8          1.72          1.12         0.87 o
 -20   1   8         30.59         22.89         1.64 o
 -19   1   8         39.78         35.23         2.10 o
 -18   1   8          5.81          5.39         0.85 o
 -17   1   8         23.47         25.50         2.03 o
 -16   1   8        178.88        184.15         4.51 o
 -15   1   8        272.77        268.41         5.58 o
 -14   1   8        253.31        260.82         4.72 o
 -13   1   8        167.18        164.98         3.58 o
 -12   1   8         88.91         89.76         2.57 o
 -11   1   8         32.54         27.93         1.53 o
 -10   1   8         10.16         10.68         1.04 o
  -9   1   8          4.03          4.27         0.89 o
  -8   1   8          6.57          8.73         1.01 o
  -7   1   8         27.18         27.54         1.54 o
  -6   1   8         11.41         10.49         1.06 o
  -5   1   8         38.86         41.21         1.81 o
  -4   1   8         45.83         44.97         1.90 o
  -3   1   8          2.56          3.11         0.79 o
  -2   1   8          1.01         -0.18         0.66 o
  -1   1   8          1.90          1.18         0.68 o
   0   1   8          3.46          3.07         0.72 o
   1   1   8          0.09         -0.82         0.82 o
   2   1   8          0.00         -0.32         0.59 o
   3   1   8         21.98         22.03         1.29 o
   4   1   8         27.02         31.57         1.52 o
   5   1   8         88.95         91.37         2.25 o
   6   1   8          8.96         10.54         1.03 o
   7   1   8         71.49         73.87         2.06 o
   8   1   8         21.62         24.67         1.54 o
   9   1   8        158.82        168.71         3.43 o
  10   1   8         31.00         34.34         2.09 o
  11   1   8        105.17        102.75         3.19 o
  12   1   8        226.60        221.65         4.85 o
  13   1   8        214.18        209.50         4.72 o
  14   1   8        208.19        200.32         4.66 o
  15   1   8        167.53        159.98         4.52 o
  16   1   8         88.59         84.20         4.12 o
  17   1   8         23.47         25.78         1.90 o
  18   1   8          1.97          1.08         0.93 o
  19   1   8         18.55         19.31         1.71 o
  20   1   8         50.52         51.47         2.71 o
  21   1   8          2.61          1.35         1.28 o
  22   1   8         31.58         36.29         2.24 o
  23   1   8        155.11        153.22         4.43 o
  24   1   8        217.47        229.45         6.12 o
  25   1   8         23.09         20.42         2.95 o
  26   1   8         36.62         37.62         3.66 o
  27   1   8          0.05          0.43         1.48 o
 -29   2   8         24.84         20.69         2.71 o
 -28   2   8          1.32          0.41         1.44 o
 -27   2   8          3.82          3.18         1.58 o
 -26   2   8         15.84         14.39         1.99 o
 -25   2   8          6.76          8.23         1.76 o
 -24   2   8         12.08         13.82         1.93 o
 -23   2   8          4.16          3.86         1.40 o
 -22   2   8          7.00          7.70         1.61 o
 -21   2   8          8.41         12.42         2.21 o
 -20   2   8        104.30         95.95         3.07 o
 -19   2   8         31.19         25.37         1.82 o
 -18   2   8         12.64         10.18         1.26 o
 -17   2   8          0.02          0.55         0.80 o
 -16   2   8         38.74         34.55         2.13 o
 -15   2   8         14.26         10.13         1.19 o
 -14   2   8          1.04         -0.58         0.66 o
 -13   2   8         28.48         27.96         2.13 o
 -12   2   8         33.20         33.77         1.67 o
 -11   2   8         52.36         48.30         1.87 o
 -10   2   8          8.59          8.12         0.90 o
  -9   2   8          1.96          1.46         0.66 o
  -8   2   8          0.38          1.59         0.65 o
  -7   2   8        476.91        480.66         5.88 o
  -6   2   8        104.19        110.87         2.59 o
  -5   2   8          1.70          2.16         0.66 o
  -4   2   8        389.57        389.32         5.45 o
  -3   2   8         66.97         67.62         2.10 o
  -2   2   8          1.67          2.12         0.73 o
  -1   2   8        192.94        203.68         3.47 o
   0   2   8        114.94        120.67         2.61 o
   1   2   8         46.07         50.01         1.91 o
   2   2   8         19.70         18.62         1.39 o
   3   2   8         47.90         50.40         2.06 o
   4   2   8        162.85        158.87         3.21 o
   5   2   8         49.85         54.41         2.38 o
   6   2   8        116.73        110.41         2.99 o
   7   2   8         17.08         13.35         1.35 o
   8   2   8         50.18         55.05         2.49 o
   9   2   8         10.56          5.78         1.09 o
  10   2   8         64.44         58.19         2.67 o
  11   2   8         43.44         40.41         1.67 o
  12   2   8         12.38         11.55         1.45 o
  13   2   8          5.17          4.12         0.78 o
  14   2   8         28.82         24.61         1.41 o
  15   2   8         31.10         27.20         1.51 o
  16   2   8         11.57          9.62         1.64 o
  17   2   8          1.65          1.92         0.75 o
  18   2   8          0.19         -0.64         0.64 o
  19   2   8          0.09          0.58         0.76 o
  20   2   8          1.13          0.63         0.74 o
  21   2   8          1.87          2.48         0.90 o
  22   2   8         16.85         16.54         1.39 o
  23   2   8        113.66        118.85         3.14 o
  24   2   8         91.46         97.57         4.38 o
  25   2   8         29.62         29.72         2.56 o
 -25   3   8         32.07         26.24         3.33 o
 -24   3   8        132.63        136.35         4.78 o
 -23   3   8         33.07         38.86         2.95 o
 -22   3   8        271.28        286.96         6.88 o
 -21   3   8         39.42         42.48         3.02 o
 -20   3   8         62.61         69.42         3.68 o
 -19   3   8         99.25        109.24         4.19 o
 -18   3   8         44.63         51.59         3.16 o
 -17   3   8          0.87          1.61         1.09 o
 -16   3   8         70.85         79.25         3.14 o
 -15   3   8         80.64         81.60         3.01 o
 -14   3   8         22.01         24.13         2.88 o
 -13   3   8          0.01         -0.45         0.80 o
 -12   3   8         15.16         16.74         1.44 o
 -11   3   8         33.94         36.53         1.80 o
 -10   3   8         36.60         39.71         1.76 o
  -9   3   8         22.28         23.14         1.47 o
  -8   3   8          6.73          8.06         0.99 o
  -7   3   8          2.41          1.60         0.57 o
  -6   3   8          0.54          1.64         0.56 o
  -5   3   8          2.85          1.76         0.77 o
  -4   3   8          0.02          0.22         0.53 o
  -3   3   8         31.93         27.77         1.37 o
  -2   3   8        109.45         97.54         3.11 o
  -1   3   8        168.39        150.81         3.79 o
   0   3   8        274.96        254.84         4.38 o
   1   3   8        285.55        263.82         4.93 o
   2   3   8        292.81        277.71         5.09 o
   3   3   8         92.90         84.84         3.35 o
   4   3   8         31.13         25.59         2.25 o
   5   3   8         28.23         30.04         2.03 o
   6   3   8          0.10          0.20         0.82 o
   7   3   8        138.18        139.13         3.54 o
   8   3   8         28.49         31.64         2.11 o
   9   3   8        605.25        641.92         9.41 o
  10   3   8          2.61          6.47         1.15 o
  11   3   8          0.58         -0.38         0.82 o
  12   3   8          0.03         -0.23         0.79 o
  13   3   8          6.15          3.95         1.03 o
  14   3   8          1.40          0.89         0.86 o
  15   3   8          7.83          6.49         1.84 o
  16   3   8         33.98         34.21         2.78 o
  17   3   8         44.32         43.53         2.46 o
  18   3   8          6.46          7.35         1.30 o
  19   3   8          3.46          3.81         1.17 o
  20   3   8         82.67         85.87         3.13 o
  21   3   8         52.28         55.00         5.19 o
 -19   4   8         13.29         18.69         5.62 o
 -18   4   8          6.06          6.40         1.68 o
 -17   4   8          1.31         -0.01         1.26 o
 -16   4   8         11.15         10.62         1.82 o
 -15   4   8         20.49         20.03         1.61 o
 -14   4   8         33.78         34.49         2.44 o
 -13   4   8         42.14         42.59         2.09 o
 -12   4   8         38.46         40.97         2.07 o
 -11   4   8         17.46         21.42         1.49 o
 -10   4   8          2.98          2.50         0.79 o
  -9   4   8          0.18          0.54         0.71 o
  -8   4   8          2.62          3.77         1.03 o
  -7   4   8          0.08         -0.22         0.69 o
  -6   4   8         19.55         18.10         1.38 o
  -5   4   8          3.97          2.30         0.82 o
  -4   4   8          3.08          5.75         1.32 o
  -3   4   8          0.15         -0.21         0.70 o
  -2   4   8          8.62          8.66         1.66 o
  -1   4   8         50.09         53.08         2.12 o
   0   4   8         81.43         82.81         3.45 o
   1   4   8         82.47         73.55         2.49 o
   2   4   8         54.39         51.05         2.15 o
   3   4   8         32.96         31.22         2.28 o
   4   4   8         10.08         11.00         1.23 o
   5   4   8          1.43          1.33         0.93 o
   6   4   8         10.19          8.97         1.29 o
   7   4   8          0.08         -0.60         0.83 o
   8   4   8          1.81          0.69         0.88 o
   9   4   8          4.36          3.67         1.10 o
  10   4   8         22.42         25.42         1.92 o
  11   4   8         12.99         18.93         2.58 o
  12   4   8          2.55          3.47         1.31 o
  13   4   8         12.32         14.35         1.62 o
  14   4   8         21.38         22.01         1.86 o
  15   4   8         20.35         22.56         1.93 o
 -27   1   9         13.76         15.17         2.75 o
 -26   1   9          0.16          2.28         1.77 o
 -25   1   9         71.25         70.17         4.79 o
 -24   1   9         69.31         66.32         5.23 o
 -23   1   9         27.86         24.96         3.04 o
 -22   1   9        158.09        153.62         7.99 o
 -21   1   9         70.40         68.31         4.62 o
 -20   1   9         11.59         11.15         2.25 o
 -19   1   9        196.53        185.74         9.53 o
 -18   1   9        168.03        177.13         7.72 o
 -17   1   9         35.59         34.17         3.90 o
 -16   1   9          1.88          2.95         2.10 o
 -15   1   9          8.20          6.55         2.17 o
 -14   1   9          0.01         -1.03         1.03 o
 -13   1   9         11.20          8.98         1.63 o
 -12   1   9         84.34         83.70         3.69 o
 -11   1   9          8.60          7.99         1.58 o
 -10   1   9        724.88        713.24        11.39 o
  -9   1   9         63.37         67.03         2.79 o
  -8   1   9         47.49         43.60         2.35 o
  -7   1   9        425.61        427.84         7.12 o
  -6   1   9          0.46          2.01         0.97 o
  -5   1   9         87.02         82.06         2.96 o
  -4   1   9        417.86        425.98         7.12 o
  -3   1   9        114.87        119.49         4.05 o
  -2   1   9         11.52         14.48         1.50 o
  -1   1   9         42.22         43.02         3.11 o
   0   1   9         14.64         15.02         1.47 o
   1   1   9          7.35          9.27         1.45 o
   2   1   9         45.92         43.93         2.35 o
   3   1   9         45.01         52.84         2.63 o
   4   1   9        192.03        193.43         4.37 o
   5   1   9        184.06        180.24         4.24 o
   6   1   9         11.53          5.58         1.18 o
   7   1   9          0.58          1.69         1.00 o
   8   1   9         38.33         50.05         3.37 o
   9   1   9        146.52        146.36         4.39 o
  10   1   9        173.88        160.77         4.08 o
  11   1   9        112.30        100.08         3.77 o
  12   1   9         38.32         38.71         2.35 o
  13   1   9          0.91          0.97         0.92 o
  14   1   9          0.30         -0.77         0.92 o
  15   1   9          5.42          5.13         1.26 o
  16   1   9          3.54          3.82         1.26 o
  17   1   9          2.48          1.22         1.06 o
  18   1   9         93.02         93.56         3.34 o
  19   1   9          4.53          8.54         1.42 o
  20   1   9        177.28        182.19         4.60 o
  21   1   9        232.81        254.34         8.08 o
  22   1   9        272.11        280.60         8.60 o
  23   1   9        107.95        103.79         5.56 o
 -25   2   9          7.75          8.19         2.49 o
 -24   2   9          5.63          8.93         2.25 o
 -23   2   9         43.90         49.53         4.07 o
 -22   2   9        101.64        103.73         6.72 o
 -21   2   9        142.65        147.98        12.43 o
 -20   2   9         26.50         25.03         3.67 o
 -19   2   9          0.66          0.74         1.52 o
 -18   2   9         23.89         29.08         3.05 o
 -17   2   9         27.13         27.36         3.17 o
 -16   2   9         28.90         28.38         2.19 o
 -15   2   9          5.96          2.75         1.11 o
 -14   2   9          5.47          4.46         1.21 o
 -13   2   9         80.62         82.92         3.34 o
 -12   2   9        203.66        194.25         4.44 o
 -11   2   9        231.04        229.64         9.53 o
 -10   2   9        286.81        272.70         6.05 o
  -9   2   9         45.14         47.34         2.60 o
  -8   2   9         11.40         12.72         1.58 o
  -7   2   9         48.54         50.99         2.61 o
  -6   2   9        149.96        154.38         3.50 o
  -5   2   9        167.53        165.70         3.66 o
  -4   2   9        155.79        155.60         3.53 o
  -3   2   9          9.87         11.76         1.74 o
  -2   2   9         21.30         25.15         1.74 o
  -1   2   9        168.44        178.07         3.84 o
   0   2   9        109.80        119.96         3.10 o
   1   2   9         61.62         59.62         2.51 o
   2   2   9         13.28         16.21         1.50 o
   3   2   9         26.74         25.60         2.56 o
   4   2   9        221.21        223.77         4.87 o
   5   2   9        344.22        351.65         8.81 o
   6   2   9         94.98        110.98         3.44 o
   7   2   9         52.61         57.18         2.69 o
   8   2   9         21.36         25.69         1.99 o
   9   2   9         56.31         53.54         2.76 o
  10   2   9        203.64        212.23         4.83 o
  11   2   9        298.31        291.89         5.83 o
  12   2   9        107.24        104.05         7.22 o
  13   2   9         26.25         24.95         2.00 o
  14   2   9          5.02          3.62         1.49 o
  15   2   9          6.04          5.36         1.24 o
  16   2   9         22.57         23.62         1.97 o
  17   2   9          0.09         -0.54         0.98 o
  18   2   9          8.13          8.92         1.74 o
  19   2   9         54.13         54.36         4.49 o
  20   2   9         10.95         17.80         2.20 o
  21   2   9         26.68         28.80         3.06 o
 -21   3   9         50.95         55.97         5.95 o
 -20   3   9          2.54         -0.08         1.33 o
 -19   3   9          4.43          6.40         1.66 o
 -18   3   9          3.04          5.78         1.60 o
 -17   3   9          1.04         -0.47         1.19 o
 -16   3   9         14.01         10.84         1.82 o
 -15   3   9         24.32         26.72         2.47 o
 -14   3   9         28.56         27.84         2.51 o
 -13   3   9         28.51         34.38         2.93 o
 -12   3   9         21.64         27.79         2.64 o
 -11   3   9         42.48         50.96         3.17 o
 -10   3   9         12.89         11.24         1.46 o
  -9   3   9         53.55         58.25         2.82 o
  -8   3   9         26.77         27.53         1.84 o
  -7   3   9         54.13         54.41         3.02 o
  -6   3   9          5.37          5.78         1.10 o
  -5   3   9          2.35          0.66         0.88 o
  -4   3   9         38.52         40.05         2.36 o
  -3   3   9         11.40         20.61         1.98 o
  -2   3   9          0.03         -0.98         0.98 o
  -1   3   9         21.35         21.74         2.17 o
   0   3   9         24.00         32.97         2.52 o
   1   3   9         30.96         31.64         2.99 o
   2   3   9         10.71         12.08         2.23 o
   3   3   9         24.28         29.33         2.42 o
   4   3   9          0.00          0.96         1.18 o
   5   3   9         14.85         13.38         1.85 o
   6   3   9          0.07          2.39         1.27 o
   7   3   9          1.64          1.18         1.73 o
   8   3   9         12.85         12.63         1.84 o
   9   3   9         35.17         40.90         3.44 o
  10   3   9         26.16         33.88         2.70 o
  11   3   9         16.20         19.95         3.40 o
  12   3   9         10.71         17.58         2.05 o
  13   3   9         10.96         10.29         1.80 o
  14   3   9          4.98          3.80         1.46 o
  15   3   9          4.40          7.33         2.80 o
  16   3   9          1.25          0.45         1.25 o
  17   3   9         11.24          9.05         3.04 o
 -12   4   9         12.88         19.03         4.63 o
 -11   4   9         21.39         23.07         3.42 o
 -10   4   9          0.66          0.77         1.36 o
  -9   4   9         11.55         12.28         2.02 o
  -8   4   9          2.12          0.37         1.39 o
  -7   4   9         30.44         31.73         2.74 o
  -6   4   9         28.05         27.80         2.46 o
  -5   4   9         17.69         14.21         1.98 o
  -4   4   9          0.16         -1.44         1.56 o
  -3   4   9          0.16         -1.02         1.02 o
  -2   4   9          7.86          3.96         1.09 o
  -1   4   9         12.51          5.30         1.17 o
   0   4   9         73.67         59.01         2.95 o
   1   4   9         75.25         59.45         2.59 o
   2   4   9        146.44        133.82         6.09 o
   3   4   9          9.75          6.78         1.29 o
   4   4   9         16.40         17.52         1.69 o
   5   4   9          1.02          6.45         1.39 o
   6   4   9        608.26        621.39        13.90 o
   7   4   9          5.73          9.39         1.83 o
   8   4   9         31.31         30.46         4.05 o
 -23   0  10         44.52         50.28         7.50 o
 -22   0  10        215.12        231.77        14.11 o
 -21   0  10        146.85        157.45        11.69 o
 -20   0  10          0.01          2.21         2.87 o
 -19   0  10         71.10         66.16         8.38 o
 -18   0  10        181.54        182.37        11.47 o
 -17   0  10        153.73        175.97        11.47 o
 -16   0  10        213.45        211.26        12.57 o
 -15   0  10        116.64        101.01        10.14 o
 -14   0  10        326.60        344.66        16.32 o
 -13   0  10          0.89          0.88         2.87 o
 -12   0  10        231.25        236.62        12.79 o
 -11   0  10        277.00        298.81        14.78 o
 -10   0  10        209.99        216.11        11.91 o
  -9   0  10          1.57          9.26         3.53 o
  -8   0  10        119.13        126.21        10.48 o
  -7   0  10        306.98        333.69        10.53 o
  -6   0  10         98.76        120.44         6.23 o
  -5   0  10          5.02          8.01         2.41 o
  -4   0  10         16.91         15.62         3.11 o
  -3   0  10         27.28         32.22         3.96 o
  -2   0  10         45.88         47.86        10.26 o
  -1   0  10         38.36         43.74        12.46 o
   0   0  10         57.83         62.39         5.15 o
   1   0  10         26.54         28.53         3.58 o
   2   0  10          2.87          5.49         2.54 o
   3   0  10          3.99         -0.21         1.63 o
   4   0  10          4.39          2.29         1.87 o
   5   0  10         14.97         10.97         2.69 o
   6   0  10         35.55         37.78         5.62 o
   7   0  10         52.51         63.05         9.59 o
   8   0  10         69.35         82.25        14.67 o
   9   0  10         24.64         26.23         6.51 o
  10   0  10         34.85         31.09         3.71 o
  11   0  10         20.14         15.61         2.81 o
  12   0  10        117.20        103.62         5.71 o
  13   0  10        115.95        101.23        10.81 o
  14   0  10        324.10        330.35        17.42 o
  15   0  10        123.03        148.84        11.69 o
  16   0  10        430.87        493.09        22.27 o
  17   0  10         26.47         23.60         5.95 o
  18   0  10        162.05        197.80        13.89 o
  19   0  10        322.10        318.66        17.86 o
 -23   1  10         47.50         43.67         5.05 o
 -22   1  10         31.88         35.01         4.68 o
 -21   1  10          5.85          9.78         2.97 o
 -20   1  10          5.04          5.14         2.57 o
 -19   1  10         23.02         21.48         3.66 o
 -18   1  10         33.40         37.37         4.51 o
 -17   1  10         24.82         30.00         4.05 o
 -16   1  10          5.31          4.16         2.26 o
 -15   1  10          0.88         -0.53         1.85 o
 -14   1  10         40.87         45.29         9.04 o
 -13   1  10         47.41         38.83         5.29 o
 -12   1  10        115.14        112.89         6.38 o
 -11   1  10        123.03        126.50         7.39 o
 -10   1  10          8.55         12.82         2.73 o
  -9   1  10          0.00         -1.36         1.54 o
  -8   1  10         12.07         12.00         2.23 o
  -7   1  10         18.18         17.83         2.12 o
  -6   1  10         54.23         58.96         3.52 o
  -5   1  10         49.95         47.21         2.66 o
  -4   1  10         30.80         31.94         2.27 o
  -3   1  10          0.40          1.93         1.11 o
  -2   1  10         24.88         30.96         2.19 o
  -1   1  10         89.41        100.15         3.39 o
   0   1  10         68.99         68.99         3.17 o
   1   1  10         37.77         35.69         2.34 o
   2   1  10         43.53         44.10         2.56 o
   3   1  10        129.70        129.40         3.79 o
   4   1  10         11.10         13.22         1.62 o
   5   1  10          0.08         -0.65         0.96 o
   6   1  10         50.92         59.21         3.03 o
   7   1  10         35.43         37.52         2.77 o
   8   1  10         16.21         15.32         2.00 o
   9   1  10         12.68         11.64         1.78 o
  10   1  10         48.25         49.41         3.13 o
  11   1  10         99.94         97.97         4.02 o
  12   1  10         55.82         52.62         3.24 o
  13   1  10         34.05         34.85         2.72 o
  14   1  10          0.16         -0.68         1.11 o
  15   1  10          0.78          0.72         1.11 o
  16   1  10         36.01         35.48         2.63 o
  17   1  10         16.73         18.89         2.24 o
  18   1  10          3.37         -0.29         1.39 o
 -20   2  10          0.31          0.58         1.73 o
 -19   2  10         17.05         14.90         2.68 o
 -18   2  10         12.95         14.45         3.12 o
 -17   2  10          1.10         -0.79         1.94 o
 -16   2  10         10.60          8.14         2.76 o
 -15   2  10         45.35         47.93         4.96 o
 -14   2  10          3.41          1.40         1.96 o
 -13   2  10        120.21        116.35         6.68 o
 -12   2  10          2.93          7.22         2.57 o
 -11   2  10         32.28         37.54         6.62 o
 -10   2  10        122.94        134.69         6.84 o
  -9   2  10          8.91         13.23         2.81 o
  -8   2  10          1.05          2.99         1.59 o
  -7   2  10          7.31          7.85         1.73 o
  -6   2  10         11.82         14.17         1.62 o
  -5   2  10         72.12         71.72         3.21 o
  -4   2  10        106.22        107.39         3.50 o
  -3   2  10         51.13         52.42         2.82 o
  -2   2  10         15.11         13.90         1.47 o
  -1   2  10          0.73          1.09         0.91 o
   0   2  10          3.84          3.28         1.22 o
   1   2  10          5.65          3.44         1.20 o
   2   2  10         13.28         12.11         1.63 o
   3   2  10         54.88         46.96         2.66 o
   4   2  10         97.83        101.37         3.57 o
   5   2  10         80.60         89.95         3.44 o
   6   2  10         13.13         12.99         1.71 o
   7   2  10          0.24         -0.44         1.04 o
   8   2  10          4.76          5.18         1.24 o
   9   2  10          1.05         -0.53         1.31 o
  10   2  10          0.36         -0.99         0.99 o
  11   2  10         10.87         11.03         1.94 o
  12   2  10         13.93         11.74         2.99 o
  13   2  10         52.38         56.10         3.59 o
  14   2  10         17.51         17.36         2.26 o
  15   2  10         49.99         48.04         3.34 o
 -14   3  10          1.06         -0.05         1.63 o
 -13   3  10         24.15         26.11         3.00 o
 -12   3  10          0.40          1.15         1.49 o
 -11   3  10         13.18         10.95         2.14 o
 -10   3  10         32.02         35.19         3.35 o
  -9   3  10          0.38          1.00         1.39 o
  -8   3  10          6.06          5.02         1.50 o
  -7   3  10         31.81         35.02         3.14 o
  -6   3  10          3.52          2.19         1.39 o
  -5   3  10          0.92          0.20         1.25 o
  -4   3  10         18.02         17.78         2.13 o
  -3   3  10          4.40          3.15         1.41 o
  -2   3  10          6.07          2.85         1.42 o
  -1   3  10          0.00         -0.09         1.25 o
   0   3  10         13.51         11.26         1.90 o
   1   3  10         12.49         10.06         1.88 o
   2   3  10         12.37         19.85         2.31 o
   3   3  10        312.68        343.05        12.44 o
   4   3  10          9.01         15.79         2.09 o
   5   3  10        159.35        167.86         5.25 o
   6   3  10          0.24          0.94         1.37 o
   7   3  10          2.23          4.03         1.57 o
   8   3  10         22.31         28.42         2.70 o
   9   3  10          0.06          0.03         1.34 o
 -16   1  11         18.36         19.57         3.70 o
 -15   1  11          4.32          6.93         4.19 o
 -14   1  11         32.95         32.68         5.62 o
 -13   1  11        204.88        230.45         9.81 o
 -12   1  11        103.37        113.79         7.41 o
 -11   1  11         34.62         34.19         4.60 o
 -10   1  11         27.14         26.19         4.11 o
  -9   1  11         41.17         35.82         4.39 o
  -8   1  11         34.67         43.03         4.83 o
  -7   1  11          0.13          3.22         2.26 o
  -6   1  11         33.53         44.26         3.84 o
  -5   1  11         93.50         89.87         5.41 o
  -4   1  11         92.11         98.16         4.73 o
  -3   1  11         32.96         40.38         3.47 o
  -2   1  11          6.17          6.03         2.93 o
  -1   1  11          7.82          7.64         1.69 o
   0   1  11          0.50          1.36         1.25 o
   1   1  11          3.49          6.59         1.51 o
   2   1  11          6.07         10.99         1.80 o
   3   1  11         79.28         76.59         3.58 o
   4   1  11        135.64        144.34         4.89 o
   5   1  11        142.36        160.46         7.86 o
   6   1  11          8.19          5.93         2.05 o
   7   1  11          3.77          4.41         1.61 o
   8   1  11         79.89         82.71         5.06 o
   9   1  11         60.13         54.40         4.33 o
  10   1  11        108.50        108.82         4.57 o
  11   1  11         28.67         25.87         3.18 o
 -11   2  11         11.77         13.46         3.12 o
 -10   2  11         40.50         50.64         5.36 o
  -9   2  11         13.38         12.73         3.12 o
  -8   2  11          0.39         -0.74         1.91 o
  -7   2  11          0.87         -0.41         3.64 o
  -6   2  11          0.03          0.53         1.52 o
  -5   2  11          0.38         -1.16         1.16 o
  -4   2  11          0.33          0.02         1.17 o
  -3   2  11          0.01         -0.33         1.26 o
  -2   2  11          6.08          3.59         2.10 o
  -1   2  11         25.33         25.65         2.83 o
   0   2  11         79.10         76.98         4.71 o
   1   2  11          3.30          7.63         2.61 o
   2   2  11         99.87        105.76         8.02 o
   3   2  11         19.20         20.47         2.96 o
   4   2  11         31.11         39.94         3.90 o
   5   2  11         33.78         35.07         3.03 o
   6   2  11          0.71          0.91         1.40 o
                                                
